# Supplementary material for: Transcriptional Silencing by TsrA in the Evolution of Pathogenic Vibrio cholerae Biotypes
Source: mBio. 2020 Nov 24;11(6):e02901-20. doi: 10.1128/mBio.02901-20 (PMC7701989; doi:10.1128/mBio.02901-20)
Supplement: TABLE S1 [file mBio.02901-20-st001.xlsx]

## Sheet: Sheet1
Table S1. Illumina sequencing statistics
Strain	# Illumina pass filter reads	Chromosome	# Reads mapped to chromosome	% Reads mapped	# Total reads mapped	% Total reads mapped
O395-N1 WT	5783104	NC_009456	485068	8.38768	5626970	97.3002
O395-N1 WT		NC_009457	5141902	88.9125
O395-N1 WT	4393806	NC_009456	453602	10.3237	4235863	96.4053
O395-N1 WT		NC_009457	3782261	86.0817
O395-N1 WT	4394342	NC_009456	562546	12.8016	4310735	98.0974
O395-N1 WT		NC_009457	3748189	85.2958
O395-N1 ∆tsrA	4196020	NC_009456	453982	10.8193	4107935	97.9007
O395-N1 ∆tsrA		NC_009457	3653953	87.0814
O395-N1 ∆tsrA	5217394	NC_009456	508502	9.74628	5089170	97.5424
O395-N1 ∆tsrA		NC_009457	4580668	87.7961
O395-N1 ∆tsrA	3999428	NC_009456	489962	12.2508	3914012	97.8643
O395-N1 ∆tsrA		NC_009457	3424050	85.6135
C6706 WT	3879256	NC_002505	3544428	91.3688	3807380	98.1472
C6706 WT		NC_002506	262952	6.77841
C6706 WT	3565892	NC_002505	3233122	90.668	3466115	97.2019
C6706 WT		NC_002506	232993	6.53393
C6706 WT	6200872	NC_002505	5659821	91.2746	6035336	97.3304
C6706 WT		NC_002506	375515	6.1
C6706 ∆tsrA	4620872	NC_002505	4195881	90.8028	4487238	97.108
C6706 ∆tsrA		NC_002506	291357	6.30524
C6706 ∆tsrA	5729610	NC_002505	5224862	91.1905	5614194	97.9856
C6706 ∆tsrA		NC_002506	389332	6.79509
C6706 ∆tsrA	4758346	NC_002505	4373002	91.9017	4676636	98.2828
C6706 ∆tsrA		NC_002506	303634	6.38108
Haiti H1 WT	5655784	NZ_CP006947	5075606	89.7419	5462320	96.5794
Haiti H1 WT		NZ_CP006948	386714	6.8375
Haiti H1 WT	6335288	NZ_CP006947	5686271	89.7555	6069933	95.8115
Haiti H1 WT		NZ_CP006948	383662	6.05595
Haiti H1 WT	4189608	NZ_CP006947	3809678	90.9316	4098996	97.8372
Haiti H1 WT		NZ_CP006948	289318	6.90561
Haiti H1 ∆tsrA	5018616	NZ_CP006947	4541719	90.4974	4878948	97.217
Haiti H1 ∆tsrA		NZ_CP006948	337229	6.71956
Haiti H1 ∆tsrA	4148974	NZ_CP006947	3773299	90.9454	4037386	97.3105
Haiti H1 ∆tsrA		NZ_CP006948	264087	6.36512
Haiti H1 ∆tsrA	3197892	NZ_CP006947	2861539	89.482	3079343	96.2929
Haiti H1 ∆tsrA		NZ_CP006948	217804	6.81086
