# Supplementary material for: Transcriptional Silencing by TsrA in the Evolution of Pathogenic Vibrio cholerae Biotypes
Source: mBio. 2020 Nov 24;11(6):e02901-20. doi: 10.1128/mBio.02901-20 (PMC7701989; doi:10.1128/mBio.02901-20)
Supplement: TABLE S2 [file mBio.02901-20-st002.xlsx]

## Sheet: Dataset Description
Table S2. RNAseq dataset of strains O395-N1, C6706, and Haiti H1 and their isogenic ∆tsrA mutants analyzed in this study.
Column value	Description
ac	Absolute confidence (-log10 p-value)
log2 fc	log2 fold change of ∆tsrA to the wild type strain
DiffE	These tables contain the subset of genes considered differentially expressed (DiffE) in this study. A gene is found differentially expressed if ac ≥ 1.3 (or p ≥ 0.05).
rpkM	reads per kilobase of gene model per million reads mapped
Group assignment	Broader category assignments used in this study

## Sheet: O395-N1
Table S2. RNAseq dataset of O395-N1 WT and the isogenic ∆tsrA mutants analyzed in this study.
Locus tag	Name	Gene description	ac	log2 fc	rpkM WT rep 1	rpkM WT rep 2	rpkM WT rep 3	rpkM ∆tsrA rep 1	rpkM ∆tsrA rep 2	rpkM ∆tsrA rep 3
VC0395_RS00005	glpT	glycerol-3-phosphate transporter	0.01	-0.208803	7090.84	11735.6	11259.3	7337.87	10632.9	10632.9
VC0395_RS00010	glpQ	glycerophosphodiester phosphodiesterase	0	-0.179646	4267	8758.56	9150.31	6131.84	7623.84	7623.84
VC0395_RS00015		Crp/Fnr family transcriptional regulator	0	-0.0817735	243.03	293.11	446.15	305.46	193.11	193.11
VC0395_RS00020		nucleoside phosphorylase	0.03	-0.252095	331.18	255.65	406.88	333.3	280.14	280.14
VC0395_RS00025		nicotinamide riboside transporter PnuC	0	-0.171107	324.29	309.31	335.9	304.22	199.56	199.56
VC0395_RS00030		substrate-binding domain-containing protein	0.1	-0.306942	1143.48	963.28	1044.19	799.83	736.32	736.32
VC0395_RS00035	rbsK	ribokinase	0.43	-0.546199	744.11	555.37	462.28	379.23	304.93	304.93
VC0395_RS00040	rbsB	ribose ABC transporter substrate-binding proteinRbsB	0.04	0.321421	76.91	90.83	77.32	90.57	149.61	149.61
VC0395_RS00045	rbsC	ribose ABC transporter permease	0.04	-0.309973	408.95	288.39	218.66	164.32	280.63	280.63
VC0395_RS00050	rbsA	ribose ABC transporter ATP-binding protein RbsA	0.13	-0.454883	235.74	179.29	111.71	78.6	136.43	136.43
VC0395_RS00055	rbsD	D-ribose pyranase	0.41	-0.623095	427.35	445.55	252.24	195.67	222.89	222.89
VC0395_RS00065		DUF3012 domain-containing protein	0	0.00671948	1062.8	716.98	574.39	767.5	879.61	879.61
VC0395_RS00070		hypothetical protein	0.09	0.480161	44.22	47.33	54.17	104.4	36.24	36.24
VC0395_RS00075	tssI	type VI secretion system tip protein VgrG	0.04	0.245725	229.74	191.18	155.77	220.32	223.33	223.33
VC0395_RS00085		ImpA family type VI secretion system protein	0.02	0.267655	107.05	39.51	52.23	97.6	74.12	74.12
VC0395_RS00090	tssM	type VI secretion system membrane subunit TssM	0.03	0.2682	36.04	17.14	41.2	50.73	31.27	31.27
VC0395_RS00100	tssA	type VI secretion system protein TssA	0	0.134949	59.52	31.85	34.02	51	56.91	56.91
VC0395_RS00105	tagO	type VI secretion system-associated protein TagO	0	0.0633217	39.03	30.38	30.42	50.82	23.75	23.75
VC0395_RS00110	vasH	sigma-54 dependent T6SS transcriptional regulator VasH	0	0.0403242	87.8	34.46	50.19	59.65	58.77	58.77
VC0395_RS00115	tssH	type VI secretion system ATPase TssH	0.01	0.218981	90.2	43.02	58.97	106.27	59.78	59.78
VC0395_RS00120		DotU family type IV/VI secretion system protein	0	0.157074	72.28	41.91	43.9	53.09	57.59	57.59
VC0395_RS00125	tssK	type VI secretion system baseplate subunit TssK	1.79	1.17965	68	27.99	26.91	201.69	103.36	103.36
VC0395_RS00130	tssJ	type VI secretion system lipoprotein TssJ	0.47	0.777061	122.17	41.85	46.1	220.74	140.18	140.18
VC0395_RS00135	tagH	type VI secretion system-associated FHA domain protein TagH	0.09	0.404269	197.39	102.29	104.78	277.87	139.31	139.31
VC0395_RS00140	tssG	type VI secretion system baseplate subunit TssG	0.65	0.876733	38.97	26.99	19.65	123.74	37.26	37.26
VC0395_RS00145	tssF	type VI secretion system baseplate subunit TssF	2.89	1.25235	65.85	67.66	93.73	323.56	137.26	137.26
VC0395_RS00150	tssE	type VI secretion system baseplate subunit TssE	0.59	0.816326	93.02	64.43	150.15	343.63	115.11	115.11
VC0395_RS00155	tssC	type VI secretion system contractile sheath large subunit	2.49	1.07089	319.02	311.04	342.63	1071.81	493.81	493.81
VC0395_RS00160	tssB	type VI secretion system contractile sheath small subunit	2.4	1.0289	1027.85	1149.32	1148.96	3543.86	1790.16	1790.16
VC0395_RS00165		sel1 repeat family protein	3.07	1.10084	167.04	162.55	160.6	490.77	338.82	338.82
VC0395_RS00170		type VI secretion system PAAR protein	1.3	1.01833	81.79	218.87	231.45	504.62	422.32	422.32
VC0395_RS00175		RluA family pseudouridine synthase	0	-0.0527737	702.08	638.63	851.9	866.75	424.56	424.56
VC0395_RS00180		SulP family inorganic anion transporter	0	-0.0637403	263.37	173.91	201.12	174.68	243.06	243.06
VC0395_RS00185		HAD family phosphatase	0	-0.0878769	447.59	609.4	604.88	694.31	328.69	328.69
VC0395_RS00190		EAL domain-containing protein	0.27	-0.478681	1663.31	881.38	919.2	837.91	654.22	654.22
VC0395_RS00195		rhodanese-like domain-containing protein	0	-0.0163303	261.18	181.72	285.55	201.42	280.96	280.96
VC0395_RS00200		oxidoreductase	0.03	-0.213511	938.23	752.61	739.26	641.42	723.7	723.7
VC0395_RS00205	pncB	nicotinate phosphoribosyltransferase	0.09	-0.364728	1741.14	894.65	884.83	712.72	870.78	870.78
VC0395_RS00210		NUDIX hydrolase	0	-0.00737106	7643.29	6037.66	6986.32	8499.64	5548.99	5548.99
VC0395_RS00215		proprotein convertase P-domain-containing protein	0	0.152279	112.36	75.42	114.32	119.6	92.87	92.87
VC0395_RS00220		hypothetical protein	0	0.060004	47.3	21.7	31.87	29.78	64.61	64.61
VC0395_RS00235		triacylglycerol lipase	0	-0.035251	525.41	356.44	377.57	407.64	406.87	406.87
VC0395_RS00240		DUF134 domain-containing protein	0	0.145375	243.31	117.61	228.83	233.47	247.66	247.66
VC0395_RS00245		DMT family transporter	0	-0.141092	174.7	142.34	167.69	195.34	109.7	109.7
VC0395_RS00250		dicarboxylate/amino acid:cation symporter	0.03	-0.226503	612.3	544.25	512.77	599.63	400.59	400.59
VC0395_RS00260		hypothetical protein	0.04	0.31473	205.87	170.61	176.54	329.25	152.41	152.41
VC0395_RS00265		MFS transporter	0	-0.216825	151.14	64.3	78.09	49.1	72.26	72.26
VC0395_RS00270	soxR	redox-sensitive transcriptional activator SoxR	0.18	-0.441191	1423.65	1027.07	912.24	643.48	1002.27	1002.27
VC0395_RS00275		multidrug effflux MFS transporter	0.07	-0.345808	169.25	137.93	92.36	84.76	102.99	102.99
VC0395_RS00280		LysR family transcriptional regulator	0	-0.0886732	273	168.59	193.59	182.2	155.62	155.62
VC0395_RS00285		bifunctional diguanylate cyclase/phosphodiesterase	0	-0.020834	121.88	131.82	149.15	100.71	144.47	144.47
VC0395_RS00290		peptidoglycan DD-metalloendopeptidase family protein	0	0.0923963	1973.26	1830.94	1984.5	2059.04	2104.2	2104.2
VC0395_RS00295		1,4-alpha-glucan-branching protein	0.21	-0.489292	621.61	681.99	506.38	385.22	326.91	326.91
VC0395_RS00300		STAS domain-containing protein	0	-0.164505	190.75	109.59	144.32	174.61	81.81	81.81
VC0395_RS00305		YjiH family protein	0	-0.00484924	333.49	279.05	294.68	333.84	283.27	283.27
VC0395_RS00315		molybdopterin-dependent oxidoreductase	0.04	-0.287502	856.7	996.98	905.48	647.53	476.27	476.27
VC0395_RS00320		GGDEF domain-containing protein	0	0.0417242	306.99	389.79	435.72	356.88	358.33	358.33
VC0395_RS00325		phosphate ABC transporter ATP-binding protein	0	-0.149382	415.4	319.89	343.4	319.37	322.91	322.91
VC0395_RS00330	pstA	phosphate ABC transporter permease PstA	0	-0.0426639	161.88	80.86	92.54	98.09	113.51	113.51
VC0395_RS00335	pstC	phosphate ABC transporter permease subunit PstC	0.01	-0.254341	83.52	37.93	52.09	47.4	53.24	53.24
VC0395_RS00340		phosphate ABC transporter substrate-binding protein	0.09	-0.412304	150.3	136.59	107	115.6	103.04	103.04
VC0395_RS00345		methyl-accepting chemotaxis protein	0.03	-0.224215	886.19	531.2	500.94	606.11	462.33	462.33
VC0395_RS00350		DUF1566 domain-containing protein	0	-0.155495	689.75	431.42	562.96	764.5	405.26	405.26
VC0395_RS00355		DUF1566 domain-containing protein	0.01	-0.219947	147	65.71	88.65	81.87	88.04	88.04
VC0395_RS00360		proprotein convertase P-domain-containing protein	0	-0.055295	113.17	37.85	56.32	54.55	78.26	78.26
VC0395_RS00365		TonB-dependent hemoglobin/transferrin/lactoferrin family receptor	0.09	-0.397036	126.24	62.9	72.79	83.93	64.52	64.52
VC0395_RS00370		S9 family peptidase	0.03	-0.261064	172.67	118.64	96.04	104.11	114.9	114.9
VC0395_RS00375		DEAD/DEAH box helicase	0	0.0879965	1377.5	1107.7	1348.91	1900.86	790.96	790.96
VC0395_RS00385		membrane protein	0	-0.179332	9792.17	10531.5	7987.49	8911.2	9578.11	9578.11
VC0395_RS00390		L,D-transpeptidase family protein	0	-0.124118	1316.1	1273.29	1115.55	1168.36	1110.83	1110.83
VC0395_RS00395	phrB	deoxyribodipyrimidine photo-lyase	0	-0.0773718	325.68	235.35	215.48	180.32	335.13	335.13
VC0395_RS00400		MerR family transcriptional regulator	0	-0.161826	277.5	225.12	145.28	157.69	220.66	220.66
VC0395_RS00405		DUF523 and DUF1722 domain-containing protein	0.09	-0.360807	1326.78	740.16	764.77	503.4	915.87	915.87
VC0395_RS00415	deoD	purine-nucleoside phosphorylase	0.17	-0.589644	3826.03	2586.34	1414.12	368.43	2627.06	2627.06
VC0395_RS00420		hypothetical protein	0.1	-0.405008	1106.84	1026.9	795.47	442	1008.32	1008.32
VC0395_RS00425		hypothetical protein	0.07	-0.280747	3515.41	2387.35	2955.16	2386.2	1839.39	1839.39
VC0395_RS00430		GGDEF domain-containing protein	0	-0.0180091	536.68	535	627.1	500.31	470.88	470.88
VC0395_RS00435		DUF3302 domain-containing protein	0	0.0249926	3317.23	3154.07	3500.6	3911.5	2737.58	2737.58
VC0395_RS00440		HlyD family secretion protein	0	0.0368583	556.48	677.27	761.73	678.94	668.09	668.09
VC0395_RS00445		PD40 domain-containing protein	0.04	-0.25468	198.37	193.94	152.91	125.45	176.67	176.67
VC0395_RS00450		N-acetyltransferase	0	-0.219177	523.46	367.7	280.54	180.22	391.04	391.04
VC0395_RS00455		flagellar brake protein	0.09	-0.301827	2094.54	1834.34	1990.98	1336.53	1500.63	1500.63
VC0395_RS00460	gltS	sodium/glutamate symporter	0	-0.0192341	655.42	364	550.63	537.91	443.24	443.24
VC0395_RS00465		DUF368 domain-containing protein	0.12	-0.314286	3039.02	2757.75	3066.27	2647.01	2008.96	2008.96
VC0395_RS00470		hypothetical protein	0	-0.152705	3574.24	3249.58	3198.21	2849.43	2547.34	2547.34
VC0395_RS00475		SCO family protein	0.02	-0.169037	3492.53	3163.89	2950.24	3190.34	2638.71	2638.71
VC0395_RS00480		copper chaperone PCu(A)C	0	0.00411906	4060	3662.79	3393.24	3214.45	4595.62	4595.62
VC0395_RS00485	sstT	serine/threonine transporter SstT	0.04	-0.220015	7412.2	9144.62	8906.34	7312.29	6641.02	6641.02
VC0395_RS00490		phosphatase PAP2 family protein	0.12	0.353739	699.62	798.57	910.51	1047.04	1003.46	1003.46
VC0395_RS00495		HDOD domain-containing protein	0	0.130831	117.81	246.21	223.7	194.7	308.46	308.46
VC0395_RS00500		PhoX family phosphatase	0	0.0616952	94.48	82.5	73.56	83.55	93.91	93.91
VC0395_RS00505		hypothetical protein	0	-0.0844102	394.74	360.26	306.42	311.29	361.55	361.55
VC0395_RS00510		methyl-accepting chemotaxis protein	0	0.0143496	171.18	125.87	136.58	163.99	153.72	153.72
VC0395_RS00515		arginase family protein	0	0.073477	392.68	166.94	176.72	168.76	362.17	362.17
VC0395_RS00520		IclR family transcriptional regulator	0.03	-0.2624	497.92	295.34	217.57	290.01	254.73	254.73
VC0395_RS00530		chitinase	0	-0.141892	122.64	156.74	134.99	127.05	112.89	112.89
VC0395_RS00535		DUF2057 domain-containing protein	0	0.094492	2004.83	1859.56	1574.59	1889.78	2281.49	2281.49
VC0395_RS00540		DASS family sodium-coupled anion symporter	0	0.168482	30.21	41.32	50.37	46.22	46.54	46.54
VC0395_RS00545		AEC family transporter	0	0.0621925	73.07	179.9	106.52	131.49	90.83	90.83
VC0395_RS00550		acyltransferase	0	0.196578	86.33	58.36	107.15	97.62	86.9	86.9
VC0395_RS00555		glutathione S-transferase	0	0.204007	104.37	68.27	84.53	127.77	88.71	88.71
VC0395_RS00560		hypothetical protein	0.07	-0.361379	319.76	314.88	208.39	253.65	119.24	119.24
VC0395_RS00565		hypothetical protein	0	-0.132884	303.36	188.4	174.86	208.1	178.56	178.56
VC0395_RS00570		DUF4123 domain-containing protein	0	-0.205172	162.75	120.82	146.31	121.47	82.83	82.83
VC0395_RS00575		type VI secretion system tip protein VgrG	0	0.168496	72.67	55.05	61.36	93.61	63.07	63.07
VC0395_RS00580		Hcp family type VI secretion system effector	0.03	-0.325885	67.37	57.69	30.81	29.69	12.88	12.88
VC0395_RS00585	glgB	1,4-alpha-glucan branching protein GlgB	0.03	-0.20192	395.95	422.69	397.95	310.76	413.22	413.22
VC0395_RS00590	malQ	4-alpha-glucanotransferase	0	-0.185853	417.9	728.74	792.77	403.89	695.96	695.96
VC0395_RS00595		glycogen/starch/alpha-glucan phosphorylase	0.12	-0.396691	834.95	1054.37	1542.74	731.52	870.13	870.13
VC0395_RS00600	malT	HTH-type transcriptional regulator MalT	0.18	-0.390627	4976.98	3664.83	4056.79	2618.4	3797.97	3797.97
VC0395_RS00605		YibL family ribosome-associated protein	0	0.239341	13.06	41.93	44.79	79.13	18.73	18.73
VC0395_RS00615		methyl-accepting chemotaxis protein	0	-0.0782901	126.23	142.62	156.35	122.07	136.79	136.79
VC0395_RS00620		NAD(P)-dependent oxidoreductase	0	0.0211119	798.3	1122.23	967.49	882.44	1264.58	1264.58
VC0395_RS00625		YebC/PmpR family DNA-binding transcriptional regulator	0.04	-0.232615	5762.81	4570.89	4558.56	5189.82	3628.19	3628.19
VC0395_RS00630		DUF3283 family protein	0.09	-0.350816	9568.3	5821.91	5806.27	6677.21	3852.85	3852.85
VC0395_RS00635		hypothetical protein	0.31	-0.617417	2542.94	1171.94	898.49	622.58	1091.95	1091.95
VC0395_RS00640		hypothetical protein	0.39	0.596148	302.73	334.84	488.9	794.91	443.85	443.85
VC0395_RS00645		DUF3346 domain-containing protein	0.04	-0.244025	1578.78	1193.91	1270.91	952.18	1136.45	1136.45
VC0395_RS00650		AAA family ATPase	0	-0.186654	2646.8	1640.87	1457.31	1136.48	2150.23	2150.23
VC0395_RS00655		ParB/RepB/Spo0J family partition protein	0	-0.00460516	1153.52	726.45	629.28	679.03	1075.48	1075.48
VC0395_RS00660		spermidine/putrescine ABC transporter substrate-binding protein	0	0.0282624	641.48	1003.36	1032.37	955.59	941.68	941.68
VC0395_RS00665		tRNA(Met) cytidine acetyltransferase	0	-0.04927	217.75	172.96	171.98	196.97	172.05	172.05
VC0395_RS00670		thermostable hemolysin	0.21	-0.611805	100.51	53.79	99.45	63.88	36.96	36.96
VC0395_RS00675		AMP-binding protein	0.07	-0.441048	41.3	11.46	40.66	21.91	27.79	27.79
VC0395_RS00680		iron-containing redox enzyme family protein	0.04	-0.352028	235.15	113.08	102.28	75.09	104.28	104.28
VC0395_RS00685		SDR family oxidoreductase	0	0.140126	70.11	43.77	55.11	41.84	106.14	106.14
VC0395_RS00690		tetratricopeptide repeat protein	0.05	-0.280935	449.27	461.18	413.67	316.46	334.51	334.51
VC0395_RS00695		response regulator	0.15	-0.425705	280.29	273.44	237.31	175.9	203.55	203.55
VC0395_RS00700		sensor histidine kinase	0.09	-0.348573	222	224.63	185.91	143.31	187.4	187.4
VC0395_RS00705		phosphoethanolamine transferase	0	0.0180308	76.61	47.08	40.15	45.33	55.62	55.62
VC0395_RS00710		ABC transporter ATP-binding protein	0	0.0329668	69.1	70.36	41.91	51.99	59.63	59.63
VC0395_RS00715		ABC transporter permease	0.04	-0.393187	50.03	66.16	78.24	19.46	39.4	39.4
VC0395_RS00720		ABC transporter permease	0.03	-0.329386	29.23	44.32	35.51	13.42	11.65	11.65
VC0395_RS00725		ABC transporter substrate-binding protein	0	-0.131467	91.41	106	84.92	82.25	90.32	90.32
VC0395_RS00730		STAS domain-containing protein	0.12	-0.554563	34.53	221.79	236.9	114.14	57.79	57.79
VC0395_RS00735		response regulator	0.09	-0.429161	148.93	256.44	244.31	78.47	179.55	179.55
VC0395_RS00740		chemotaxis protein CheA	0	-0.139909	46.34	108.43	134	65.3	82.44	82.44
VC0395_RS00745		purine-binding chemotaxis protein CheW	0.04	0.368184	35.32	42.53	64.36	53.5	63.32	63.32
VC0395_RS00750		purine-binding chemotaxis protein CheW	0	-0.159888	30.27	70.21	116.82	50.03	72.37	72.37
VC0395_RS00755		methyl-accepting chemotaxis protein	0	-0.0757608	98.41	149.44	130.51	104.64	107.23	107.23
VC0395_RS00760		protein-glutamate O-methyltransferase CheR	0	-0.0535891	98.18	78.07	76.97	83.44	80.47	80.47
VC0395_RS00765	cheD	chemoreceptor glutamine deamidase CheD	0	-0.0288445	69.73	49.76	102.51	73.17	41.28	41.28
VC0395_RS00770		chemotaxis response regulator protein-glutamate methylesterase	0	0.0457952	91.81	67.11	159.37	86.35	132.75	132.75
VC0395_RS00775		methyl-accepting chemotaxis protein	0	-0.0739594	113.02	99.37	136.72	111.18	104.21	104.21
VC0395_RS00780		STAS domain-containing protein	0	-0.164964	147.63	33.27	199.89	154.09	44.58	44.58
VC0395_RS00785		SpoIIE family protein phosphatase	0	-0.0742614	118.06	186.62	175.4	146.71	144.39	144.39
VC0395_RS00790		DUF342 domain-containing protein	0.31	-0.416048	2286.38	1966.52	1875.67	1327.88	1615.34	1615.34
VC0395_RS00795		type I secretion system permease/ATPase	0	0.0529207	327.34	343.3	345.91	325.42	425.76	425.76
VC0395_RS00800		EAL domain-containing protein	0	-0.095821	592.82	775.56	769.85	632.97	734.81	734.81
VC0395_RS00805		transglutaminase-like cysteine peptidase	0	0.0957649	147.67	135.48	159.79	104.59	208.44	208.44
VC0395_RS00810		HlyD family type I secretion periplasmic adaptorsubunit	0	-0.131946	1622.67	1093.4	1326.84	1210.28	1258.57	1258.57
VC0395_RS00815	pdxH	pyridoxamine 5'-phosphate oxidase	0	-0.0337686	967.59	1004.32	851.72	767.22	1033.86	1033.86
VC0395_RS00820		helix-turn-helix transcriptional regulator	0	-0.0251967	408.95	518.55	612.34	596.12	418.11	418.11
VC0395_RS00830		SUMF1/EgtB/PvdO family nonheme iron enzyme	0	-0.126032	1720.7	1338.13	1377.67	1333.52	1428.33	1428.33
VC0395_RS00835		PEGA domain-containing protein	0.02	-0.177479	2383.67	1974.44	1708.17	1719.07	1723.54	1723.54
VC0395_RS00840		helix-turn-helix domain-containing protein	0	-0.109801	396.6	329.22	411.81	371.55	304.41	304.41
VC0395_RS00845	putA	bifunctional proline dehydrogenase/L-glutamate gamma-semialdehyde dehydrogenase PutA	0	-0.0813735	2227.92	5297.3	4524.39	3665.39	4398.55	4398.55
VC0395_RS00850		1-pyrroline-5-carboxylate dehydrogenase	0	-0.0918856	3314.79	11308.3	10792.2	8160.06	8548.99	8548.99
VC0395_RS00855	putP	sodium/proline symporter PutP	0	-0.0420532	741.05	2727.71	2464.08	1719	2329.08	2329.08
VC0395_RS00860		hypothetical protein	0	0.021551	1323.01	1618.45	1602.71	1688.97	993.98	993.98
VC0395_RS00865		methyl-accepting chemotaxis protein	0	-0.0972019	1514.55	1242.27	996.27	872.36	1590.91	1590.91
VC0395_RS00870		Lrp/AsnC family transcriptional regulator	0.12	-0.380755	1978.72	1430.94	1204.29	903.91	1245.98	1245.98
VC0395_RS00875		coniferyl aldehyde dehydrogenase	0.03	-0.204643	699.47	600	566.56	421.8	560.71	560.71
VC0395_RS00885	speF	ornithine decarboxylase SpeF	0.02	-0.268367	10904	19598.6	16694.3	4483.3	20569.4	20569.4
VC0395_RS00890	potE	putrescine-ornithine antiporter	0	-0.16005	1403.91	2865.59	2362.31	667.33	3400.8	3400.8
VC0395_RS00895		3,4-dihydroxy-2-butanone-4-phosphate synthase	0	0.0625935	1401.45	801.32	937.07	1950.55	546.21	546.21
VC0395_RS00900	trmY	tRNA (pseudouridine(54)-N(1))-methyltransferase TrmY	0	0.00175152	542.37	317.03	415.61	555.16	305.28	305.28
VC0395_RS00905		LysR family transcriptional regulator	0	-0.168773	607.2	380.05	368.45	382.67	440.37	440.37
VC0395_RS00910		SDR family oxidoreductase	0.01	-0.259668	51.8	55.45	44.42	39.24	37.15	37.15
VC0395_RS00915		methyl-accepting chemotaxis protein	0.03	0.253928	60.47	32.36	35.43	57.74	43.36	43.36
VC0395_RS00920		LysR family transcriptional regulator	0	-0.137649	654.05	453.66	484.58	461.17	550.35	550.35
VC0395_RS00925		NAD(P)-dependent oxidoreductase	0	-0.0160856	215.23	253.81	322.2	321.52	237.19	237.19
VC0395_RS00930		rhodanese-like domain-containing protein	0	-0.00384951	229.57	270.93	237.24	233.47	202.63	202.63
VC0395_RS00935		sulfite exporter TauE/SafE family protein	0	-0.00618782	486.84	358.91	295.82	479.53	289.79	289.79
VC0395_RS00940		YccF domain-containing protein	0	0.0115359	663.69	508.26	245.23	422.08	619.15	619.15
VC0395_RS00945		hypothetical protein	0.2	-0.502496	674.84	414.41	352.74	278.44	419.05	419.05
VC0395_RS00950		MBL fold metallo-hydrolase	0	-0.0153064	196.3	140.08	130.92	132.16	185.09	185.09
VC0395_RS00955		Gfo/Idh/MocA family oxidoreductase	0.15	-0.422302	1295.01	727.74	760.26	738.07	476.27	476.27
VC0395_RS00960		MltR family transcriptional regulator	0	0.092081	355.58	333.62	523.25	541.68	377.78	377.78
VC0395_RS00965		mannitol-1-phosphate 5-dehydrogenase	0.11	0.392323	290.62	317.56	328.82	391.34	306.84	306.84
VC0395_RS00970		PTS mannitol transporter subunit IICBA	0	0.120245	343.08	327.56	341.35	457	291.47	291.47
VC0395_RS00980		M23 family metallopeptidase	0	0.185695	3622.74	1700.48	1464.15	2581.79	2643	2643
VC0395_RS00985		polymer-forming cytoskeletal protein	0.09	0.346744	527.67	502.74	343.09	594.13	643.17	643.17
VC0395_RS00990		phospho-sugar mutase	0.59	-0.685022	6656.55	6363.68	4249.97	2640.5	4727.31	4727.31
VC0395_RS00995		amino acid ABC transporter permease	0	-0.0266151	278.06	333.79	294.15	226.18	342.91	342.91
VC0395_RS01000		transporter substrate-binding domain-containing protein	0	-0.179174	790.93	1055.28	866.9	650.48	942.7	942.7
VC0395_RS01005		amino acid ABC transporter permease	0.09	-0.382553	242.45	281.4	270.53	138.38	187.14	187.14
VC0395_RS01010		amino acid ABC transporter ATP-binding protein	0.09	-0.323461	852.1	534.67	551.51	474.79	483.87	483.87
VC0395_RS01015	aroG	3-deoxy-7-phosphoheptulonate synthase AroG	0.02	0.219723	464.88	303.3	222.1	370.71	472.03	472.03
VC0395_RS01020		DUF3297 family protein	0.14	0.55182	84.25	110.23	80.28	206.28	161.13	161.13
VC0395_RS01025		methyl-accepting chemotaxis protein	0.03	-0.247411	260.18	255.81	263.49	186.78	272.42	272.42
VC0395_RS01030		carbohydrate ABC transporter substrate-binding protein	0	-0.0347651	125.27	81.54	124.84	78.33	132.73	132.73
VC0395_RS01035		hypothetical protein	0	-0.133206	405.64	250.73	161.67	327.31	180.28	180.28
VC0395_RS01040		methyl-accepting chemotaxis protein	0	-0.148048	784.15	443.37	459.3	544.47	488.94	488.94
VC0395_RS01045		DUF2999 family protein	0.03	-0.226031	11534.9	9792.29	10438.6	11240.8	6739.84	6739.84
VC0395_RS01050	glgX	glycogen debranching protein GlgX	0.52	-0.487711	2335.75	1689.99	1955.27	1300.37	1293.7	1293.7
VC0395_RS01055	lamB	maltoporin LamB	0.04	-0.391897	65.85	84.58	362.99	76.69	55.77	55.77
VC0395_RS01060		maltose operon protein	0.13	-0.405017	712.95	667.75	518.23	312.97	505.97	505.97
VC0395_RS01065		sel1 repeat family protein	0.02	-0.206587	1131.29	650.71	645.58	714.12	604.39	604.39
VC0395_RS01070	nagB	glucosamine-6-phosphate deaminase	0.04	-0.363375	3911.23	1482.73	978.23	862.47	2042.48	2042.48
VC0395_RS01075		DUF3081 domain-containing protein	0	-0.0842026	305.25	297.04	261.76	366.88	176.9	176.9
VC0395_RS01080		flavohemoglobin expression-modulating QEGLA motif protein	0	-0.140805	2627.08	1900.14	2563.83	2397.98	1482.59	1482.59
VC0395_RS01085	maoP	DUF413 domain-containing protein	0	-0.0733973	39828.1	33413.6	41127	43951.2	25836.9	25836.9
VC0395_RS01090		LysR family transcriptional regulator	0	0.157053	347.68	245.28	252.97	287.29	375.27	375.27
VC0395_RS01095		DoxX family protein	0	0.0756994	63	11.24	81.04	46.27	75.3	75.3
VC0395_RS01100		DNA-3-methyladenine glycosylase 2 family protein	0	-0.067897	162.95	99.14	100.02	71.81	136.13	136.13
VC0395_RS01105		methylated-DNA--[protein]-cysteine S-methyltransferase	0.05	-0.315155	280.31	268.46	269.89	173.38	230.42	230.42
VC0395_RS01110		hypothetical protein	0	-0.113781	533.47	633.09	482.32	485.52	499.01	499.01
VC0395_RS01115		Na+/H+ antiporter NhaD	0	-0.143539	224.32	229.67	263.45	161.18	268.9	268.9
VC0395_RS01120		YjiH family protein	0.09	-0.444073	50.95	61.36	57.34	31.58	24.36	24.36
VC0395_RS01125		hypothetical protein	0.15	0.586611	24.9	37.32	29.9	76.83	66.68	66.68
VC0395_RS01130		glutaredoxin	0.06	0.373147	120.7	52.49	116.44	149.6	126.23	126.23
VC0395_RS01135		DMT family transporter	0	0.0460836	263.53	206.47	246.95	302.31	200.03	200.03
VC0395_RS01140		anion-selective porin	0	-0.149922	21.06	17.54	6.02	12.89	13.43	13.43
VC0395_RS01145		organic hydroperoxide resistance protein	0	-0.202678	44.09	0	56.71	24.29	26.35	26.35
VC0395_RS01150		MarR family transcriptional regulator	0.07	0.410277	76.18	43.49	117.58	145.47	116.55	116.55
VC0395_RS01155		fumarylacetoacetate hydrolase family protein	0	-0.0170909	181.93	190.68	331.52	275.61	166.72	166.72
VC0395_RS01160		AzlD domain-containing protein	0.04	0.381893	87.96	86.31	94.29	153.44	154.2	154.2
VC0395_RS01165		AzlC family ABC transporter permease	0	-0.0440126	90.65	103.96	83.29	39.24	95.97	95.97
VC0395_RS01170		AraC family transcriptional regulator	0.07	-0.328812	246.85	390.33	363.21	250.33	260.18	260.18
VC0395_RS01175		LysE family translocator	0	0.0310962	66.6	39.6	31.73	69.3	14.15	14.15
VC0395_RS01180		TetR/AcrR family transcriptional regulator	0	-0.194014	230.67	151.61	201.28	138.22	154.79	154.79
VC0395_RS01185		alkene reductase	0	-0.130221	183.09	155.35	145.51	132.84	172.93	172.93
VC0395_RS01190		hypothetical protein	0.03	-0.27621	138.87	106.17	127.59	127.5	82.2	82.2
VC0395_RS01195	vcaM	multidrug efflux ABC transporter VcaM	0	-0.131192	369.71	334.02	397.63	378.32	349.92	349.92
VC0395_RS01200		amidinotransferase	0	-0.142046	191.85	1250.12	1026.17	515.22	781.96	781.96
VC0395_RS01205		alkene reductase	0	-0.113986	92.9	135.6	148.47	62.81	159.5	159.5
VC0395_RS01210	grxB	glutaredoxin 2	0.09	-0.437006	95.8	117.73	57.81	82.09	37.32	37.32
VC0395_RS01215		LysR family transcriptional regulator	0.03	-0.216335	1018.41	783.25	754.7	534.69	858.39	858.39
VC0395_RS01220		DEAD/DEAH box helicase	0	-0.112115	259.64	185.96	245.56	248.19	162.47	162.47
VC0395_RS01225		MATE family efflux transporter	0.03	0.241289	333.25	183.99	258.7	303.39	305.24	305.24
VC0395_RS01230		methyl-accepting chemotaxis protein	0	-0.113004	104.8	115.38	115.54	146.8	91.62	91.62
VC0395_RS01235	ppsA	phosphoenolpyruvate synthase	0.03	-0.272012	2273.07	974.7	1072.3	1392.84	1118.69	1118.69
VC0395_RS01240		kinase/pyrophosphorylase	0	0.00444553	176.08	218.4	270.83	212.47	248.55	248.55
VC0395_RS01245		FAD-binding oxidoreductase	0.39	0.530792	1501.41	1922.44	2085.64	3073.77	3245.87	3245.87
VC0395_RS01250	lldD	FMN-dependent L-lactate dehydrogenase LldD	0.41	0.505858	1182.94	1312.29	1459.17	2294.85	2027.01	2027.01
VC0395_RS01255		L-lactate permease	0.39	0.468631	347.93	312.07	345.53	477.27	531.26	531.26
VC0395_RS01260		LysR family transcriptional regulator	0.03	-0.261281	551.68	291.1	290.95	251.11	307.1	307.1
VC0395_RS01265		transporter substrate-binding domain-containing protein	0	0.158584	72.06	57.01	134.33	107.01	125.83	125.83
VC0395_RS01275		transporter substrate-binding domain-containing protein	0.04	-0.315563	82.8	95.44	87.38	66.66	66.99	66.99
VC0395_RS01280		ABC transporter ATP-binding protein	0	-0.216662	368.36	243.35	145.6	342.42	140.34	140.34
VC0395_RS01285		hypothetical protein	0.03	-0.313712	748.75	473.82	327.09	674.47	193.62	193.62
VC0395_RS01290		ATP-binding protein	0.05	-0.278441	1127.5	802.11	686.61	572.15	810	810
VC0395_RS01295		methyl-accepting chemotaxis protein	0	0.0835355	171.71	140.91	206.15	220.71	158.72	158.72
VC0395_RS01305		MFS transporter	0	0.140631	176.92	171.81	129.82	142.68	165.69	165.69
VC0395_RS01310		DUF2850 domain-containing protein	0	0.172095	359.43	594.07	507.65	518.29	439.72	439.72
VC0395_RS01315		DUF1255 family protein	0	-0.0845009	558.47	502.49	444.2	392.36	564.97	564.97
VC0395_RS01320		pirin family protein	0	-0.0671567	491.46	449.65	466.17	393.24	467.31	467.31
VC0395_RS01325		hypothetical protein	0.71	0.790513	266.85	386.45	289.4	371.82	855.55	855.55
VC0395_RS01330		diguanylate cyclase	0.99	0.832022	81.27	144.27	125.78	174.7	250.19	250.19
VC0395_RS01335		LysR family transcriptional regulator	0	0.000868855	409.09	322.22	328.73	320.31	327.2	327.2
VC0395_RS01340		DMT family transporter	0.59	0.786051	55.5	43.21	25.96	66.71	82.02	82.02
VC0395_RS01345		DUF3541 domain-containing protein	0.51	0.530976	920.8	995.97	1205.96	1820.09	1344.75	1344.75
VC0395_RS01350		alpha-ketoglutarate-dependent dioxygenase AlkB	0.09	0.341205	264.11	167.98	242.89	320.49	289.14	289.14
VC0395_RS01355		sensor domain-containing diguanylate cyclase	0.03	0.207331	291.8	217.91	251.68	265.41	308.22	308.22
VC0395_RS01365		DUF3612 domain-containing protein	0	0.0177877	305.6	480.23	404.24	410.12	433.66	433.66
VC0395_RS01370		malate synthase	0	0.0926401	128.83	146.52	131.19	150.81	123.19	123.19
VC0395_RS01375		GGDEF domain-containing protein	0.04	-0.237726	838.89	650.15	524.78	570.7	572.02	572.02
VC0395_RS01380		MarR family transcriptional regulator	0.12	0.475076	102.12	76.04	72.34	127.19	148.59	148.59
VC0395_RS01385		chemotaxis protein CheV	0.31	-0.575062	4031.84	2194.39	1389.02	1469.51	1640.84	1640.84
VC0395_RS01390		peptidyl-prolyl cis-trans isomerase	0.04	0.393857	125.32	62.6	14.33	184.1	39.94	39.94
VC0395_RS01395		helix-turn-helix transcriptional regulator	0	0.216692	241.74	114.59	94.76	163.6	165.11	165.11
VC0395_RS01400		heavy metal-binding domain-containing protein	0.09	0.368677	864.15	1515.72	1394.86	1768.11	1555.39	1555.39
VC0395_RS01405		2OG-Fe(II) oxygenase	0.03	0.32058	103.35	147.49	354.48	459.65	120.78	120.78
VC0395_RS01410		hypothetical protein	0	-0.0449145	1231.84	1257.69	1056.32	803.85	1377.22	1377.22
VC0395_RS01415	speG	spermidine N1-acetyltransferase	0.04	-0.246261	4478.96	3847.81	2894.93	2597.68	3650.82	3650.82
VC0395_RS01420	malK	maltose/maltodextrin ABC transporter ATP-bindingprotein MalK	0.3	-0.426773	1423.13	987.37	1166.9	796.54	876.07	876.07
VC0395_RS01425	malE	maltose/maltodextrin ABC transporter substrate-binding protein MalE	0	0.0101524	1060.99	1426.98	2068.22	1453.55	1610.41	1610.41
VC0395_RS01430	malF	maltose ABC transporter permease MalF	0	-0.115655	253.08	283.57	343.93	233.17	249.07	249.07
VC0395_RS01435	malG	maltose ABC transporter permease MalG	0.02	-0.215791	1841.8	954.92	1076.84	1268.23	788	788
VC0395_RS01440		hypothetical protein	0	-0.0342778	194.25	128.72	150.71	71.34	203.43	203.43
VC0395_RS01445		acyl-CoA thioesterase	0	-0.071372	953.38	719.45	588.63	567.2	948.09	948.09
VC0395_RS01450		DeoR/GlpR family transcriptional regulator	0	-0.0561384	933.02	923.38	818.44	862.79	976.98	976.98
VC0395_RS01455		GGDEF domain-containing protein	0.77	0.736522	188.59	96.9	118.6	218.86	290.94	290.94
VC0395_RS01460		DMT family transporter	0	0.133128	132.09	119.21	126.6	176.92	99.06	99.06
VC0395_RS01465		helix-turn-helix transcriptional regulator	0	-0.159062	173.38	158.09	151.43	130.88	162.72	162.72
VC0395_RS01470		M14 family metallocarboxypeptidase	0.1	-0.401064	3922.4	2124.57	1855.8	1616.07	2474.2	2474.2
VC0395_RS01475		hypothetical protein	0	0.0393722	119.54	45.7	95.18	94.07	65.32	65.32
VC0395_RS01480		cold-shock protein	1.07	1.07119	0	23.43	9.38	72.34	62.79	62.79
VC0395_RS01485		3'3'-cGAMP-specific phosphodiesterase	0	0.0868011	107.87	81.19	54.92	81.71	88.64	88.64
VC0395_RS01490		DUF808 domain-containing protein	0	0.146064	211.68	178.6	175.12	197.55	207.18	207.18
VC0395_RS01495	rlmC	23S rRNA (uracil(747)-C(5))-methyltransferase RlmC	0.02	0.201249	371.97	409.21	467.82	471.28	533.52	533.52
VC0395_RS01500		hypothetical protein	0	0.159215	0	19.57	7.84	10.07	21.85	21.85
VC0395_RS01505		DUF805 domain-containing protein	0.03	0.33359	99.62	56.87	22.78	95.12	69.85	69.85
VC0395_RS01510		helix-turn-helix transcriptional regulator	0	0.057033	66.98	107.55	109.13	86.1	98.21	98.21
VC0395_RS01515	pyrC	dihydroorotase	0	0.158636	400.96	223.08	442.9	606.47	301.09	301.09
VC0395_RS01520		MOSC N-terminal beta barrel domain-containing protein	0	-0.086584	464.15	389.77	330.95	365.87	443.82	443.82
VC0395_RS01525	mlp37	methyl-accepting chemotaxis protein Mlp37	0.3	-0.433924	656.42	582.86	475.47	397.21	435.09	435.09
VC0395_RS01530		hypothetical protein	0	-0.0233314	704.28	700.6	810.71	843.4	574.62	574.62
VC0395_RS01535		1-acyl-sn-glycerol-3-phosphate acyltransferase	0	0.15358	989.69	1492.1	1975.41	2287.45	1089.29	1089.29
VC0395_RS01540		hypothetical protein	0	-0.00974533	602.18	494.86	583.01	637.76	445.78	445.78
VC0395_RS01545		DUF406 family protein	0	-0.0246386	230.79	247.04	296.86	372.93	220.69	220.69
VC0395_RS01550		TetR family transcriptional regulator	0	0.13506	2093.89	2138.66	2254.15	2006.72	2914	2914
VC0395_RS01555		heme ABC transporter ATP-binding protein	0	0.153494	842.75	866.89	991.75	1093.11	988.73	988.73
VC0395_RS01560		iron ABC transporter permease	0	0.0673265	499.18	367.5	218.87	786.37	194.38	194.38
VC0395_RS01565		hemin ABC transporter substrate-binding protein	0	-0.021581	2842.51	1798.03	1030.6	4434.23	628.05	628.05
VC0395_RS01570		biopolymer transporter ExbD	0	0.0335794	486.33	347.04	210.91	849.89	85.52	85.52
VC0395_RS01575		MotA/TolQ/ExbB proton channel family protein	0	-0.164314	451.28	428.56	221.13	687.83	146	146
VC0395_RS01580		energy transducer TonB	0.04	-0.375109	834.09	706.1	266.52	789.67	294.16	294.16
VC0395_RS01585		heme anaerobic degradation radical SAM methyltransferase ChuW/HutW	0.03	-0.313438	1355.49	758.42	278.85	969.19	153.83	153.83
VC0395_RS01590	hutX	heme utilization cystosolic carrier protein HutX	0.1	-0.469841	1184.01	1064.38	396.6	912.1	442.25	442.25
VC0395_RS01595	hutZ	heme utilization protein HutZ	0.03	-0.291398	750.67	451.09	267.27	594.88	319.02	319.02
VC0395_RS01600		methyl-accepting chemotaxis protein	0	-0.13603	131.51	163.75	154.2	94.62	171.95	171.95
VC0395_RS01605		helix-turn-helix domain-containing protein	0	-0.104775	361.92	337.06	278.79	234.29	348.02	348.02
VC0395_RS01610		GntP family permease	0	0.0303176	51.69	350.38	385.59	419.48	217.46	217.46
VC0395_RS01615		glycerate kinase	0	0.0359969	141.83	281.63	246.78	294.41	196.55	196.55
VC0395_RS01620		hypothetical protein	0	-0.210342	122.54	202.71	124.18	110.46	111.85	111.85
VC0395_RS01625		DsbA family protein	0.04	0.35784	66.05	112.28	69.96	124.13	148.59	148.59
VC0395_RS01630		MBL fold metallo-hydrolase	0	0.0411528	280.59	257.02	229.04	249.68	317.31	317.31
VC0395_RS01635		hypothetical protein	0.01	-0.259298	878.36	253.13	608.35	651.34	323.03	323.03
VC0395_RS01640	gnd	decarboxylating NADP(+)-dependent phosphogluconate dehydrogenase	0	-0.105195	2387.33	712.89	1015.3	1848.58	961.41	961.41
VC0395_RS01645	pgl	6-phosphogluconolactonase	0	-0.0621838	2552.1	894.34	1416.22	2245.8	1078.71	1078.71
VC0395_RS01650		glucose-6-phosphate dehydrogenase	0	-0.0387915	5846.95	2564.83	3988.45	6211.08	2420.23	2420.23
VC0395_RS01655		metal-dependent phosphohydrolase	0.13	-0.392321	121.07	138.23	150.89	84.48	99.56	99.56
VC0395_RS01660		phosphatase	0.09	-0.333196	1489.01	1007.32	730	770.79	950.18	950.18
VC0395_RS01665		cytochrome b562 family protein	0.03	0.288525	406.72	259.91	286.3	535.03	214.77	214.77
VC0395_RS01670		hypothetical protein	0.07	-0.364143	12519.2	9550.22	11602.7	8494.11	3618.8	3618.8
VC0395_RS01675		PepSY domain-containing protein	0.23	-0.549567	79.19	75.93	52.34	49.07	33.13	33.13
VC0395_RS01680		VOC family protein	0.04	-0.337375	151.76	142.95	98.9	107.01	116.09	116.09
VC0395_RS01685		LysR family transcriptional regulator	0.09	-0.314969	988.02	656.33	685.45	538.79	541.21	541.21
VC0395_RS01690		autoinducer binding domain-containing protein	0	0.19949	223.39	183.67	158.24	288.92	185.74	185.74
VC0395_RS01695	hchA	protein deglycase HchA	0.02	-0.196078	1183.11	927.33	1051.68	700.95	1139.06	1139.06
VC0395_RS01700		glycine C-acetyltransferase	0.04	-0.238977	16836.5	17020.6	15519	12094.4	16980.1	16980.1
VC0395_RS01705	tdh	L-threonine 3-dehydrogenase	0	-0.153735	11466.5	10938.6	9651.52	8935.99	12011.4	12011.4
VC0395_RS01710		hypothetical protein	0.46	0.501158	414.84	420.55	374.55	597.3	528.9	528.9
VC0395_RS01715		HBL/NHE enterotoxin family protein	1.5	0.874705	163.8	173.08	217.9	298.46	441.77	441.77
VC0395_RS01720		hypothetical protein	0.85	0.865039	62.79	151.22	143.58	282.47	172.61	172.61
VC0395_RS01725		hypothetical protein	4.27	1.71663	29.43	37.8	50.48	194.56	163.23	163.23
VC0395_RS01730		hypothetical protein	0.51	0.849797	24.47	26.2	10.49	87.63	70.2	70.2
VC0395_RS01740		integrase	0.02	0.305331	14.39	92.41	86.37	63.41	110.07	110.07
VC0395_RS01745		linear amide C-N hydrolase	0.04	0.268992	238.08	178.39	220.86	257.53	279.39	279.39
VC0395_RS01750	dsdC	DNA-binding transcriptional regulator DsdC	0.02	0.213698	224.47	203.3	264.4	233.72	235.86	235.86
VC0395_RS01755		D-serine ammonia-lyase	0.05	0.296146	121.3	94.08	87.43	125.89	121.03	121.03
VC0395_RS01760		hypothetical protein	3.56	1.68802	0	0	9.8	352.49	87.41	87.41
VC0395_RS01765	cydB	cytochrome d ubiquinol oxidase subunit II	0.03	0.257228	90.21	89.97	61.53	108.42	92.14	92.14
VC0395_RS01770		cytochrome ubiquinol oxidase subunit I	0.09	0.359274	69.3	115.21	83.44	136.45	109.97	109.97
VC0395_RS01775		PLP-dependent aminotransferase family protein	0	-0.0997863	371.26	298.92	305.68	338.44	215.2	215.2
VC0395_RS01780	pbpG	D-alanyl-D-alanine endopeptidase	0.09	0.352148	176.48	217.76	142.93	245.74	210.94	210.94
VC0395_RS01785		hypothetical protein	0	-0.0134575	343.92	272.69	142	280.67	194.88	194.88
VC0395_RS01790	ompW	outer membrane protein OmpW	0	0.146489	417.02	419.67	397.33	349.49	664.59	664.59
VC0395_RS01795		hypothetical protein	0	-0.0364426	0	106.93	19.04	85.61	0	0
VC0395_RS01800	hapA	hemagglutinin/proteinase HapA	0	0.0430809	34.39	39.54	37.14	42.1	31.67	31.67
VC0395_RS01805		PAS domain S-box protein	0	-0.0417913	303.89	251.26	235.62	194.47	339.3	339.3
VC0395_RS01810		lysophospholipase VolA	0.02	0.21845	168.66	121.05	118.71	214.82	137.97	137.97
VC0395_RS01815		outer membrane protein transport protein	0	0.0831526	99.71	94.65	95.18	114	93.55	93.55
VC0395_RS01825		hypothetical protein	0	-0.0919881	50.13	40.24	42.99	41.42	35.95	35.95
VC0395_RS01830		alpha-amylase	0	-0.0684554	103.45	102.31	129.21	109.02	107.52	107.52
VC0395_RS01835		aldo/keto reductase family oxidoreductase	0.02	-0.208693	2303.27	1539.19	1362.87	1311.87	1732	1732
VC0395_RS01845		hypothetical protein	0	-0.239622	13.88	7.43	23.8	11.46	16.58	16.58
VC0395_RS01850		ABC transporter ATP-binding protein	0	-0.0496187	13.63	0	0	0	6.52	6.52
VC0395_RS01855		ABC transporter permease	0.26	-0.672314	40.7	25.74	19.04	8.15	19.46	19.46
VC0395_RS01860		outer membrane lipoprotein-sorting protein	0	-0.0365647	3.13	30.18	24.18	6.9	23.97	23.97
VC0395_RS01865		hypothetical protein	0	-0.110349	33.7	50.1	40.14	39.19	37.6	37.6
VC0395_RS01870		sensor histidine kinase	0	-0.160668	170.51	103.96	183.23	107.01	134.15	134.15
VC0395_RS01875		response regulator transcription factor	0	-0.0795164	186.84	146.02	144.96	101.29	150.3	150.3
VC0395_RS01880		retention module-containing protein	0	-0.124166	230.2	179.13	174.74	172.05	176.41	176.41
VC0395_RS01885		GGDEF domain-containing protein	0	-0.0785702	130.35	188.77	168.77	118.27	117.31	117.31
VC0395_RS01890	yjeH	L-methionine/branched-chain amino acid transporter	0.12	0.408239	110.47	122.25	102.75	191.84	114.58	114.58
VC0395_RS01895		LysE family translocator	1.07	0.773207	356.29	263.71	240.52	655.61	532.77	532.77
VC0395_RS01900		hypothetical protein	0.15	0.466127	2652.19	1186.56	1012.77	2682.3	2397.33	2397.33
VC0395_RS01905		glyceraldehyde-3-phosphate dehydrogenase	0	0.093382	12130.4	19618.8	35289.9	44264.6	11389.7	11389.7
VC0395_RS01915		cell division protein DedD	0	-0.163552	3573.28	2962.29	2550.01	2499.46	3031.52	3031.52
VC0395_RS01920		OsmC family protein	0	-0.13767	736.72	1189.02	1006.84	1014.58	913.58	913.58
VC0395_RS01925		HlyC/CorC family transporter	0.17	-0.372396	402.7	417.75	354.44	304.9	278.19	278.19
VC0395_RS01930		sugar O-acetyltransferase	0	-0.0248708	1968.96	2342.7	2414.01	2317.17	2349.51	2349.51
VC0395_RS01935	yddG	aromatic amino acid DMT transporter YddG	0.02	0.198826	277.85	347.42	368.99	419.9	338.57	338.57
VC0395_RS01940		cation diffusion facilitator family transporter	0.21	0.552042	327.43	817.79	962.67	1431.53	1058.55	1058.55
VC0395_RS01945		LysR family transcriptional regulator	0.04	-0.266787	554.25	584.75	500.29	514.22	337.25	337.25
VC0395_RS01950		methyltransferase domain-containing protein	0	-0.0637696	913.89	767.06	780.22	718.55	827.67	827.67
VC0395_RS01955		hypothetical protein	0.03	-0.290476	95.63	12.8	20.5	0	34.29	34.29
VC0395_RS01960		LysR family transcriptional regulator	0.12	-0.434679	540.86	290.82	230.81	201.42	233.09	233.09
VC0395_RS01965		acetoacetate--CoA ligase	0.03	-0.232872	363.78	447.35	486.6	298.32	375.99	375.99
VC0395_RS01970		phenylalanine 4-monooxygenase	0	-0.166184	351.85	445.67	309.26	264.89	378.5	378.5
VC0395_RS01975		4a-hydroxytetrahydrobiopterin dehydratase	0	-0.0985342	600.42	793.9	605.72	428.03	851.04	851.04
VC0395_RS01980	ectA	diaminobutyrate acetyltransferase	0	-0.12319	729.79	928.2	1012.32	742.54	1054.94	1054.94
VC0395_RS01985	ectB	diaminobutyrate--2-oxoglutarate transaminase	0	0.0626418	329.58	504.54	519.46	411.8	649.66	649.66
VC0395_RS01990		ectoine synthase	0.04	0.3106	626.08	975.3	1068.95	874.53	1518.02	1518.02
VC0395_RS01995		aspartate kinase	0.04	0.28068	213.1	329.87	278.33	276.32	396.57	396.57
VC0395_RS02000		hypothetical protein	0	-0.114137	720.7	397.77	511.79	446.64	678.37	678.37
VC0395_RS02005	groL	chaperonin GroEL	0.05	-0.305889	9597.73	5182.86	5155.93	4691.36	6423.72	6423.72
VC0395_RS02010		co-chaperone GroES	0.17	-0.466336	18383.8	8677.13	7844.4	7033.75	9490.16	9490.16
VC0395_RS02015		magnesium transporter	0.04	-0.251444	327.07	266.74	256.72	205.91	246.56	246.56
VC0395_RS02020		mechanosensitive ion channel	0.32	-0.548512	2077.56	1160.82	1033.29	979.65	667.49	667.49
VC0395_RS02025	speA	arginine decarboxylase	0	0.0122738	9519.26	5099.88	7400.36	10826.3	5177.5	5177.5
VC0395_RS02030	speB	agmatinase	0	-0.0596199	3027.82	1631.21	1751.71	2604.06	1811.9	1811.9
VC0395_RS02035		M20/M25/M40 family metallo-hydrolase	0	0.0379237	147.04	132.54	176.53	175.64	140.6	140.6
VC0395_RS02040		trypsin-like peptidase domain-containing protein	0	0.225689	44.07	13.98	33.59	25.18	49.95	49.95
VC0395_RS02045	gbpA	N-acetylglucosamine-binding protein GbpA	0.09	-0.410688	5002.59	1795.17	1446.38	1424.99	2586.65	2586.65
VC0395_RS02050		cryptochrome/photolyase family protein	0	-0.0601011	55.61	51.48	77.33	56.3	53.17	53.17
VC0395_RS02055		MaoC family dehydratase	0	0.142215	645.19	750.02	740.66	913.38	825.9	825.9
VC0395_RS02060	pstS	phosphate ABC transporter substrate-binding protein PstS family protein	0.09	-0.290648	1406.41	1433.86	1289.6	1067.77	1283.56	1283.56
VC0395_RS02065		DUF3024 domain-containing protein	0.06	-0.417088	296.32	176.21	186.34	36.27	226.67	226.67
VC0395_RS02070	rnb	exoribonuclease II	0	0.0820358	1657.01	1128.12	1270.77	1805.4	1256.16	1256.16
VC0395_RS02075		DEAD/DEAH box helicase	0.22	0.524103	180.98	90.4	111.74	287.12	139.6	139.6
VC0395_RS02080	vesA	GlyGly-anchored extracellular serine protease VesA	0.14	-0.525517	51.64	72.87	60.39	25.86	49.38	49.38
VC0395_RS02085		LTA synthase family protein	0.25	-0.377046	749.68	714.7	723.35	556.3	540.76	540.76
VC0395_RS02090		inosine/guanosine kinase	0	-0.114963	493	328.86	326.25	308.97	343.31	343.31
VC0395_RS02095		CreA family protein	0	-0.0576699	1887.02	2205.82	2135.45	1850.35	2224.31	2224.31
VC0395_RS02100		hypothetical protein	0	0.0188729	1659.76	1333.67	1127.57	1200.5	1485.95	1485.95
VC0395_RS02105		HAD family hydrolase	0.45	-0.538744	585.32	461.65	402.12	305.46	304.39	304.39
VC0395_RS02110		transcription initiation factor TFIIIB	0	0.0681134	5365.56	5574.65	6455.84	6293.15	5401.63	5401.63
VC0395_RS02115		recombinase family protein	0.11	-0.386902	351.44	229.23	228.38	196.62	160.15	160.15
VC0395_RS02120		hypothetical protein	0	-0.000202463	229.93	127.3	190.37	209.65	121.3	121.3
VC0395_RS02125		Rha family transcriptional regulator	0	0.0186272	86.87	67.16	33.11	69.12	50.76	50.76
VC0395_RS02135		IS3-like element ISVch4 family transposase	0.1	0.349078	407.63	273.23	249.44	368.44	408.7	408.7
VC0395_RS02140		alkaline phosphatase family protein	0	0.068505	286.13	239.81	254.72	318.94	194.17	194.17
VC0395_RS02145	nrdD	anaerobic ribonucleoside-triphosphate reductase	0	0.0588976	61.55	48.23	54.66	77.49	48.34	48.34
VC0395_RS02150	nrdG	anaerobic ribonucleoside-triphosphate reductase-activating protein	0	0.0411398	39.85	37.32	12.81	21.95	61.91	61.91
VC0395_RS02155		aspartate/tyrosine/aromatic aminotransferase	0.06	-0.297897	3429.48	2771.63	2032.7	1666.48	2611.73	2611.73
VC0395_RS02160		ATP-dependent zinc protease	0	-0.0997707	1574.46	1338.75	1084.19	1201.48	1306.72	1306.72
VC0395_RS02165	fruA	PTS fructose transporter subunit IIBC	0.03	0.285936	46.97	50.28	24.17	34.01	74.43	74.43
VC0395_RS02170	pfkB	1-phosphofructokinase	0	0.216754	7.33	18.31	33.52	24.23	18.69	18.69
VC0395_RS02175	fruB	fused PTS fructose transporter subunit IIA/HPr protein	0.02	-0.305951	15.9	31.91	47.71	24.08	34.2	34.2
VC0395_RS02180	cra	catabolite repressor/activator	0	-0.185842	83.17	76.3	77.43	91.63	49.99	49.99
VC0395_RS02185		exonuclease SbcCD subunit D	0	0.0390288	633.87	796.68	911.77	1025.01	553.32	553.32
VC0395_RS02190		SMC family ATPase	0	0.072642	367.81	278.87	327.89	418.74	272.57	272.57
VC0395_RS02195		response regulator	0	0.0238058	232.75	242.84	210.67	225.35	227.05	227.05
VC0395_RS02200		quorum-sensing autoinducer synthase	0.01	0.216167	87.66	98.1	102.51	111.95	99.06	99.06
VC0395_RS02205		TDT family transporter	0	0.220178	48.46	103.75	105.97	138.82	78.78	78.78
VC0395_RS02210	clcA	H(+)/Cl(-) exchange transporter ClcA	0	0.129425	255.14	218.12	163.38	213.56	253.47	253.47
VC0395_RS02215		GTP-binding protein	0	-0.154538	638.09	630.08	726.87	604.43	560.61	560.61
VC0395_RS02220	ylqF	ribosome biogenesis GTPase YlqF	0.05	0.282843	535.27	580.87	738.21	891.38	792.51	792.51
VC0395_RS02225		potassium transporter Kup	0	-0.189965	43.79	25.45	21.46	23.43	27.52	27.52
VC0395_RS02230	nifJ	pyruvate:ferredoxin (flavodoxin) oxidoreductase	0.01	0.179303	115.11	89.33	90.69	123.65	115.57	115.57
VC0395_RS02235		sensor histidine kinase KdpD	0	-0.0976776	992.32	908.52	711.78	807.92	704.18	704.18
VC0395_RS02240		response regulator	0	0.121834	470.91	342.04	380.74	585.53	405.26	405.26
VC0395_RS02245		twin-arginine translocase TatA/TatE family subunit	0	-0.0674629	2590.03	2361.62	1875.49	2272.24	2348.17	2348.17
VC0395_RS02250		DedA family protein	0	-0.0876527	483.47	325.29	322.78	369.05	310.4	310.4
VC0395_RS02255		hypothetical protein	0	0.151408	679.12	753.12	1148.96	1078.49	491.42	491.42
VC0395_RS02260		EAL domain-containing protein	0	-0.151763	3002.87	3204.86	2650.14	2664.71	2321.1	2321.1
VC0395_RS02265		hypothetical protein	0	-0.065608	733.03	757.16	732.29	597.62	609.8	609.8
VC0395_RS02270		cytochrome b	0	0.0369943	187.85	379.29	248.94	268.1	310.25	310.25
VC0395_RS02275		YceI family protein	0	-0.0850752	1247.3	1514.57	1276.48	1288.59	1396.01	1396.01
VC0395_RS02280	focA	formate transporter FocA	0.02	0.214765	120.4	122.01	145.92	196.33	145.83	145.83
VC0395_RS02285		LysR family transcriptional regulator	0	-0.129023	1003.42	663.71	734.69	822.04	755.28	755.28
VC0395_RS02290		DUF1097 domain-containing protein	0.18	-0.550947	908.07	501.02	457.58	149.55	469.95	469.95
VC0395_RS02295		ATP-dependent endonuclease	0.3	-0.522173	1789.69	895.91	935.75	627.88	883.65	883.65
VC0395_RS02300		bifunctional metallophosphatase/5'-nucleotidase	0.16	-0.382091	711.48	634.15	587.16	371.3	530.7	530.7
VC0395_RS02305		TerC/Alx family metal homeostasis membrane protein	0	-0.155059	112.05	117.32	98.17	123.44	58.23	58.23
VC0395_RS02310		hypothetical protein	0.04	-0.281685	13418.8	5742.7	5964.91	7419.13	6627.81	6627.81
VC0395_RS02315		PhnA domain-containing protein	0	-0.19613	361.78	220.03	183.32	226.47	196.55	196.55
VC0395_RS02320		site-2 protease family protein	0	0.135767	236.76	271.86	348.84	327.24	271.67	271.67
VC0395_RS02325		hypothetical protein	0	-0.230638	388.5	603.65	558.83	234.72	311.57	311.57
VC0395_RS02330		fatty acid cis/trans isomerase	0.03	-0.214521	330.18	262.42	210.23	230.89	230.64	230.64
VC0395_RS02340		OFA family MFS transporter	0.29	0.540285	98.31	70.83	71.33	162.46	95.81	95.81
VC0395_RS02345		DUF3332 domain-containing protein	0.12	0.536429	38.64	13.79	47.86	94.59	41.05	41.05
VC0395_RS02350		sensor domain-containing diguanylate cyclase	0.03	-0.250516	201.82	131.42	161.53	111.18	139.91	139.91
VC0395_RS02355		tRNA-Gly	0	0.0566596	341.88	332.68	266.52	410.91	356.63	356.63
VC0395_RS02360		gamma-glutamyltransferase family protein	0	-0.0595905	117.37	131.99	99.37	157.13	90.92	90.92
VC0395_RS02365		Solitary outer membrane autotransporter beta-barrel domain	0.03	-0.223329	651.07	394.23	405.48	431.95	336.27	336.27
VC0395_RS02370		GGDEF domain-containing protein	0	0.0808076	265.27	263.81	279.1	250.8	242.86	242.86
VC0395_RS02375		late competence development ComFB family protein	0.04	-0.238069	1871.04	1743.25	1604.43	1123.14	1622.66	1622.66
VC0395_RS02380		transcriptional regulator	0	-0.162343	4144.04	4185.33	3567.89	3451.83	3994.49	3994.49
VC0395_RS02385		Re/Si-specific NAD(P)(+) transhydrogenase subunit alpha	0	0.0725938	940.59	873.85	885.79	929.48	1145.6	1145.6
VC0395_RS02390	pntB	Re/Si-specific NAD(P)(+) transhydrogenase subunit beta	0	0.0794775	988.61	944.04	696.78	923.19	1092.61	1092.61
VC0395_RS02395		DUF3404 domain-containing protein	0	0.108507	1131.69	919.99	1277.42	1290.44	935.42	935.42
VC0395_RS02400		response regulator transcription factor	0	0.0503627	2316.83	2403.96	2354.85	2173.36	2700.49	2700.49
VC0395_RS02405		DUF2861 family protein	0	-0.199713	273.93	422.9	447.21	310.5	241.78	241.78
VC0395_RS02410		conjugal transfer protein TraF	0	0.0321769	2362.98	2076.05	2139.33	2407.51	2395.09	2395.09
VC0395_RS02415		YoaH family protein	0	-0.0524204	316.56	323.44	407.18	507.29	192.62	192.62
VC0395_RS02420		helix-turn-helix transcriptional regulator	0	-0.0754354	464.82	378.72	273.66	275.16	417.92	417.92
VC0395_RS02425		replication initiation factor domain-containing protein	0.09	0.377315	138.13	57.76	86.99	118.9	130.02	130.02
VC0395_RS02430		hypothetical protein	0	0.12375	463.59	419.35	307.95	410.04	568.16	568.16
VC0395_RS02435		colonization factor	0	0.169639	84.25	120.25	88.3	82.51	143.22	143.22
VC0395_RS02440		minor coat protein pIII	0	-0.131725	19.62	33.6	42.06	19.46	43.15	43.15
VC0395_RS02445	ace	accessory cholera enterotoxin	0	0.0577024	87.22	33.95	40.79	43.68	45.49	45.49
VC0395_RS02450	zot	zonula occludens toxin ZOT	0	0.194627	135.98	116.44	103.28	160.51	94.73	94.73
VC0395_RS02455	ctxA	cholera enterotoxin catalytic subunit CtxA	0	0.132658	552.01	4174.56	1798.22	908.94	4082.06	4082.06
VC0395_RS02460	ctxB	cholera enterotoxin binding subunit CtxB	0.03	0.242902	1062.95	1457.14	1034.09	1129.99	1765.31	1765.31
VC0395_RS02465	yciH	stress response translation initiation inhibitorYciH	0.02	-0.263531	664.94	287.9	275.49	362.18	328.62	328.62
VC0395_RS02470		DUF3319 domain-containing protein	0.04	-0.227758	5232.66	3729.66	3565.71	3457.65	3633.61	3633.61
VC0395_RS02475		D-alanine--D-alanine ligase	0.03	-0.194973	3522.44	3546.07	2927.65	2653.76	3023.68	3023.68
VC0395_RS02480		SPOR domain-containing protein	0.09	-0.347456	13464.1	8789.17	6978.73	6014.66	9093.7	9093.7
VC0395_RS02485		bifunctional acetate--CoA ligase family protein/GNAT family N-acetyltransferase	0	-0.097651	279.86	260.49	287.68	238.43	241.01	241.01
VC0395_RS02490		LysR family transcriptional regulator	0.03	-0.229783	291.38	250.07	281.37	202.44	225.9	225.9
VC0395_RS02495		TonB-dependent hemoglobin/transferrin/lactoferrin family receptor	0	-0.122132	2069.04	1247.55	505.96	2289.39	391.83	391.83
VC0395_RS02500		IS481-like element ISVch1 family transposase	0	0.152921	219.28	252.57	251.39	312.49	191.44	191.44
VC0395_RS02505		SgrR family transcriptional regulator	0.09	-0.360568	853.89	456.99	407.31	370.55	496.19	496.19
VC0395_RS02510		DUF3389 domain-containing protein	0	0.0126073	89.65	117.29	111.05	65.85	95.25	95.25
VC0395_RS02515		hotdog fold thioesterase	0.1	0.37341	365.35	347	366.24	385.51	536.32	536.32
VC0395_RS02520		M48 family metallopeptidase	0	0.0731984	697.54	589.12	507.29	577.19	776.75	776.75
VC0395_RS02525		RNA-binding S4 domain-containing protein	0	0.0892632	323.35	325.45	397.29	499.81	313.8	313.8
VC0395_RS02530		transporter substrate-binding domain-containing protein	0.05	-0.400771	49.73	39.92	55.97	20.55	41.61	41.61
VC0395_RS02535		glutathione S-transferase N-terminal domain-containing protein	0	0.199857	397.21	469.93	367.51	337.81	729.65	729.65
VC0395_RS02540		glutathione S-transferase	0	-0.0156169	422.78	521.85	453.99	428.03	495.32	495.32
VC0395_RS02545		TetR/AcrR family transcriptional regulator	0	-0.0279071	144.47	342.71	234.37	296.82	168.01	168.01
VC0395_RS02550		DNA-binding protein	0	0.11463	154.22	184.12	223.79	209.11	204.18	204.18
VC0395_RS02555		ABC transporter ATP-binding protein	0	0.110872	288.27	416.63	421.61	307.92	505.11	505.11
VC0395_RS02560		ABC transporter permease	0	0.00315898	72.84	75.61	124.93	53.5	78.1	78.1
VC0395_RS02565		microcin C ABC transporter permease YejB	0	-0.126115	120.53	103.67	121.82	61.65	137.89	137.89
VC0395_RS02570		ABC transporter substrate-binding protein	0.02	-0.204516	1410.41	1237.94	1228.14	813.67	1434.46	1434.46
VC0395_RS02575		NUDIX domain-containing protein	0.09	0.384836	169.69	219.88	202.95	226.31	367.22	367.22
VC0395_RS02580		exopolyphosphatase	0.09	-0.287145	984.38	853.1	897.68	671.63	723.86	723.86
VC0395_RS02585		DUF333 domain-containing protein	0	0.0414727	1674.27	1970.34	1673.67	1905.74	2175.85	2175.85
VC0395_RS02590		YdcF family protein	0.09	-0.329015	515.56	332.16	370.86	282.66	327.1	327.1
VC0395_RS02595		peptide MFS transporter	0.03	0.264974	61.72	57.59	77.35	64.51	74.15	74.15
VC0395_RS02600		DMT family transporter	0	-0.017917	146.65	173.5	174.3	164.41	150.07	150.07
VC0395_RS02605	phnR	phosphonate utilization transcriptional regulator PhnR	0	0.116343	360.4	304.37	249.51	360.64	331.97	331.97
VC0395_RS02610		putative 2-aminoethylphosphonate ABC transporterpermease subunit	0	-0.0198452	200.08	145.22	130.44	143.43	169.04	169.04
VC0395_RS02615		putative 2-aminoethylphosphonate ABC transporterATP-binding protein	0	0.141303	11.92	8.51	13.63	13.14	9.5	9.5
VC0395_RS02620		putative 2-aminoethylphosphonate ABC transportersubstrate-binding protein	0.03	-0.292844	46.11	59.23	57.34	38.1	48.5	48.5
VC0395_RS02625	phnW	2-aminoethylphosphonate--pyruvate transaminase	0	-0.21794	59.12	24.86	23.54	25.59	24.23	24.23
VC0395_RS02630		aspartate aminotransferase family protein	0	0.0723949	11.67	23.2	11.44	5.51	25.51	25.51
VC0395_RS02635		phosphonoacetaldehyde hydrolase	0	-0.11142	168.54	73.39	73.49	62.95	106.53	106.53
VC0395_RS02640	rnk	nucleoside diphosphate kinase regulator	0	-0.166417	2268.18	1406.55	1616.74	2077.19	1114.46	1114.46
VC0395_RS02645	yjjG	pyrimidine 5'-nucleotidase	0.01	-0.209125	2303.4	1230.92	1501.38	1837.66	990.63	990.63
VC0395_RS02650		hypothetical protein	0.04	-0.310036	1593.52	1381.47	1343.88	667.43	1498.54	1498.54
VC0395_RS02655	elbB	isoprenoid biosynthesis glyoxalase ElbB	0	-0.197113	963.2	1218.81	908.86	702.2	1256.55	1256.55
VC0395_RS02660	mscL	large-conductance mechanosensitive channel protein MscL	0.09	-0.345106	9102.9	8711.61	10120.9	8816.72	4468.69	4468.69
VC0395_RS02665		formate--tetrahydrofolate ligase	0	0.0742826	186.59	166.91	222.86	239.34	142.73	142.73
VC0395_RS02670	msrB	peptide-methionine (R)-S-oxide reductase MsrB	0.04	-0.308538	135.31	237	175.8	90.35	188.19	188.19
VC0395_RS02675	folE	GTP cyclohydrolase I FolE	0	-0.0843177	1343.72	1491.72	1491.52	1664.98	1073.56	1073.56
VC0395_RS02680	moeA	molybdopterin molybdotransferase MoeA	0	-0.128594	1718.09	1534.21	1284.07	1394.2	1404.8	1404.8
VC0395_RS02685	moeB	molybdopterin-synthase adenylyltransferase MoeB	0	0.033796	706.37	516.11	442.44	595.52	596.14	596.14
VC0395_RS02690		glyoxalase	0.43	-0.510988	1402.4	1338.84	1137.57	765.58	930.23	930.23
VC0395_RS02695	sseA	3-mercaptopyruvate sulfurtransferase	0.09	-0.316176	931.29	768.65	613.37	519.19	716.15	716.15
VC0395_RS02700		sugar-binding transcriptional regulator	0	-0.089705	159.15	30.06	50.17	61.88	107.42	107.42
VC0395_RS02710	tal	transaldolase	0.29	-0.620405	6495.49	2479.36	2122.89	1271.93	3082.06	3082.06
VC0395_RS02715	tkt	transketolase	0.03	-0.274936	4762.53	2538.88	2241.35	1897.48	3578.57	3578.57
VC0395_RS02720		TonB-dependent receptor	0	0.0810834	53.8	35.44	27.5	53.57	22.75	22.75
VC0395_RS02725		RNA methyltransferase	0.03	0.270325	254.46	184.82	225.99	405.5	269.38	269.38
VC0395_RS02730		IS5-like element ISVch5 family transposase	0.09	-0.325118	320.78	376.43	330.09	259.17	272.65	272.65
VC0395_RS02735		TIR domain-containing protein	0	-0.12586	350.42	456.62	424.6	318.92	437.04	437.04
VC0395_RS02740		AbrB family transcriptional regulator	0	0.059552	15.67	62.32	78.73	37.01	47.11	47.11
VC0395_RS02745		D-2-hydroxyacid dehydrogenase family protein	0	0.166531	163.08	367.08	384.56	372.54	369.19	369.19
VC0395_RS02750		GNAT family N-acetyltransferase	0	0.0883514	275.57	502.89	569.45	363.32	535.63	535.63
VC0395_RS02755		NUDIX domain-containing protein	0	0.094487	331.52	587.74	688.5	530.75	554.75	554.75
VC0395_RS02760		GlpM family protein	0	-0.0292452	943.04	1499.91	1315.5	1141.4	1149.39	1149.39
VC0395_RS02765		tRNA (adenine-N(1))-methyltransferase	0.03	0.259428	301.81	274.94	349.67	551.84	248.68	248.68
VC0395_RS02770		LysR family transcriptional regulator	0	0.185083	108.88	111.25	165.51	218.1	118.31	118.31
VC0395_RS02775		antibiotic biosynthesis monooxygenase	0.31	-0.734896	104.14	77.17	48.08	52.95	7.66	7.66
VC0395_RS02780		oxygen-insensitive NAD(P)H-dependent nitroreductase NfsB	0.12	-0.368826	834.04	568.46	559.32	428.03	548.71	548.71
VC0395_RS02785		efflux RND transporter permease subunit	0	0.105628	158.65	158.76	165.15	173.97	181.33	181.33
VC0395_RS02790		efflux RND transporter periplasmic adaptor subunit	0	-0.0843571	635.52	553.64	646.4	482.97	660.91	660.91
VC0395_RS02795		YeeE/YedE family protein	0.02	-0.224714	467.22	407.7	513.87	458.8	291.36	291.36
VC0395_RS02800		YeeE/YedE family protein	0.15	-0.468521	238.65	279.21	218.93	152.87	180.44	180.44
VC0395_RS02805		helix-turn-helix transcriptional regulator	0.04	-0.325741	373.84	282.46	194.86	209.98	245.32	245.32
VC0395_RS02810		DUF2892 domain-containing protein	0.04	-0.344625	413.57	496.34	365.39	248.53	239.67	239.67
VC0395_RS02815		FAD-dependent oxidoreductase	0.09	-0.342677	787.95	509.56	471.57	348.15	576.85	576.85
VC0395_RS02820		VOC family protein	0	-0.0711481	12.24	0	62.96	0	23.4	23.4
VC0395_RS02825		lysophospholipid acyltransferase family protein	0	0.171726	54.83	48.67	47.02	53.04	79.28	79.28
VC0395_RS02830		YHS domain-containing protein	0	-0.0235536	62.58	83.73	35.77	40.22	74.8	74.8
VC0395_RS02835		NRDE family protein	0	0.068695	21.84	23.38	34.79	41.26	20.89	20.89
VC0395_RS02840		hypothetical protein	0.09	0.410107	4.29	9.19	0	4.73	20.52	20.52
VC0395_RS02845		hypothetical protein	0	-0.190527	98.41	54.86	28.13	36.14	68.61	68.61
VC0395_RS02850		DedA family protein	0	0.150631	56.07	17.15	10.3	30.89	30.64	30.64
VC0395_RS02855		DUF3069 domain-containing protein	0.02	-0.207164	2511.97	1708.97	1770.7	2245.67	1424.88	1424.88
VC0395_RS02860		PTS sucrose transporter subunit IIBC	0	0.210113	85.79	50.25	22.21	89.17	43.34	43.34
VC0395_RS02865		LacI family DNA-binding transcriptional regulator	0.18	-0.447564	1061.05	595.51	533.44	571.56	446.68	446.68
VC0395_RS02870		glycoside hydrolase family 32 protein	0	-0.188724	140.63	101.87	87.7	122.07	74.7	74.7
VC0395_RS02875		aminoimidazole riboside kinase	0.09	-0.422426	70.87	86.69	58.6	36.25	45.98	45.98
VC0395_RS02880	glpD	glycerol-3-phosphate dehydrogenase	0	-0.145189	14775.3	13934.6	13990.9	10591.4	14361.3	14361.3
VC0395_RS02885		methyl-accepting chemotaxis protein	0.03	0.287248	510.05	261.8	409.24	714.75	308.03	308.03
VC0395_RS02890		OmpA family protein	0.07	0.283659	697.41	567.99	497.28	705.72	808.21	808.21
VC0395_RS02895		FKBP-type peptidyl-prolyl cis-trans isomerase	0	0.0428758	206.55	210.56	219.29	211.3	230.42	230.42
VC0395_RS02900		beta-phosphoglucomutase family hydrolase	0	0.0645027	685.81	511.52	660.04	723.43	704.61	704.61
VC0395_RS02905		methyl-accepting chemotaxis protein	0.08	-0.259284	923.69	864.23	821.54	688.63	775.83	775.83
VC0395_RS02915	dcuC	anaerobic C4-dicarboxylate transporter DcuC	1.01	-0.751151	410.66	222.52	267.39	174.59	169.45	169.45
VC0395_RS02920		L-serine ammonia-lyase	0	0.0918902	149.62	149.23	113.72	121.76	195.09	195.09
VC0395_RS02925		sodium/solute symporter	0.03	-0.259657	66.51	50.16	85.56	49.96	52.04	52.04
VC0395_RS02930		MFS transporter	0	0.17285	28.78	13.48	29.3	25.76	29.24	29.24
VC0395_RS02940		nuclear transport factor 2 family protein	0	0.244938	20.63	61.33	13.76	50.5	35.07	35.07
VC0395_RS02945		LacI family DNA-binding transcriptional regulator	0.01	-0.182851	654.81	429.42	496.26	381.03	520.3	520.3
VC0395_RS02950		response regulator	0.01	0.203646	252.81	238.77	175.34	253.95	312.83	312.83
VC0395_RS02955	narQ	nitrate/nitrite two-component system sensor histidine kinase NarQ	0.02	-0.232156	98.46	54.12	65.03	67.43	57.25	57.25
VC0395_RS02960	napF	ferredoxin-type protein NapF	0.09	0.316032	2406.37	1769.26	1635.45	2869.07	2093.84	2093.84
VC0395_RS02965		chaperone NapD	0.15	0.465507	755.22	342.01	684.97	1032.06	624.93	624.93
VC0395_RS02970	napA	periplasmic nitrate reductase subunit alpha	0.59	0.512824	1648.57	1477.02	1527.66	2265.96	2607.57	2607.57
VC0395_RS02975		nitrate reductase cytochrome c-type subunit	0.39	0.525687	843.46	831.7	639.99	1132.02	1412.63	1412.63
VC0395_RS02980		NapC/NirT family cytochrome c	0.17	0.419539	1007.68	1156.58	784.28	1502.55	1555.6	1555.6
VC0395_RS02985		TIGR02808 family protein	0	0.207355	144.56	251.44	108.47	119.45	328.29	328.29
VC0395_RS02990		HD-GYP domain-containing protein	0.13	-0.445344	86.33	86.51	88.21	52.62	52.69	52.69
VC0395_RS02995		response regulator transcription factor	0	-0.188309	263.96	473.55	376.18	331.77	323.5	323.5
VC0395_RS03000	uhpB	signal transduction histidine-protein kinase/phosphatase UhpB	0.03	-0.252423	167.76	222.1	244.81	178.34	150.56	150.56
VC0395_RS03005	uhpC	MFS transporter family glucose-6-phosphate receptor UhpC	0	0.175503	72.9	519.58	619.03	617.06	312.83	312.83
VC0395_RS03010		ABC transporter substrate-binding protein	0	0.152832	846.83	8408.62	10278.3	10838.4	7759.24	7759.24
VC0395_RS03015		iron ABC transporter permease	0	0.0563119	116.72	1047.06	1403.12	1273.67	670.7	670.7
VC0395_RS03020	fbpC	ferric ABC transporter ATP-binding protein	0	0.126186	61.81	852.97	848.01	911.99	713.42	713.42
VC0395_RS03025		class I poly(R)-hydroxyalkanoic acid synthase	0	0.00806594	36.75	16.86	34.89	34.7	22.59	22.59
VC0395_RS03030		phasin family protein	0.46	0.764312	87.08	114.72	63.18	258.29	217.77	217.77
VC0395_RS03035		acetyl-CoA C-acetyltransferase	0.88	0.849112	44.46	45.52	72.93	163.97	96.11	96.11
VC0395_RS03040		SDR family oxidoreductase	0.29	0.676931	28.31	33.67	21.58	51.99	66.18	66.18
VC0395_RS03045	secF	protein translocase subunit SecF	0	0.0104293	82.61	85.66	57.55	56.88	64.18	64.18
VC0395_RS03050	secD	protein translocase subunit SecD	0	0.175922	172.39	127.54	166.3	195.51	178.17	178.17
VC0395_RS03055		hypothetical protein	0	-0.0180843	3481.2	2752.27	3116.68	2979.29	3240.74	3240.74
VC0395_RS03060		hypothetical protein	0.01	0.281851	14.19	49.37	15.21	31.27	33.93	33.93
VC0395_RS03065		sensor domain-containing diguanylate cyclase	0.04	-0.244417	358.81	433.07	420.15	374.86	276.84	276.84
VC0395_RS03070	glgC	glucose-1-phosphate adenylyltransferase	0	-0.0615687	142.83	181.42	186.17	161.56	125.65	125.65
VC0395_RS03075		chitinase C-terminal domain-containing protein	0	0.0198909	93.06	112.26	95.64	79.75	110.17	110.17
VC0395_RS03080		iron-containing alcohol dehydrogenase	0	-0.0308024	699.92	1450.59	1349.98	728.65	1743.95	1743.95
VC0395_RS03085		lysoplasmalogenase	0	-0.110033	331.93	250.32	481.93	353.23	306.57	306.57
VC0395_RS03090		sigma-54-dependent Fis family transcriptional regulator	0	-0.197589	101.51	122.48	96.54	117.94	88.24	88.24
VC0395_RS03095		HAMP domain-containing protein	0	-0.108282	43.28	44.22	56.51	52.01	44.2	44.2
VC0395_RS03100		ABC transporter substrate-binding protein	0	-0.0602914	201.91	204.55	255.08	248.28	144.8	144.8
VC0395_RS03105		MFS transporter	0	0.144651	27.03	5.42	27.52	5.58	43.61	43.61
VC0395_RS03110	pyk	pyruvate kinase	0	-0.156791	15.95	17.08	24.63	10.55	19.83	19.83
VC0395_RS03115	torS	TMAO reductase system sensor histidine kinase/response regulator TorS	0	-0.10668	99.39	65.02	89.29	86.91	49.78	49.78
VC0395_RS03120	torT	TMAO reductase system periplasmic protein TorT	0	0.0215603	612.69	489.97	662.27	654.32	520.76	520.76
VC0395_RS03125		methylglyoxal synthase	0	-0.0182401	1681.81	1313.21	1367.66	1464.3	1520.17	1520.17
VC0395_RS03130	pncA	bifunctional nicotinamidase/pyrazinamidase	0	-0.116333	281.52	313.39	392.69	301.89	240.48	240.48
VC0395_RS03135		diacylglycerol kinase	0	-0.00475143	84.88	76.88	50.39	86.32	49.95	49.95
VC0395_RS03140		PepSY domain-containing protein	0	-0.0521139	16.36	52.53	14.03	27.03	39.1	39.1
VC0395_RS03145		cytochrome b/b6 domain-containing protein	0	0.0199104	17.36	9.29	7.44	19.13	8.3	8.3
VC0395_RS03150	helD	DNA helicase IV	0	0.105706	311.71	226.06	290.53	313.55	274.3	274.3
VC0395_RS03155	yccS	TIGR01666 family membrane protein	0	0.178418	77.49	86.4	122.74	124.5	104.96	104.96
VC0395_RS03160		two-component sensor histidine kinase	0	0.208741	41.8	31.58	25.3	13.55	82.29	82.29
VC0395_RS03165		heme NO-binding domain-containing protein	0.04	-0.367991	81.12	45.7	47.59	47.04	32.66	32.66
VC0395_RS03170		hypothetical protein	0.59	0.537401	6690.9	7731.74	6169.38	11826.2	10277.8	10277.8
VC0395_RS03175		hypothetical protein	0.03	0.248254	1185.54	1646.25	1607.35	2285.75	1386.38	1386.38
VC0395_RS03180		hydroxymethylglutaryl-CoA reductase	0.09	0.293797	1195.96	1122.11	1283.53	1791.41	1284.76	1284.76
VC0395_RS03185	modC	molybdenum ABC transporter ATP-binding protein ModC	0	-0.0369301	336.63	301.41	377.63	377.88	265.2	265.2
VC0395_RS03190	modB	molybdate ABC transporter permease subunit	0.08	0.393397	83.73	68.11	103.39	180.8	96.07	96.07
VC0395_RS03195	modA	molybdate ABC transporter substrate-binding protein	0	0.0170161	39.93	32.87	44.77	54.14	29.37	29.37
VC0395_RS03200		cobyric acid synthase	0.11	0.430084	68.89	51.45	90.67	137.67	88.85	88.85
VC0395_RS03205		DNA repair ATPase	0.23	0.433389	659.01	780.25	741.24	799.24	1107.36	1107.36
VC0395_RS03210		hypothetical protein	0	-0.0822775	68.56	48.92	65.32	16.79	58.27	58.27
VC0395_RS03215		YgiW/YdeI family stress tolerance OB fold protein	0.59	0.632022	1489.75	1144.37	731.42	1860.15	2083.68	2083.68
VC0395_RS03225		hypothetical protein	0	0.0197549	462.61	389.41	446.76	499.78	347.87	347.87
VC0395_RS03230		flagellar brake protein	0	0.00933422	1295.01	1093.95	1002.44	1280.22	1050.87	1050.87
VC0395_RS03235		response regulator	0.04	-0.25076	501.7	376.11	399.93	291.34	355.03	355.03
VC0395_RS03240		substrate-binding domain-containing protein	0.15	-0.444618	1347.52	685.87	783.12	483.14	806.08	806.08
VC0395_RS03245		conjugal transfer protein TraF	0.12	0.428456	134.52	83.81	158.4	190.23	207.34	207.34
VC0395_RS03250		GIY-YIG nuclease family protein	0.05	0.398559	76.18	89.69	78.39	92.32	145.68	145.68
VC0395_RS03255		YceH family protein	0	-0.170927	1210.27	812.54	743.06	860	828.57	828.57
VC0395_RS03260		hypothetical protein	0.11	-0.3483	4968.14	3087.38	3129.56	3035.1	2870.58	2870.58
VC0395_RS03265		DUF496 family protein	0.18	-0.471857	6993.07	4345.06	2783.49	3312.2	3360.74	3360.74
VC0395_RS03275		YgjV family protein	0	-0.0848572	333	316.84	372.81	377.07	212.28	212.28
VC0395_RS03280	glpK	glycerol kinase GlpK	0	-0.112052	6644.49	14607.4	10428.9	7900.73	12640.9	12640.9
VC0395_RS03285		aquaporin family protein	0	-0.112577	17350.5	41771.8	38009.1	27402.7	29893.7	29893.7
VC0395_RS03295	glpA	anaerobic glycerol-3-phosphate dehydrogenase subunit A	0	-0.13196	3540.49	4504.54	3615.98	3175.83	4139.24	4139.24
VC0395_RS03300	glpB	glycerol-3-phosphate dehydrogenase subunit GlpB	0	-0.0861349	4157.08	6472.8	6138.44	5338.09	5889.39	5889.39
VC0395_RS03305	glpC	anaerobic glycerol-3-phosphate dehydrogenase subunit C	0	0.148828	1088.56	2372.56	2414.11	2082.24	2873.19	2873.19
VC0395_RS03310		ketoacyl-ACP synthase III	0	0.0583206	280.41	213.08	203.74	254.69	231.28	231.28
VC0395_RS03315	trxC	thioredoxin TrxC	0.29	-0.651968	7341.39	1382.34	1792.1	1871.51	1675.54	1675.54
VC0395_RS03320		MFS transporter	0	0.0406934	320.89	360.76	453.43	540.31	241.23	241.23
VC0395_RS03325		lipase	0	-0.0957595	65	53.76	45.6	71.61	33.9	33.9
VC0395_RS03330		tRNA-Cys	0	NA	0	0	0	0	0	0
VC0395_RS03335		tRNA-Leu	0	-0.0651647	53.59	229.43	160.83	206.63	128.1	128.1
VC0395_RS03340		lactoylglutathione lyase family protein	0.7	-0.830174	325.69	249.01	139.64	66.64	146.82	146.82
VC0395_RS03345		LysR family transcriptional regulator	0	-0.157232	249.57	220.32	262.55	232.44	194.35	194.35
VC0395_RS03350	artM	arginine ABC transporter permease ArtM	0	0.183865	48.78	55.94	56.77	46.07	46.64	46.64
VC0395_RS03355	artQ	arginine ABC transporter permease ArtQ	0.03	0.324676	23.65	61.47	101.39	81.88	61.38	61.38
VC0395_RS03360		arginine ABC transporter substrate-binding protein	0	0.0987957	73.24	248.83	286.72	249.1	225.33	225.33
VC0395_RS03365	artP	arginine ABC transporter ATP-binding protein ArtP	0.03	0.2797	162.92	288.41	327.77	324.47	272.62	272.62
VC0395_RS03370		tRNA-Cys	0	-0.0110354	31.5	101.15	0	34.7	0	0
VC0395_RS03375	viaA	ATPase RavA stimulator ViaA	0.04	-0.240183	436.87	374.44	454.79	321.46	354.53	354.53
VC0395_RS03380		DUF3763 domain-containing protein	0.04	-0.245998	633.69	595.58	674.73	540.26	447.4	447.4
VC0395_RS03385		NUDIX hydrolase	0.11	-0.340976	2507.21	2103.43	1642.49	1841.51	1559.38	1559.38
VC0395_RS03390	ltaE	low-specificity L-threonine aldolase	0	-0.152965	2992.41	2448.07	1885.85	1964.34	2569.45	2569.45
VC0395_RS03395		cytochrome c	0	0.00207245	520.52	331.07	329.91	432.18	288.53	288.53
VC0395_RS03400		TetR/AcrR family transcriptional regulator	0	-0.122408	2835.29	2359.32	2382.34	2501.77	1819.53	1819.53
VC0395_RS03405		DEAD/DEAH box helicase	0.02	0.217334	139.6	88.48	111.84	151.78	131.73	131.73
VC0395_RS03410		DUF479 domain-containing protein	0	-0.0374585	793.03	835.99	944.49	754.56	1030.21	1030.21
VC0395_RS03420		amino acid permease	0.37	-0.558897	339.09	259.26	235.94	121.68	179.72	179.72
VC0395_RS03425		methyl-accepting chemotaxis protein	0.04	-0.319999	7455.34	6385.15	4280.3	2461.6	6799.63	6799.63
VC0395_RS03430	galE	UDP-glucose 4-epimerase GalE	0	-0.104057	1134.57	937.2	917.87	820.7	1220.76	1220.76
VC0395_RS03440		5-oxoprolinase subunit PxpA	0	0.107033	566.24	582.53	725.64	738.22	622.65	622.65
VC0395_RS03445		allophanate hydrolase subunit 1	0	-0.062306	285.23	319.35	416.08	408.16	322.9	322.9
VC0395_RS03450		biotin-dependent carboxyltransferase family protein	0	0.0816064	195.51	142.19	156.9	198.83	162.98	162.98
VC0395_RS03455		FAD-dependent oxidoreductase	0	-0.132869	567.31	497.63	545.02	621.44	385.48	385.48
VC0395_RS03460		nucleotide sugar dehydrogenase	0	0.0584745	115.85	98.35	70.23	103.43	84.04	84.04
VC0395_RS03465		ABC transporter permease	0.05	0.335156	53.32	98.87	82.47	97.56	131.11	131.11
VC0395_RS03470		ABC transporter ATP-binding protein	0	0.118984	75.64	84.64	35.38	53.03	95.34	95.34
VC0395_RS03475	tesA	multifunctional acyl-CoA thioesterase I/proteaseI/lysophospholipase L1	0.03	-0.240152	1285.95	952.3	796.22	804.69	705.83	705.83
VC0395_RS03480		trans-2-enoyl-CoA reductase family protein	0	-0.138644	537.93	565.47	489.39	443.96	451.68	451.68
VC0395_RS03485		GGDEF and EAL domain-containing protein	0	0.0298991	65.58	60.92	76.39	59.98	72.17	72.17
VC0395_RS03490		ABC-ATPase domain-containing protein	0	-0.10813	809.5	571.61	769.27	789.13	553.85	553.85
VC0395_RS03500		DnaJ domain-containing protein	0	-0.0128225	777.01	760.41	666.29	538.09	859.73	859.73
VC0395_RS03505		DUF2238 domain-containing protein	0	0.0894025	352.83	373.42	268.56	384.35	288.09	288.09
VC0395_RS03510		hypothetical protein	0.53	0.723337	92.01	78.43	35.07	114.52	104.28	104.28
VC0395_RS03520		IS3-like element ISVch4 family transposase	0.8	0.582822	472.93	400.32	385.18	619.15	694.41	694.41
VC0395_RS03525		hypothetical protein	0.04	0.375587	119.54	82.26	95.18	169.33	171.46	171.46
VC0395_RS03530		hypothetical protein	0	-0.0756116	222.82	67.27	156.77	144.77	158.43	158.43
VC0395_RS03535		hypothetical protein	0	-0.171002	49.33	26.4	23.27	16.31	16.51	16.51
VC0395_RS03540		hypothetical protein	0.09	-0.30508	25.9	0	14.81	0	0	0
VC0395_RS03545		IS3-like element ISVch4 family transposase	0.53	0.530588	512.51	357.96	475.12	632.23	703.87	703.87
VC0395_RS03555		VOC family protein	0	-0.0222931	371.61	277.23	371.77	477.65	285.35	285.35
VC0395_RS03560		GNAT family N-acetyltransferase	0.13	0.433892	216.84	372.33	228.55	403.14	367.17	367.17
VC0395_RS03565		type II toxin-antitoxin system RelB/DinJ family antitoxin	0.03	-0.237219	3230.72	2144.91	1395.71	1892.33	1947.38	1947.38
VC0395_RS03570		type II toxin-antitoxin system mRNA interferase toxin, RelE/StbE family	0	-0.0354576	1478.82	885.36	845.4	1233.45	942.7	942.7
VC0395_RS03575		hypothetical protein	0.03	0.273394	211.91	189.02	212	285.35	168.86	168.86
VC0395_RS03590		DUF2442 domain-containing protein	0.5	-0.514189	1996.11	1381.39	1386.2	1102.05	1041.87	1041.87
VC0395_RS03595		DUF4160 domain-containing protein	0.39	-0.595393	2028.85	1025.76	1036.46	798.98	619.15	619.15
VC0395_RS03600		glutathione S-transferase N-terminal domain-containing protein	0.02	0.218773	380.73	345.16	259.85	496.51	271.19	271.19
VC0395_RS03605		DUF3800 domain-containing protein	0.18	0.431265	368.48	534.46	577	697.2	643.4	643.4
VC0395_RS03610		GNAT family N-acetyltransferase	0.18	0.599917	31.93	11.39	9.13	23.45	50.89	50.89
VC0395_RS03615		IS200/IS605-like element IS1004 family transposase	0.04	-0.349726	31.93	28.48	9.13	11.73	0	0
VC0395_RS03620		GNAT family N-acetyltransferase	0.03	0.336751	22.2	11.88	47.59	73.38	42.46	42.46
VC0395_RS03625		hypothetical protein	0	0.0799283	71.72	31.99	76.88	98.78	62.87	62.87
VC0395_RS03630		hypothetical protein	0	0.164954	47.96	82.14	32.9	84.55	64.21	64.21
VC0395_RS03635		alpha/beta hydrolase	0	0.136829	142.2	62.51	128.47	167.85	89.84	89.84
VC0395_RS03640		type II toxin-antitoxin system RelE/ParE family toxin	0	0.224169	61.55	41.17	191.31	161.04	80.92	80.92
VC0395_RS03645		type II toxin-antitoxin system Phd/YefM family antitoxin	0.09	-0.419808	316.22	203.09	263.42	189.13	146.87	146.87
VC0395_RS03650		GNAT family N-acetyltransferase	0	-0.128156	117.86	126.16	116.04	101	96	96
VC0395_RS03660		nucleotide pyrophosphohydrolase	0.03	0.278328	281.98	228.05	182.69	283.05	359.5	359.5
VC0395_RS03665		hypothetical protein	0.3	0.546706	493.72	303.22	340.09	606.37	696.54	696.54
VC0395_RS03670		hypothetical protein	0.09	0.368365	163.76	231.24	209.15	211.13	276.53	276.53
VC0395_RS03675		DUF1778 domain-containing protein	0	-0.168298	1033.16	758.58	571.11	658.5	677.66	677.66
VC0395_RS03680		GNAT family N-acetyltransferase	0.09	-0.368089	936.15	390.8	473.63	495.07	411.77	411.77
VC0395_RS03685		hypothetical protein	0.02	0.278519	80.06	65.53	44.42	77.82	94.56	94.56
VC0395_RS03695		recombinase family protein	0.64	0.653632	695.51	851.25	1025.35	1687.34	1003.62	1003.62
VC0395_RS03705		hypothetical protein	7.08	1.77815	226.14	198.62	169.06	1226.58	831.69	831.69
VC0395_RS03710		hypothetical protein	5.58	1.735	622.84	257.43	200.95	2330.37	1550.81	1550.81
VC0395_RS03715		helix-turn-helix domain-containing protein	0	-0.152502	470.12	387.89	543.11	388.46	443.29	443.29
VC0395_RS03720		hypothetical protein	1.97	0.955027	550.79	536.92	430.14	1300.33	921.66	921.66
VC0395_RS03725		hypothetical protein	0.29	0.70053	63.69	109.08	43.69	112.27	194.88	194.88
VC0395_RS03730		hypothetical protein	8.04	1.67915	111.96	122.24	88.33	421.86	372.56	372.56
VC0395_RS03735		hypothetical protein	2.98	1.17292	98.49	82	79.77	241.14	193.59	193.59
VC0395_RS03740		hypothetical protein	0.39	0.777304	48.13	29.44	11.79	128.79	78.9	78.9
VC0395_RS03745		hypothetical protein	4.98	1.88437	15.54	66.54	6.66	265.38	260.04	260.04
VC0395_RS03750		hypothetical protein	1.3	1.18022	34.21	0	8.38	129.22	56.07	56.07
VC0395_RS03755		hypothetical protein	2.33	1.38008	72.52	22.18	71.07	331.01	178.31	178.31
VC0395_RS03760		hypothetical protein	8.9	2.26495	33.78	16.44	39.5	365.43	173.26	173.26
VC0395_RS03765		hypothetical protein	20.73	2.72714	81.23	71.83	60.57	669.28	611.27	611.27
VC0395_RS03770		hypothetical protein	0.99	0.590136	12157.9	13686.4	12199	20797	19940.1	19940.1
VC0395_RS03775		hypothetical protein	0.85	0.672881	3235.09	5136.67	3993.57	7483.73	6102.67	6102.67
VC0395_RS03780		hypothetical protein	2.31	1.05263	466.2	795.54	816.93	1496.23	1841.28	1841.28
VC0395_RS03785		hypothetical protein	1.28	0.887524	492.57	928.24	892.36	1398.73	1903.87	1903.87
VC0395_RS03790		hypothetical protein	3.63	1.13903	477.13	704.73	673.15	1481.57	1696.23	1696.23
VC0395_RS03795		hypothetical protein	1.24	1.01984	94.76	182.57	276.27	605.5	371.49	371.49
VC0395_RS03800		DUF645 family protein	0	-0.179898	639.89	636.01	522.58	587.49	233.09	233.09
VC0395_RS03805		GNAT family N-acetyltransferase	0	0.19385	127.8	76.6	140.27	208.38	78.21	78.21
VC0395_RS03810		type II toxin-antitoxin system RelE/ParE family toxin	0	-0.073115	315.66	268.57	180.45	249.68	201.22	201.22
VC0395_RS03815		type II toxin-antitoxin system Phd/YefM family antitoxin	0.04	-0.289161	1100.76	663.38	634.57	733.76	627.99	627.99
VC0395_RS03820		VOC family protein	0	-0.0322751	399.76	391.74	439.37	595.52	236.89	236.89
VC0395_RS03825		type II toxin-antitoxin system death-on-curing family toxin	0.01	-0.202288	510.27	403.44	437.57	300.26	404.75	404.75
VC0395_RS03830		GNAT family N-acetyltransferase	0.09	-0.390253	161.46	187.22	164.41	126	93.27	93.27
VC0395_RS03835		CatB-related O-acetyltransferase	0	-0.00177046	34.15	63.98	7.32	56.44	8.16	8.16
VC0395_RS03840		IS5-like element ISVch5 family transposase	0	-0.0619472	339.79	434.93	350.47	345.56	349.9	349.9
VC0395_RS03850		GNAT family N-acetyltransferase	0	0.0860549	251.86	183.55	183.81	165.31	286.94	286.94
VC0395_RS03855		DNA-binding transcriptional regulator	0	-0.130515	1036.01	649.52	634.57	587.01	806.66	806.66
VC0395_RS03860		type II toxin-antitoxin system RelE/ParE family toxin	0.12	-0.433862	4634.05	2435.16	1542.68	1951.18	2048.2	2048.2
VC0395_RS03865		DUF1196 family protein	0	-0.128382	161.27	47.08	75.43	64.61	56.07	56.07
VC0395_RS03870		DUF1289 domain-containing protein	0.01	-0.284108	263.63	103.96	71.39	122.29	132.67	132.67
VC0395_RS03875		hypothetical protein	0	0.191547	379.87	351.16	518.23	361.44	412.76	412.76
VC0395_RS03885		hypothetical protein	1.07	0.960736	67.57	58.76	79.67	181.45	104.99	104.99
VC0395_RS03890		DUF2806 domain-containing protein	0.6	0.77605	97.81	90.15	51.25	92.79	179.25	179.25
VC0395_RS03895		hypothetical protein	1.77	0.933505	284.27	243.42	165.76	572.09	482.03	482.03
VC0395_RS03900		DJ-1/PfpI family protein	0	0.0476249	507.27	340.44	348.68	443.55	381.11	381.11
VC0395_RS03905		sulfate ABC transporter substrate-binding protein	0.65	0.751345	77.94	45.5	48.61	114.49	119.69	119.69
VC0395_RS03910		hypothetical protein	1.3	1.16763	10.03	10.73	0	60.75	38.35	38.35
VC0395_RS03915		hypothetical protein	1.1	1.1071	17.53	0	30.06	77.24	78.21	78.21
VC0395_RS03920		hypothetical protein	0.46	0.682169	130.28	84.66	99.74	164.03	169.06	169.06
VC0395_RS03925		hypothetical protein	1.97	1.30168	13.17	28.19	22.59	101.57	71.36	71.36
VC0395_RS03930		DUF3465 domain-containing protein	0.37	0.736865	35.32	50.41	40.38	110.25	90.06	90.06
VC0395_RS03935		hypothetical protein	0	0.215883	240.76	134.71	150.15	180.86	261.61	261.61
VC0395_RS03940		site-specific DNA-methyltransferase	0.01	0.229294	206.73	103.01	113.09	161	156.77	156.77
VC0395_RS03955		type II toxin-antitoxin system Phd/YefM family antitoxin	0	-0.166581	2696.12	2615.35	1565.39	1897.76	2336.34	2336.34
VC0395_RS03960		type II toxin-antitoxin system RelE/ParE family toxin	0.04	-0.226728	2403.12	2546.55	2005.75	2100.42	1937.86	1937.86
VC0395_RS03965		lipocalin family protein	0.04	0.324339	140.04	145.06	174.32	233.92	172.78	172.78
VC0395_RS03970		GNAT family N-acetyltransferase	0.09	0.473007	68.42	36.62	88	123.83	98.13	98.13
VC0395_RS03975		hypothetical protein	2.52	1.05027	167.93	155.61	189.14	317.57	474.55	474.55
VC0395_RS03980		hypothetical protein	0.02	0.24236	192.95	133.97	125.21	178.1	169.54	169.54
VC0395_RS03985		LD-carboxypeptidase	0.03	-0.216799	463.89	645.5	608.61	429.3	496.79	496.79
VC0395_RS03995		GNAT family N-acetyltransferase	1.03	0.891773	72.28	101.54	135.58	228.94	250.54	250.54
VC0395_RS04000		DUF645 family protein	0.39	0.756851	25.9	13.86	22.21	28.54	99.06	99.06
VC0395_RS04010		DUF2971 domain-containing protein	0.23	0.546322	67.92	81.43	62.9	143.67	90.92	90.92
VC0395_RS04015		VOC family protein	0	0.0652576	430.34	236.71	210.14	144.87	394.35	394.35
VC0395_RS04020		DUF4144 domain-containing protein	0.01	0.282938	88.3	18.9	121.14	97.28	118.2	118.2
VC0395_RS04030		DUF1289 domain-containing protein	0.02	-0.300944	157.5	146.11	108.05	115.68	60.24	60.24
VC0395_RS04035		DUF3465 domain-containing protein	0	0.173724	88.3	63.01	80.76	142.68	50.66	50.66
VC0395_RS04040		MmcQ/YjbR family DNA-binding protein	0.63	0.707679	204.79	141.84	191.11	371.62	316.77	316.77
VC0395_RS04045		hypothetical protein	0.72	0.744216	95.55	199.18	144.47	318.6	262.08	262.08
VC0395_RS04050		hypothetical protein	0.29	0.608912	89.9	158.09	176.21	261.77	221.05	221.05
VC0395_RS04055		DUF3709 domain-containing protein	0.03	0.29202	0	11.24	54.02	57.84	70.28	70.28
VC0395_RS04060		hypothetical protein	0	0.167293	540.7	475.87	566.69	494.22	674.04	674.04
VC0395_RS04065		type II toxin-antitoxin system RelE/ParE family toxin	0	-0.0575841	300.03	345.86	290.27	245.8	272.18	272.18
VC0395_RS04070		type II toxin-antitoxin system Phd/YefM family antitoxin	0.03	-0.302434	415.61	251.44	317.65	139.36	215.98	215.98
VC0395_RS04080		hypothetical protein	0	-0.02147	324.57	273.72	143.38	260.07	244.52	244.52
VC0395_RS04085		GNAT family N-acetyltransferase	0	0.140039	82.08	35.14	65.69	30.14	73.25	73.25
VC0395_RS04090		hypothetical protein	0.02	0.294173	45.37	72.85	48.63	62.49	65.08	65.08
VC0395_RS04095		hypothetical protein	0.97	0.90774	70.64	124.53	60.57	164.8	166.87	166.87
VC0395_RS04100		hypothetical protein	1	0.900002	63.91	90.01	74.99	185.29	109.36	109.36
VC0395_RS04105		DUF645 family protein	0.02	0.315687	114.64	40.9	21.85	98.24	48.72	48.72
VC0395_RS04115		hypothetical protein	0.13	0.458403	160.58	166.34	173.24	279.64	183.27	183.27
VC0395_RS04120		hydrolase	0	0.000511919	228.79	295.72	470.11	428.03	181.62	181.62
VC0395_RS04125		type II toxin-antitoxin system RelE/ParE family toxin	0	0.149158	477.54	407.19	353.97	579.62	394.71	394.71
VC0395_RS04130		type II toxin-antitoxin system Phd/YefM family antitoxin	0.04	-0.289668	694.35	592.81	531.62	555.52	418.91	418.91
VC0395_RS04135		hypothetical protein	0	-0.140963	541.72	409.99	239.3	241.14	512.76	512.76
VC0395_RS04140		hypothetical protein	0.04	-0.310762	179.8	199.33	209.25	141.5	153.51	153.51
VC0395_RS04145		hypothetical protein	0	0.120471	162.51	228.31	217.74	234.99	218.52	218.52
VC0395_RS04150		DUF645 family protein	0	0.116967	76.43	40.9	65.54	84.2	85.26	85.26
VC0395_RS04155		lipocalin family protein	0.32	0.73701	54.21	9.67	19.37	64.7	99.35	99.35
VC0395_RS04160		TIGR03643 family protein	0	0.10576	74	158.42	269.69	234.4	141.52	141.52
VC0395_RS04165		hypothetical protein	0.39	0.723354	205.68	220.16	78.39	251.78	327.78	327.78
VC0395_RS04170		VOC family protein	0.1	0.486727	60.23	70.92	46.49	92.9	92.15	92.15
VC0395_RS04175		DUF4365 domain-containing protein	1.18	0.924297	46.25	64.36	45.61	142.68	108.35	108.35
VC0395_RS04180		hypothetical protein	0.09	0.474681	5.25	78.67	31.51	46.27	85.34	85.34
VC0395_RS04190		Dabb family protein	0.11	0.496669	102.03	67.21	215.37	259.41	150.1	150.1
VC0395_RS04200		VOC family protein	0	0.168686	647.51	1060.42	1232.64	948.79	1207.33	1207.33
VC0395_RS04205		hypothetical protein	0	-0.0265079	264.26	350.41	554.68	365.02	264	264
VC0395_RS04210		GNAT family N-acetyltransferase	0	-0.08885	525.3	667.7	605.29	560.65	402.88	402.88
VC0395_RS04215		DUF645 family protein	0	0.164807	76.43	0	10.92	56.13	12.18	12.18
VC0395_RS04220		LD-carboxypeptidase	0.04	0.26784	173.96	183.72	169.06	166.1	250.62	250.62
VC0395_RS04225		hypothetical protein	0.01	0.207037	357.13	418.43	355.91	531.71	341.49	341.49
VC0395_RS04230		hypothetical protein	0	0.159834	622.06	578.04	531.47	572.38	740.8	740.8
VC0395_RS04235		restriction endonuclease	0.09	0.411084	42.34	50.65	55.52	54.88	69.06	69.06
VC0395_RS04240		hypothetical protein	0	0.0891001	163.17	141.39	109.94	162.65	107.73	107.73
VC0395_RS04245		hypothetical protein	0	-0.0533626	165.88	84.1	194.65	96.19	166.96	166.96
VC0395_RS04250		hypothetical protein	0	-0.0500414	167.06	137.23	133.26	184.05	107.73	107.73
VC0395_RS04255		hypothetical protein	0.1	0.482532	96.03	93.45	127.27	134.66	166.96	166.96
VC0395_RS04260		hypothetical protein	0.12	0.514064	6.82	7.3	0	11.26	16.29	16.29
VC0395_RS04275		type II toxin-antitoxin system ParD family antitoxin	0.09	-0.404431	767.42	585.27	411.29	295.92	532.01	532.01
VC0395_RS04280		type II toxin-antitoxin system RelE/ParE family toxin	0	0.0014939	1258.75	1056.26	766.24	1112.87	906.43	906.43
VC0395_RS04285		DUF3465 domain-containing protein	0	0.123222	58.86	37.8	75.72	84.31	39.4	39.4
VC0395_RS04290		DUF645 family protein	0	-0.0384131	25.9	41.59	44.42	57.07	12.38	12.38
VC0395_RS04300		hypothetical protein	0.05	0.31736	143.4	153.49	140.12	191.05	197.7	197.7
VC0395_RS04305		LysE family translocator	0	0.151761	66.92	79.59	60.57	106.49	63.99	63.99
VC0395_RS04310		GrpB family protein	0	0.0656832	4.92	10.53	37.95	16.25	9.4	9.4
VC0395_RS04315		DUF645 family protein	0	0.137104	50.95	0	10.92	42.1	12.18	12.18
VC0395_RS04320		DUF645 family protein	0	-0.0672736	25.9	55.45	0	28.54	12.38	12.38
VC0395_RS04330		DUF3709 domain-containing protein	0.02	0.29903	7.19	23.1	37.02	63.41	34.4	34.4
VC0395_RS04335		DUF3465 domain-containing protein	0	-0.0404047	364.96	390.65	393.72	460.45	253.29	253.29
VC0395_RS04340		DUF645 family protein	0	0.0752251	12.74	0	98.31	42.1	24.36	24.36
VC0395_RS04345		DUF1778 domain-containing protein	0.05	-0.301706	1058.78	740.31	798.09	686.72	530.7	530.7
VC0395_RS04350		GNAT family N-acetyltransferase	0.09	-0.355125	2204.64	1307.67	1208.16	1469.73	989.14	989.14
VC0395_RS04355		DUF645 family protein	0	-0.136613	54.53	102.14	35.07	60.07	13.03	13.03
VC0395_RS04365		GNAT family N-acetyltransferase	0	0.0962355	273.29	200.76	206.78	301.09	194.71	194.71
VC0395_RS04370		VOC family protein	0	-0.163155	281.52	337.5	449.02	347.38	279.96	279.96
VC0395_RS04375		GNAT family N-acetyltransferase	0.07	-0.370809	158.47	218.87	241.09	168.96	122.2	122.2
VC0395_RS04380		hypothetical protein	0	-0.0320922	399.15	373.13	670.86	381.12	346.04	346.04
VC0395_RS04390		hypothetical protein	0	-0.129994	86.87	118.81	244.17	122.29	41.53	41.53
VC0395_RS04395		abortive infection family protein	0	0.103969	260.87	276.23	235.73	262.69	166.3	166.3
VC0395_RS04400		PhzF family phenazine biosynthesis protein	0.09	-0.293132	670.05	777.83	722.94	519.87	580.54	580.54
VC0395_RS04405		HigA family addiction module antidote protein	0	-0.0131747	549.77	431.54	264	323.04	392.51	392.51
VC0395_RS04410		type II toxin-antitoxin system RelE/ParE family toxin	0	-0.0975611	971.26	866.36	645.47	686.63	797.15	797.15
VC0395_RS04415		DUF645 family protein	0.07	-0.449025	38.64	110.28	254	42.57	61.57	61.57
VC0395_RS04420		DUF3709 domain-containing protein	0	0.0528845	69.73	181.27	196.47	109.75	161.93	161.93
VC0395_RS04425		DUF3709 domain-containing protein	0.03	-0.286748	276.74	410.15	273.82	164.17	274.8	274.8
VC0395_RS04430		hypothetical protein	0	-0.0849682	163.96	270.88	268.96	172.78	95.43	95.43
VC0395_RS04435		N-acetyltransferase	0.01	0.203368	210.25	234.83	192.05	281.99	236	236
VC0395_RS04440		type II toxin-antitoxin system Phd/YefM family antitoxin	0	-0.117549	2513.29	2679.93	3718.08	3043.74	1834.51	1834.51
VC0395_RS04445		type II toxin-antitoxin system RelE/ParE family toxin	0	-0.0871736	1773.92	2189.1	2231.45	2309.73	1626.13	1626.13
VC0395_RS04450	intIA	integron integrase IntIA	0.25	-0.546312	234.8	152.87	112.09	104.01	120.36	120.36
VC0395_RS04455	rplT	50S ribosomal protein L20	0.01	-0.241597	5340.28	1733.89	1592.33	3192.06	1800.77	1800.77
VC0395_RS04460	rpmI	50S ribosomal protein L35	0.03	-0.282138	58120.2	20549.4	18184.7	34663.6	17831.4	17831.4
VC0395_RS04465	infC	translation initiation factor IF-3	0	-0.136471	41177.2	20589.1	19203	30669	20851.7	20851.7
VC0395_RS04470	thrS	threonine--tRNA ligase	0.1	-0.279426	4309.19	3656.64	3520.06	3197.88	2992.7	2992.7
VC0395_RS04480		hypothetical protein	0	0.175094	13.88	18.56	44.62	19.11	36.49	36.49
VC0395_RS04485		type VI secretion system PAAR protein	0.18	0.509172	219.49	117.47	161.87	280.51	188.89	188.89
VC0395_RS04490		hypothetical protein	0	-0.175324	1106.76	760.7	606.16	668.14	610.69	610.69
VC0395_RS04495		IS5-like element ISVch5 family transposase	0	0.0717956	313.65	350.99	358.62	379.6	372.62	372.62
VC0395_RS04500		site-specific integrase	0.09	-0.309421	5352.05	3060.4	3244.71	3192.36	2646.85	2646.85
VC0395_RS04505	gcvT	glycine cleavage system aminomethyltransferase GcvT	0	-0.212145	2349.57	3631.25	3319.1	1435.08	3740.49	3740.49
VC0395_RS04510		helix-turn-helix transcriptional regulator	0.13	-0.419207	4000.84	4570.36	3558.9	2016.66	4025.64	4025.64
VC0395_RS04515		serine hydroxymethyltransferase	0.02	-0.234664	13098.6	22360.5	22654	11670.6	18168.8	18168.8
VC0395_RS04520	gcvH	glycine cleavage system protein GcvH	0	-0.121902	6607.63	18533.2	14049.9	7050.64	16772.5	16772.5
VC0395_RS04525	gcvP	aminomethyl-transferring glycine dehydrogenase	0	-0.0898918	5343.86	17512.8	18520.9	9312.6	17377	17377
VC0395_RS04530		IS200/IS605-like element IS1004 family transposase	0.12	0.519735	106.44	56.97	41.07	123.13	122.13	122.13
VC0395_RS04535		carbonic anhydrase	0.03	-0.311405	51.8	86.64	66.63	35.67	68.11	68.11
VC0395_RS04540		hypothetical protein	0	-0.12895	166.12	108.98	119.47	171.21	51.24	51.24
VC0395_RS04545		helix-turn-helix transcriptional regulator	0	0.0121557	3322.38	3886.05	3635.89	3793.2	3407.44	3407.44
VC0395_RS04550		D-alanyl-D-alanine carboxypeptidase	0	-0.125602	1014.83	954.59	750.68	697.94	1097.8	1097.8
VC0395_RS04555		aspartate aminotransferase family protein	0	0.00442357	29.24	37.26	37.02	19.94	50.6	50.6
VC0395_RS04560		methyl-accepting chemotaxis protein	0	-0.189791	91.48	65.28	71.13	75.26	54.82	54.82
VC0395_RS04565	emrD3	multidrug efflux MFS transporter EmrD-3	0	-0.115328	61.34	30.64	45.59	47.31	27.37	27.37
VC0395_RS04570		helix-turn-helix transcriptional regulator	0.26	-0.615736	78.3	103.16	77.48	33.18	66.23	66.23
VC0395_RS04575		hypothetical protein	0	-0.149163	972.79	910.29	996.82	1071.75	707.87	707.87
VC0395_RS04580		MerR family transcriptional regulator	0	-0.0266375	535.8	370.35	356.03	365.95	423.48	423.48
VC0395_RS04585		N-acetyltransferase	0	-0.191083	158.84	183.8	217.19	75.67	192.93	192.93
VC0395_RS04590		hypothetical protein	0	-0.0723334	482.09	461.38	398.8	474.89	357.93	357.93
VC0395_RS04595		hypothetical protein	0	0.139037	123.41	68.49	125.42	156.1	87.41	87.41
VC0395_RS04600		cupin domain-containing protein	0.05	0.277045	1185.96	909.52	790.98	1401.72	1029.74	1029.74
VC0395_RS04605		DUF3404 domain-containing protein	0	0.0102296	392.51	282.95	283	347.72	301.79	301.79
VC0395_RS04610		response regulator transcription factor	0	0.0852595	734.04	486.76	577.25	674.59	527.27	527.27
VC0395_RS04615		DUF2861 family protein	0.31	0.543811	109.4	114.1	113.05	179.25	187.76	187.76
VC0395_RS04620		glycoside hydrolase	0	0.204509	43.86	34.65	33.14	46.02	39.94	39.94
VC0395_RS04625		hypothetical protein	0	-0.0238124	52.38	46.72	44.92	38.47	58.44	58.44
VC0395_RS04630		CatB-related O-acetyltransferase	0.09	0.455684	50.13	34.49	27.63	71.01	44.51	44.51
VC0395_RS04635		alpha-amylase	0.18	-0.528387	73.21	83.7	61.35	47.66	28.64	28.64
VC0395_RS04640		cytochrome b	0.11	0.375176	279.37	233.62	288.23	346.27	396.53	396.53
VC0395_RS04645	ulaG	L-ascorbate 6-phosphate lactonase	0	-0.0577662	283.74	289.69	256.41	192.37	361.05	361.05
VC0395_RS04650	ulaR	HTH-type transcriptional regulator UlaR	0.17	-0.549512	249.75	99.01	108.4	81.53	123.83	123.83
VC0395_RS04655		PTS ascorbate-specific subunit IIBC	0	-0.182427	78.1	46.76	62.43	46.67	64.55	64.55
VC0395_RS04660		PTS sugar transporter subunit IIA	0	-0.0649756	78.16	152.56	122.22	111.44	123.1	123.1
VC0395_RS04665		L-ribulose-5-phosphate 4-epimerase	0	0.169789	47.09	183.62	173.06	170.47	228.36	228.36
VC0395_RS04670		Cof-type HAD-IIB family hydrolase	0	0.0380617	104.92	136.59	131.31	68.73	197.95	197.95
VC0395_RS04675		3-keto-L-gulonate-6-phosphate decarboxylase UlaD	0	-0.00182539	129.5	180.97	117.22	95.12	216.7	216.7
VC0395_RS04680		L-ribulose-5-phosphate 3-epimerase	0	0.0147438	63.21	143.79	112.93	104.47	123.41	123.41
VC0395_RS04685		hypothetical protein	0	0.118381	598.94	618	707.94	844.16	577.87	577.87
VC0395_RS04690		response regulator transcription factor	0.18	0.456642	141.59	177.43	183.6	251.11	241.05	241.05
VC0395_RS04695		HAMP domain-containing histidine kinase	0.08	-0.29683	238.75	179.66	213.41	151.44	177.1	177.1
VC0395_RS04700		phosphoribosyl-AMP cyclohydrolase	0.04	0.328133	89.97	65.66	52.6	94.62	93.85	93.85
VC0395_RS04705		hypothetical protein	0.02	-0.253138	871.19	445.25	437.47	363.17	457.79	457.79
VC0395_RS04710		acetate/propionate family kinase	0.41	-0.711128	14786.6	3280.83	4002.78	3161.8	3841.81	3841.81
VC0395_RS04715		DUF2218 domain-containing protein	0.07	-0.416527	312.26	139.91	105.86	112.01	159.7	159.7
VC0395_RS04720		TonB-dependent receptor	0.13	-0.478259	122.44	88.21	64.61	75.23	69.79	69.79
VC0395_RS04725		helix-turn-helix transcriptional regulator	0.58	-0.751026	375.9	269.87	192.62	222.22	70.13	70.13
VC0395_RS04730		ABC transporter ATP-binding protein	0	-0.236101	481.44	218.53	138.48	422.99	84.5	84.5
VC0395_RS04735		iron chelate uptake ABC transporter family permease subunit	0	0.0195279	529.44	393.55	315.28	845.25	225	225
VC0395_RS04740		ABC transporter permease	0	-0.0553654	424.5	268.38	287.38	544.26	168.53	168.53
VC0395_RS04745		siderophore ABC transporter substrate-binding protein	0.01	-0.280409	4695.28	2361.05	1523.27	4401.35	1134.01	1134.01
VC0395_RS04750		class II glutamine amidotransferase	0	-0.0513711	1084.13	565.43	682.09	791.76	713.61	713.61
VC0395_RS04755		hypothetical protein	0	-0.206216	85.39	795.14	593.07	423.32	195.95	195.95
VC0395_RS04760	prtV	M6 family metalloprotease PrtV	0	0.150025	62.57	663.37	545.22	493.7	652.43	652.43
VC0395_RS04765		lipase secretion chaperone	0.1	0.504628	24.54	14.59	35.07	21.03	62.57	62.57
VC0395_RS04770		triacylglycerol lipase	0.12	-0.533076	42.2	23.91	34.06	21.88	18.99	18.99
VC0395_RS04775		methyl-accepting chemotaxis protein	0	-0.0522082	355.24	319.65	307.05	216.74	412.76	412.76
VC0395_RS04780	hlyA	cytolysin VCC	6.14	1.57426	307.3	423.55	279.75	1052.77	1654.33	1654.33
VC0395_RS04785		thermolabile hemolysin	0.04	-0.321194	322.67	164.75	133.58	169.58	156.04	156.04
VC0395_RS04790		GGDEF domain-containing protein	0	-0.134409	120.87	46.21	59.23	47.56	55.72	55.72
VC0395_RS04795		hypothetical protein	0	0.105933	323.03	308.38	247.05	240.46	242.09	242.09
VC0395_RS04805	emrD	multidrug efflux MFS transporter EmrD	0	0.179421	299.59	523.43	512.15	543.02	495.32	495.32
VC0395_RS04810		Na+/H+ antiporter NhaC family protein	0.02	0.200336	187.25	175.18	216.2	222.54	194.56	194.56
VC0395_RS04815		hypothetical protein	0	0.0313969	88.46	89.57	73.8	63.22	121.16	121.16
VC0395_RS04820		hypothetical protein	0.04	0.269013	75.43	58.95	66.73	88.38	80.14	80.14
VC0395_RS04825		DUF3369 domain-containing protein	0	0.0422067	81.63	72.81	103.7	84.94	76.61	76.61
VC0395_RS04835		nicotinate-nicotinamide nucleotide adenylyltransferase	0.07	-0.36082	543.02	307.16	219.57	267.52	240.62	240.62
VC0395_RS04840	nadE	ammonia-dependent NAD(+) synthetase	0.03	-0.20427	2291.75	2050.73	2107.12	2082.96	1853.41	1853.41
VC0395_RS04845		anaerobic C4-dicarboxylate transporter	0.19	-0.496165	8561.12	3561.48	3508.95	3267.69	3827.24	3827.24
VC0395_RS04850		DEAD/DEAH box helicase	0.04	0.306861	199.41	123.28	171	320.07	134.79	134.79
VC0395_RS04855		IS200/IS605-like element IS1004 family transposase	0.04	0.357877	95.8	68.36	45.64	93.81	96.69	96.69
VC0395_RS04860		hypothetical protein	0	0.0586301	514.47	641.52	518.48	628.16	514.76	514.76
VC0395_RS04865		DUF3696 domain-containing protein	0	-0.0651924	752.14	884.93	813.77	568.42	941.1	941.1
VC0395_RS04870		DUF262 domain-containing protein	0.03	-0.20535	1800.86	1468.17	1245	1261.97	1248.76	1248.76
VC0395_RS04875		DNA cytosine methyltransferase	0	-0.147017	463.37	422.35	497.99	383.44	348.27	348.27
VC0395_RS04880		IMP dehydrogenase	0.04	-0.375739	102.98	150.31	144.5	92.83	35.81	35.81
VC0395_RS04885		hypothetical protein	0	0.150882	707.02	639.06	755.7	900.11	819.46	819.46
VC0395_RS04890		hypothetical protein	0	0.0741597	447.52	531.66	598.82	547.22	597.2	597.2
VC0395_RS04895		hypothetical protein	0.09	0.314596	422.4	340.5	373.39	511.33	543.52	543.52
VC0395_RS04900		hypothetical protein	0	0.128969	1371.97	1026.56	1100.34	1428.39	1341.6	1341.6
VC0395_RS04905		phage tail protein	0	0.0424978	1567.96	1204.81	1401.06	1699.54	1308.99	1308.99
VC0395_RS04910		hypothetical protein	0.04	0.288057	226.04	158.78	139.32	249.03	206.01	206.01
VC0395_RS04915		baseplate J/gp47 family protein	0.25	0.47528	147.63	110.2	119.93	203.31	152.31	152.31
VC0395_RS04920		DUF2590 family protein	0	-0.0342554	126	112.39	114.05	92.55	127.18	127.18
VC0395_RS04925		phage tail tape measure protein	0	0.127355	397.48	318.41	410.11	478.88	389.88	389.88
VC0395_RS04930		hypothetical protein	0	0.134407	4405.8	3627.63	4089.91	5181.85	4442.04	4442.04
VC0395_RS04940		hypothetical protein	0.02	0.221747	654.32	685.79	835.79	1171.44	716.91	716.91
VC0395_RS04945		lysozyme	0	0.0295201	491.58	411.61	509.92	602.73	382.86	382.86
VC0395_RS04950		hypothetical protein	0	-0.0200729	511.19	339.25	473.42	551.93	498.58	498.58
VC0395_RS04955		TraR/DksA family transcriptional regulator	0.01	0.205627	577.21	522.78	732.92	831.59	604.99	604.99
VC0395_RS04960		DUF2597 family protein	0.09	0.332626	903.97	739.29	853.55	1292.47	1112.03	1112.03
VC0395_RS04965		DUF2586 family protein	0.04	0.258229	6289.56	3713.43	4905.36	7692.91	5732.95	5732.95
VC0395_RS04970		hypothetical protein	0	0.17266	1209.86	892.46	1110.49	1598.75	970.28	970.28
VC0395_RS04975		phage tail protein	0	0.0496292	907.31	459.76	566.97	797.56	438.4	438.4
VC0395_RS04980		head completion/stabilization protein	0	0.152009	549.96	270.03	467.27	461.38	530.7	530.7
VC0395_RS04985		terminase endonuclease subunit	0	0.000210316	2171.72	1197.09	1906.88	2342.5	1367.82	1367.82
VC0395_RS04990		phage major capsid protein, P2 family	0	0.0937032	23934.6	14938.9	18306.5	23517.6	20790.2	20790.2
VC0395_RS04995		GPO family capsid scaffolding protein	0	-0.0281069	6524.28	4632.58	6534.12	6314.82	5683.76	5683.76
VC0395_RS05000		terminase ATPase subunit family protein	0	-0.0664748	297.47	222.34	207.8	240.15	210.88	210.88
VC0395_RS05005		phage portal protein	0	-0.116167	193.68	185.36	191.49	165.69	198.27	198.27
VC0395_RS05010		Bro-N domain-containing protein	0	-0.0258388	391.94	574.09	905.1	696.96	348.47	348.47
VC0395_RS05015		hypothetical protein	0.01	-0.192679	12707.1	13179.3	14381.7	13499.3	7772.66	7772.66
VC0395_RS05020		type II toxin-antitoxin system YhaV family toxin	0	-0.11814	8590.26	12003.2	12124.9	10436.5	8883.59	8883.59
VC0395_RS05025		hypothetical protein	0	-0.109533	397.98	375.28	276.27	250.55	344.31	344.31
VC0395_RS05030		helix-turn-helix transcriptional regulator	0	-0.0460885	34.38	44.16	11.79	22.73	32.87	32.87
VC0395_RS05035		DUF262 domain-containing protein	0	0.116884	256.11	209.09	305.23	392.16	265.64	265.64
VC0395_RS05040		replication endonuclease	0	0.12862	108.27	101.28	106.89	161.39	99.18	99.18
VC0395_RS05045		hypothetical protein	0	0.18591	167.36	217.52	136.68	272.18	152.41	152.41
VC0395_RS05050		DNA methyltransferase	0	0.0905224	946.74	1114.32	1358.46	1562.5	1384.96	1384.96
VC0395_RS05055		hypothetical protein	0	0.168225	971.26	1192.83	1578.06	1858.54	1388.19	1388.19
VC0395_RS05065		hypothetical protein	0	0.0909511	1922.67	2756.15	2757.58	2861.84	3302.71	3302.71
VC0395_RS05070		hypothetical protein	0	-0.0860755	1986.17	2443.71	2784.96	2553.73	2087.01	2087.01
VC0395_RS05075		hypothetical protein	0.2	0.416327	1618.32	1267.63	1778.31	2290.68	2392.89	2392.89
VC0395_RS05080		phage regulatory CII family protein	0.03	0.189608	1994.32	1815.88	2146.95	2187.69	2517.86	2517.86
VC0395_RS05085		hypothetical protein	0	-0.0300495	3742.77	2893.38	3378.39	3810.04	2605.64	2605.64
VC0395_RS05090		phage repressor protein CI	0.03	-0.192504	12191.1	12090.5	11262.2	10284.5	10927.9	10927.9
VC0395_RS05095		NAD-dependent DNA ligase	0.31	-0.456796	2127.77	2310.59	2115.81	1493.84	1244.85	1244.85
VC0395_RS05100		hypothetical protein	0.04	-0.252022	2308.5	2929.03	2293.4	2251.79	2223.54	2223.54
VC0395_RS05105		tyrosine-type recombinase/integrase	0	-0.0634867	808.63	710.81	1020.75	851.08	805.61	805.61
VC0395_RS05110		GMP reductase	0.04	0.314432	60.29	52.58	44.04	73.8	83.26	83.26
VC0395_RS05120		outer membrane beta-barrel protein	0.04	0.336005	118.89	199.97	316.76	332.13	186.76	186.76
VC0395_RS05125		potassium channel family protein	0.03	-0.221708	613.86	544.6	372.27	481.34	388.67	388.67
VC0395_RS05130		Na+/H+ antiporter NhaC family protein	0.03	0.274103	72.62	101.05	84.07	92.01	116.31	116.31
VC0395_RS05135		2-hydroxyacid dehydrogenase	0.1	-0.379452	1766.99	1067.18	943.25	701.34	1170.41	1170.41
VC0395_RS05140		bifunctional ADP-dependent NAD(P)H-hydrate dehydratase/NAD(P)H-hydrate epimerase	0	-0.130205	435.19	350.64	313.47	258.04	375.27	375.27
VC0395_RS05145		PAS domain-containing protein	0.09	-0.367802	1048.18	764.72	626.05	465.37	772.89	772.89
VC0395_RS05150		response regulator	0.12	-0.392842	438.37	312.82	290.38	199.32	279.45	279.45
VC0395_RS05155		hypothetical protein	0	0.121332	58.28	20.79	8.33	64.2	18.57	18.57
VC0395_RS05160		hypothetical protein	0.05	-0.320864	1412.18	943.91	634.57	808.49	790.15	790.15
VC0395_RS05165		alternative ribosome-rescue factor A	0	-0.0525086	214.7	0	96.44	135.17	97.76	97.76
VC0395_RS05170		cold-shock protein	0.27	-0.479361	84960.3	71360	49182	50788.4	33423.2	33423.2
VC0395_RS05175	hmpA	NO-inducible flavohemoprotein	0.29	-0.550329	220.32	459.01	280.01	199.38	206.9	206.9
VC0395_RS05180	norR	nitric oxide reductase transcriptional regulatorNorR	0.11	-0.376958	550.2	283.5	345.07	257.94	312.02	312.02
VC0395_RS05185		mechanosensitive ion channel family protein	0.09	-0.339329	439.06	378.82	248.72	255.06	256.99	256.99
VC0395_RS05190	pepT	peptidase T	0	-0.140403	136.12	95.11	87.54	77.07	97.62	97.62
VC0395_RS05195		NupC/NupG family nucleoside CNT transporter	0	-0.036731	69.41	82.55	79.36	78.6	70.06	70.06
VC0395_RS05200		DsbA family protein	0	-0.00082062	149.7	171.68	210.89	176.71	167	167
VC0395_RS05205		chromosome segregation ATPase	0.09	-0.392325	510.27	571.02	735.91	536.63	510.1	510.1
VC0395_RS05210		methyl-accepting chemotaxis protein	0	-0.0853287	386.68	350.12	307.6	318.84	387.18	387.18
VC0395_RS05215		MoxR family ATPase	0	-0.134483	3090.98	3989.04	5307.37	3327.6	3509.91	3509.91
VC0395_RS05220		DUF58 domain-containing protein	0	-0.0139063	2815.72	2834.74	4235.57	3333.38	2948.01	2948.01
VC0395_RS05225		DUF4381 domain-containing protein	0.18	-0.442191	1787.6	1285.82	1729.09	1108.14	788.56	788.56
VC0395_RS05230		VWA domain-containing protein	0.03	-0.199456	1695.29	1261.89	1528.92	1226.38	1234.41	1234.41
VC0395_RS05235		VWA domain-containing protein	0	-0.0880053	1114.47	785.42	892.85	877.22	667.18	667.18
VC0395_RS05240		BatD family protein	0	-0.122292	1180.32	821.14	931.12	888.68	864.33	864.33
VC0395_RS05245		SIMPL domain-containing protein	0	0.0159868	3894.79	3466	3744.07	4355.48	3494.16	3494.16
VC0395_RS05250		cold-shock protein	0.74	0.651447	4869.98	6606.75	7685.84	11490.4	11772.5	11772.5
VC0395_RS05255		GGDEF domain-containing protein	0	0.101438	45.5	63.69	64.03	65.55	47.97	47.97
VC0395_RS05260		L,D-transpeptidase family protein	0	0.166182	472.96	532.08	438.68	584.88	456.86	456.86
VC0395_RS05265		DUF3820 family protein	0.29	0.605638	372.09	187.43	281.53	602.85	303.47	303.47
VC0395_RS05275	tnaA	tryptophanase	6.14	2.00052	931.42	4668.43	4762.66	33378.8	26115.6	26115.6
VC0395_RS05280		aromatic amino acid permease	1.07	1.08208	230.22	1279.38	1548.1	9479.99	3338.8	3338.8
VC0395_RS05285		universal stress protein	5.81	1.80502	247.45	760.19	689.64	4111.24	2330.67	2330.67
VC0395_RS05290		hypothetical protein	5.76	1.8203	129.5	415.85	434.1	2438.45	1384.63	1384.63
VC0395_RS05295		DUF4040 domain-containing protein	1.03	0.728043	105.83	119.09	122.55	241.17	154.82	154.82
VC0395_RS05300		Na+/H+ antiporter subunit C	0.16	0.543301	85.6	77.53	107.28	159.6	132.22	132.22
VC0395_RS05305		hypothetical protein	0.15	0.520846	23.36	31.67	45.4	53.18	43.18	43.18
VC0395_RS05310		Na+/H+ antiporter subunit E	0.12	0.547676	19.55	26.15	8.38	26.92	65.42	65.42
VC0395_RS05315		cation:proton antiporter	0.17	0.608894	25.06	26.83	35.82	92.05	55.92	55.92
VC0395_RS05320		Na+/H+ antiporter subunit G	1.03	0.992707	93.53	61.61	55.52	190.23	130.71	130.71
VC0395_RS05325		ferric reductase-like transmembrane domain-containing protein	0	0.00424321	52.5	54.32	61.53	63.63	51.87	51.87
VC0395_RS05330		peptide deformylase	0	0.0824675	547.12	467.52	1013.24	1276.48	325.33	325.33
VC0395_RS05335		peptidase M66	0.18	-0.40048	580.89	400.52	356.64	349.83	348.27	348.27
VC0395_RS05340	lhgO	L-2-hydroxyglutarate oxidase	0	-0.235798	57.7	37.06	59.37	65.69	29.42	29.42
VC0395_RS05345		TRAP transporter permease	0	-0.0232045	17.42	24.47	28.01	41.98	14.57	14.57
VC0395_RS05350		TAXI family TRAP transporter solute-binding subunit	0.11	0.465452	152.63	262.38	303.4	585.99	205.64	205.64
VC0395_RS05360		sigma-54-dependent Fis family transcriptional regulator	0	-0.0401853	1235.29	804.04	1242.47	956.65	996.67	996.67
VC0395_RS05365		sensor histidine kinase	0	-0.136698	401.55	324.18	350.17	322.43	308.04	308.04
VC0395_RS05370		lytic polysaccharide monooxygenase	0.17	0.430904	326.74	494.76	521.08	680.45	682.01	682.01
VC0395_RS05375		DUF3316 domain-containing protein	0.03	0.285397	2223.85	1505.67	763.94	2391.04	1959.92	1959.92
VC0395_RS05385	mltC	membrane-bound lytic murein transglycosylase MltC	0	-0.189638	349.1	246.45	299.06	239.86	191.5	341.93
VC0395_RS05390		oxidative damage protection protein	0	-0.212042	193.54	124.36	221.74	130.01	94.32	224.46
VC0395_RS05395	mutY	A/G-specific adenine glycosylase	0	-0.253851	156.7	108.74	180.63	120.81	84.54	153.77
VC0395_RS05400	trmB	tRNA (guanosine(46)-N7)-methyltransferase TrmB	0	-0.0770308	258.58	201.36	310.64	339.01	130.07	241.06
VC0395_RS05405	glsB	glutaminase B	0	0.206498	10.62	7.86	20.37	13.58	12.37	20.6
VC0395_RS05410	hemW	radical SAM family heme chaperone HemW	0	0.113771	99.06	99.15	146.93	115.78	108.31	145.74
VC0395_RS05415		XTP/dITP diphosphatase	0	0.0808903	143.86	166.14	265.82	195.4	169.67	231.61
VC0395_RS05420		DUF4426 domain-containing protein	0	0.00865944	104.01	123.68	161.83	93.61	129.23	160.56
VC0395_RS05425		YggU family protein	0	-0.136661	110.8	97.54	140.63	87.98	96.31	120.79
VC0395_RS05430		YggT family protein	0.03	-0.349888	211.38	131.16	165.53	119.4	121.28	124.87
VC0395_RS05435		pyrroline-5-carboxylate reductase	0	-0.23689	186.69	148.82	260.25	148.13	155.81	167.49
VC0395_RS05440		YggS family pyridoxal phosphate-dependent enzyme	0.15	-0.367958	179.35	158.12	243.43	143.62	116.98	164.49
VC0395_RS05445		type IV pilus twitching motility protein PilT	0.41	-0.500313	143.29	130.56	126.49	75.4	81	106.08
VC0395_RS05450		PilT/PilU family type 4a pilus ATPase	0	-0.238593	85.31	78.43	97.56	63.6	66.9	82.05
VC0395_RS05455		helix-turn-helix transcriptional regulator	0.06	0.466279	5.47	6.97	7.83	12.4	11.71	8.58
VC0395_RS05460	tyrS	tyrosine--tRNA ligase	0	-0.10336	10.72	6.95	26.4	8.86	7.12	22.1
VC0395_RS05465	ruvX	Holliday junction resolvase RuvX	0	-0.0962145	74.26	43.42	67.19	41.27	54.41	72.8
VC0395_RS05470		YqgE/AlgH family protein	0.01	-0.313552	324.94	206.24	339.62	182.6	181	298.92
VC0395_RS05475	gshB	glutathione synthase	0.05	-0.413879	703.84	337.6	540.77	284.85	311.2	476.16
VC0395_RS05480	rsmE	16S rRNA (uracil(1498)-N(3))-methyltransferase	0	-0.266748	658.74	335.68	654.97	364.85	301.64	628.9
VC0395_RS05485	xds	extracellular deoxyribonuclease Dns	0	-0.218402	70.54	65.97	79.22	63.12	50.42	64.8
VC0395_RS05490		SprT family zinc-dependent metalloprotease	0	0.06052	11.06	13.09	34.29	20.82	17.24	20.35
VC0395_RS05495	metK	methionine adenosyltransferase	0	0.104422	564.07	403.72	620.18	532.87	513.98	661.31
VC0395_RS05505	tkt	transketolase	0	-0.0922488	865.82	778.56	982.45	873.23	701.05	826.97
VC0395_RS05510		LysR family transcriptional regulator	0	-0.164859	39.19	31.64	31.68	36.33	21.34	31.21
VC0395_RS05515		ligand-gated channel protein	0.01	-0.378406	326.21	200.29	116.64	212.67	102.48	75.1
VC0395_RS05520	epd	erythrose-4-phosphate dehydrogenase	0	-0.0962608	68.53	68.35	81.99	55.01	59.74	86.71
VC0395_RS05525		phosphoglycerate kinase	0	-0.270094	169.96	104.23	156.75	106.22	104.93	125.86
VC0395_RS05530	fbaA	class II fructose-bisphosphate aldolase	0	-0.168566	285.09	217.04	240.66	226.37	187.88	228.74
VC0395_RS05540	mscS	small-conductance mechanosensitive channel MscS	0	0.0898117	73.92	94.37	83.88	78.12	96.26	93.96
VC0395_RS05545		amino acid transporter	0	0.223757	37.29	82.7	108.14	80.97	70.58	127.65
VC0395_RS05550		LysR family transcriptional regulator ArgP	0	-0.217808	55.89	55.22	63.05	31.78	47.5	63.11
VC0395_RS05555		oxidative stress defense protein	0.04	0.333257	30.49	31.59	33.48	42.64	34.05	50.95
VC0395_RS05560	pykF	pyruvate kinase PykF	0	0.0162451	276.48	345.83	396.02	304.31	337.69	364.54
VC0395_RS05565		DeoR/GlpR transcriptional regulator	0.01	0.345748	59.9	125.6	181.72	144.52	123.24	240.45
VC0395_RS05570	glmS	glutamine--fructose-6-phosphate transaminase (isomerizing)	0.04	0.379687	152.07	263.7	356.6	427.74	281.69	344.14
VC0395_RS05575		TRAP transporter substrate-binding protein	0	0.0791455	30.82	50.24	61.84	39.33	55.7	51.84
VC0395_RS05580		GNAT family N-acetyltransferase	0	0.0944135	5.67	3.95	5.81	3.3	6.08	7.6
VC0395_RS05585		tRNA-Ile	0	0.055294	5.47	3.66	0	3.83	3	8.19
VC0395_RS05590	rpoD	RNA polymerase sigma factor RpoD	0	-0.0785755	276.58	227.57	348.47	301.38	191.96	296.55
VC0395_RS05595	dnaG	DNA primase	0	-0.0197493	170.05	130.62	227.49	204.18	86.68	230.82
VC0395_RS05600		GatB/YqeY domain-containing protein	0	0.310007	235.66	220.62	297.64	438.36	210.42	339.07
VC0395_RS05605	rpsU	30S ribosomal protein S21	0	0.0384842	832.09	615.82	836.8	1073.48	458.9	849.62
VC0395_RS05610	tsaD	tRNA (adenosine(37)-N6)-threonylcarbamoyltransferase complex transferase subunit TsaD	0	-0.146583	100.54	87.85	98.35	69.59	88.91	90.27
VC0395_RS05615		alpha/beta fold hydrolase	0	-0.152015	159.66	166.01	182.47	164.25	130.89	146.15
VC0395_RS05620	plsY	glycerol-3-phosphate 1-O-acyltransferase PlsY	0	-0.152724	445.57	422.08	592.41	396.26	319.09	574.97
VC0395_RS05625	folB	bifunctional dihydroneopterin aldolase/7,8-dihydroneopterin epimerase	0	-0.0234119	113.41	77.04	121.22	86.29	79.82	141.47
VC0395_RS05630	folK	2-amino-4-hydroxy-6- hydroxymethyldihydropteridine diphosphokinase	0	0.039027	22.98	16.47	31.39	28.69	14.38	30.68
VC0395_RS05635		undecaprenyl-diphosphate phosphatase	0	-0.0973859	27.94	34.96	32.87	22.07	28.34	36.75
VC0395_RS05640	ftsB	cell division protein FtsB	0	-0.0837823	48.17	69.33	66.81	54.1	37.58	80.76
VC0395_RS05645	ispD	2-C-methyl-D-erythritol 4-phosphate cytidylyltransferase	0	-0.173665	55.06	46.58	74	44.12	41.4	64.52
VC0395_RS05650	ispF	2-C-methyl-D-erythritol 2,4-cyclodiphosphate synthase	0	-0.0855474	220.67	242.69	263.94	229.33	180.1	268.66
VC0395_RS05655	truD	tRNA pseudouridine(13) synthase TruD	0	-0.223955	115.31	108.39	164.87	108.23	81.41	130.89
VC0395_RS05660	surE	5'/3'-nucleotidase SurE	0	-0.182111	69.62	77.61	106.05	73.02	53.56	89.23
VC0395_RS05665		protein-L-isoaspartate(D-aspartate) O-methyltransferase	0	-0.205668	106.17	95.42	131.9	89.55	62.87	129.98
VC0395_RS05670	nlpD	murein hydrolase activator NlpD	0	-0.157259	426.27	600.26	695.31	424.89	452.81	609.47
VC0395_RS05675	rpoS	RNA polymerase sigma factor RpoS	0	0.0777695	92.04	249.57	316.9	180.39	183.56	337.28
VC0395_RS05680	mutS	DNA mismatch repair protein MutS	0	0.0133975	59.22	47.51	62.46	64.5	41.37	65.36
VC0395_RS05685	cysM	cysteine synthase CysM	0	-0.223569	162.58	148.85	180.5	105.17	143.44	149.57
VC0395_RS05690	cysP	thiosulfate ABC transporter substrate-binding protein CysP	0	-0.00170065	37.99	34.72	45.95	22.94	40.25	54.32
VC0395_RS05695	cysT	sulfate/thiosulfate ABC transporter permease CysT	0	-0.13533	12.21	11.43	14.68	13.32	8.83	10.95
VC0395_RS05700	cysW	sulfate ABC transporter permease subunit CysW	0	-0.280305	7.46	8.05	16.45	9.43	6.59	5.76
VC0395_RS05705		sulfate/molybdate ABC transporter ATP-binding protein	0	0.293182	7.54	4.43	12.06	7.72	10.88	13.2
VC0395_RS05710	pncC	nicotinamide-nucleotide amidase	0	-0.139114	77.55	79.04	105.94	70.58	69.66	89.57
VC0395_RS05715	recA	recombinase RecA	0	0.107078	388.31	399.26	446.71	404.57	469.21	443.94
VC0395_RS05720	recX	recombination regulator RecX	0	-0.0721687	24.02	18.79	26.62	26.62	14.4	23.72
VC0395_RS05725	alaS	alanine--tRNA ligase	0	-0.075236	198.04	191.44	248.44	196.54	168.76	229.4
VC0395_RS05730		aspartate kinase	0	-0.0523339	475.75	383.22	522.7	556.88	283.68	476.78
VC0395_RS05735	csrA	carbon storage regulator CsrA	0	-0.0842679	418.15	463.8	565.52	392.31	423.51	510.56
VC0395_RS05745		tRNA-Ser	0	0.11476	136.44	125.67	323.92	265.9	107.81	274.26
VC0395_RS05750		tRNA-Arg	0	0.00119694	18.91	25.3	59.05	45.34	17.76	36.36
VC0395_RS05755		tRNA-Ser	0	0.259929	219.21	176.54	550.06	594.37	193.56	444.83
VC0395_RS05760		tRNA-Arg	0	0.282563	24.31	21.68	121.8	105.79	35.51	113.11
VC0395_RS05765		tRNA-Arg	0	0.202659	37.82	3.61	59.05	49.12	20.72	80.79
VC0395_RS05770		tRNA-Arg	0	0.0206641	35.12	21.68	125.49	83.12	14.8	84.83
VC0395_RS05775		tRNA-Arg	0	0.336917	54.03	25.3	55.36	90.68	29.59	105.03
VC0395_RS05780		tRNA-Arg	0	0.226552	35.12	25.3	14.76	56.67	20.72	40.4
VC0395_RS05785		oxaloacetate decarboxylase subunit gamma	0	-0.00500998	104.41	227.1	256.97	172.77	168.5	227.63
VC0395_RS05790	oadA	sodium-extruding oxaloacetate decarboxylase subunit alpha	0	0.0725707	93.89	173.22	208.54	141.56	169.24	177.1
VC0395_RS05795		sodium ion-translocating decarboxylase subunit beta	0	0.241776	13.61	41.83	41.21	29.32	42.91	50.05
VC0395_RS05800		NADP-dependent oxidoreductase	0	-0.281006	281.08	236.14	242.96	155.71	187.85	256.43
VC0395_RS05805		DedA family protein	0	-0.042981	46.38	53.01	68.28	40.3	45.87	74.06
VC0395_RS05810		insulinase family protein	0	0.0181992	40.93	53.1	81.8	51.95	53.14	67.09
VC0395_RS05815		glutamate--cysteine ligase	0.04	-0.380688	322.67	154.42	279.87	147.77	139.03	244.89
VC0395_RS05820	luxS	S-ribosylhomocysteine lyase	0	-0.284222	154.31	76.67	113.9	47.09	94.83	110.87
VC0395_RS05825		HlyC/CorC family transporter	0	-0.0132441	115.46	186.39	228.73	146.49	146.93	221.69
VC0395_RS05830		inner membrane protein YpjD	0	-0.0684403	86.35	108.16	128.69	88.56	63.92	156.5
VC0395_RS05835	ffh	signal recognition particle protein	0	-0.0857751	180.41	182.11	212.43	156.8	169.83	203.1
VC0395_RS05840	rpsP	30S ribosomal protein S16	0	-0.251041	3000.86	805.78	1018.08	1760.77	632.35	1141.76
VC0395_RS05845	rimM	ribosome maturation factor RimM	0	-0.209339	935.91	270.26	311.34	557.75	256.2	373.82
VC0395_RS05850	trmD	tRNA (guanosine(37)-N1)-methyltransferase TrmD	0	-0.194341	1116.16	293.24	386.95	677.66	314.23	431.04
VC0395_RS05855	rplS	50S ribosomal protein L19	0	-0.177372	865.58	213.03	228.8	522.69	236.23	280.3
VC0395_RS05860	degS	outer membrane-stress sensor serine endopeptidase DegS	0	0.0958429	49.5	95.65	122.64	87.91	57.24	150.38
VC0395_RS05865		DegQ family serine endoprotease	0	0.0661562	136.86	173.31	252.62	128.66	216.37	229.42
VC0395_RS05870		DUF1043 family protein	0	-0.213882	1936.31	2395.22	2354.67	1663.21	1882.24	1950.09
VC0395_RS05875		cell division protein ZapE	0	-0.107715	71.79	74.86	109.92	63.25	62.54	106.78
VC0395_RS05885	rplM	50S ribosomal protein L13	0	0.0359484	1195.28	657.1	996.34	1419.38	594.9	951.27
VC0395_RS05890	rpsI	30S ribosomal protein S9	0	0.0321585	513.97	304.48	516.33	714.37	229.61	435.31
VC0395_RS05895	petA	ubiquinol-cytochrome c reductase iron-sulfur subunit	0	-0.0985796	1654.02	2253.39	2762.54	1792.11	1737.77	2535
VC0395_RS05900		cytochrome bc complex cytochrome b subunit	0	-0.214128	196.03	290.59	323.7	194.87	200.15	272.47
VC0395_RS05905		cytochrome c1	0	-0.140471	341.35	457.01	462.49	348.48	345.2	414.73
VC0395_RS05910	sspA	stringent starvation protein A	0	-0.0369184	396.09	545.62	660.44	566.31	308.48	679.81
VC0395_RS05915	sspB	ClpXP protease specificity-enhancing factor	0	-0.0797489	319.41	403.95	416.21	409.18	214.15	451.52
VC0395_RS05920		BON domain-containing protein	0	0.0172579	126.64	175.27	164.04	140.87	155.11	169.17
VC0395_RS05925		phosphoheptose isomerase	0	0.143951	410.41	656.38	668.41	547.4	576.8	820.52
VC0395_RS05930		YraN family protein	0	0.0177795	76.67	118.4	220.27	101.71	95.72	217.48
VC0395_RS05935		penicillin-binding protein activator	0	0.0616753	319.52	343.61	445.02	373.57	356.31	404.74
VC0395_RS05940	rsmI	16S rRNA (cytidine(1402)-2'-O)-methyltransferase	0	0.0987551	75.82	73.18	102.93	89.59	58.08	129.16
VC0395_RS05945		TetR/AcrR family transcriptional regulator	0	0.115889	464.39	686.36	790.73	689.95	652.27	736.13
VC0395_RS05950	hpt	hypoxanthine phosphoribosyltransferase	0	0.235016	91.55	104.22	155.94	132.93	127.16	153.19
VC0395_RS05955	can	carbonate dehydratase	0	0.0758166	333.33	356.06	469.41	340.94	376.71	492.84
VC0395_RS05960		SulP family inorganic anion transporter	0	0.0982204	14.78	16.73	22.26	18.37	15.91	23.23
VC0395_RS05965		ABC transporter ATP-binding protein	0	-0.23788	171.54	99.73	195.66	123.28	99.78	151.12
VC0395_RS05970		ABC transporter permease	0.04	-0.393728	62.6	27.07	51.24	24.9	25.42	44.78
VC0395_RS05975	panC	pantoate--beta-alanine ligase	0	0.0370223	90.1	96.55	96.67	101.92	76.73	114.62
VC0395_RS05980	panB	3-methyl-2-oxobutanoate hydroxymethyltransferase	0	-0.109681	94.72	96.96	118.33	101	71.08	110.33
VC0395_RS05985	folK	2-amino-4-hydroxy-6- hydroxymethyldihydropteridine diphosphokinase	0	0.00555108	153.95	178.34	205.25	197.42	132.92	206.75
VC0395_RS05990	pcnB	polynucleotide adenylyltransferase PcnB	0	-0.131499	599.39	594.43	717.11	577.41	473.81	661.71
VC0395_RS05995	gluQRS	tRNA glutamyl-Q(34) synthetase GluQRS	0	-0.146597	211.99	158.97	248.79	207.01	102.55	238.09
VC0395_RS06000	dksA	RNA polymerase-binding protein DksA	0	-0.146984	100.52	32.37	49.59	68.34	34.66	53.58
VC0395_RS06005	sfsA	DNA/RNA nuclease SfsA	0	0.205352	45	24.23	39.83	47.1	33.79	52.48
VC0395_RS06010		alpha/beta fold hydrolase	0	0.0507773	8.3	8.84	11.13	10.32	7.92	11.03
VC0395_RS06015	hrpB	ATP-dependent helicase HrpB	0	0.115259	49.16	45.76	53.65	53.86	46.17	62.13
VC0395_RS06020	mrcB	penicillin-binding protein 1B	0	0.172747	37.43	40.9	61.49	57.21	45.59	53.04
VC0395_RS06025		patatin-like phospholipase family protein	0	0.158972	127.34	121.9	145.94	145.72	127.06	171.95
VC0395_RS06030	acnB	bifunctional aconitate hydratase 2/2-methylisocitrate dehydratase	0	0.0652243	484.74	1243.25	1375.58	765.85	1301.33	1080.65
VC0395_RS06035		YacL family protein	0	-0.0234408	9.83	5.11	6.71	10.69	2.99	8.16
VC0395_RS06040	glnK	P-II family nitrogen regulator	0	-0.0140016	0.61	1.64	4.19	0	1.34	4.59
VC0395_RS06045		ammonium transporter	0	-0.110905	1.35	1.81	3.23	1.42	2.59	0.51
VC0395_RS06050		Fe(3+) ABC transporter substrate-binding protein	0	-0.264965	144.02	128.98	116.03	157.52	66.29	63.19
VC0395_RS06055		iron ABC transporter permease	0	0.00801164	39.53	32.52	41.77	53.86	18.5	44
VC0395_RS06060		ABC transporter ATP-binding protein	0	-0.0820986	85.06	62.02	79.31	92.47	51.23	64.8
VC0395_RS06065		phosphoglucomutase/phosphomannomutase family protein	0	-0.109396	26.94	337.95	292.84	27.38	192.07	184.47
VC0395_RS06070		N,N'-diacetylchitobiose phosphorylase	0	-0.0332625	95.88	1510.98	884.72	39.9	1202.79	683.25
VC0395_RS06075		beta-N-acetylhexosaminidase	0	0.0316239	31.95	403.75	144.62	23.26	451.92	166.25
VC0395_RS06080		glucosamine kinase GspK	0	0.0906282	25.39	168.54	36.93	12.49	271.38	71.35
VC0395_RS06085		glycoside hydrolase family 9 protein	0	0.0879984	32.56	136.32	38.72	10.46	231.7	59.5
VC0395_RS06090		ABC transporter ATP-binding protein	0	0.0833475	204.68	243.07	58.78	19.86	617.94	113.36
VC0395_RS06095		ABC transporter ATP-binding protein	0	0.0409195	216.48	133.77	41.59	15.97	367.74	77.45
VC0395_RS06100		ABC transporter permease	0	-0.0197692	102.19	34.17	12.46	6.81	99.5	24.25
VC0395_RS06105		ABC transporter permease	0.04	-0.415525	79.25	33.55	33.4	23.58	36.48	28.05
VC0395_RS06110		ABC transporter substrate-binding protein	0	-0.0807324	1532.96	2419.23	1953.66	230.34	2765.62	1355.51
VC0395_RS06120	chiS	two-component system sensor histidine kinase ChiS	0	-0.106154	78.64	59.21	81.46	55.4	55.19	91.27
VC0395_RS06125	rsmC	16S rRNA (guanine(1207)-N(2))-methyltransferase RsmC	0	-0.00651762	45.96	39.72	73.62	56.31	42.54	54.43
VC0395_RS06130		AI-2E family transporter	0	-0.145752	162.82	224.72	280.53	180.29	163.03	239.73
VC0395_RS06140	hemL	glutamate-1-semialdehyde 2,1-aminomutase	0	0.105437	191.37	217.22	316.79	266.97	207.69	296.68
VC0395_RS06145	erpA	iron-sulfur cluster insertion protein ErpA	0	-0.228882	186.73	224.57	312.45	194.8	128.59	269.21
VC0395_RS06150	vexE	multidrug efflux RND transporter periplasmic adaptor subunit VexE	0	0.229205	34.95	85.18	152.55	112.3	78.44	145.21
VC0395_RS06155	vexF	multidrug efflux RND transporter permease subunit VexF	0	0.14223	7.93	14.18	15.39	15.11	11.25	15.35
VC0395_RS06160		peptidoglycan DD-metalloendopeptidase family protein	0	-0.143157	73.33	85.49	97.13	69.27	63.35	94.37
VC0395_RS06165		tyrosine--tRNA ligase	0	-0.0400631	94.03	123.21	150.47	120.49	111.82	110.75
VC0395_RS06170	dacB	serine-type D-Ala-D-Ala carboxypeptidase	0	-0.0506213	77.25	82.94	123.62	90.54	66.34	111.86
VC0395_RS06175	ompU	porin OmpU	0	0.214474	13287.2	18889.8	22361.2	18563.3	24346.4	20212.1
VC0395_RS06180	greA	transcription elongation factor GreA	0	-0.138278	427.45	314.09	441.88	396.5	210.56	453.45
VC0395_RS06185	yhbY	ribosome assembly RNA-binding protein YhbY	0	0.04303	370.52	419.76	421.99	468.23	329.14	455.58
VC0395_RS06190	rlmE	23S rRNA (uridine(2552)-2'-O)-methyltransferase RlmE	0	-0.221319	131.75	87.9	147.96	86.36	72.34	145.65
VC0395_RS06195	ftsH	ATP-dependent zinc metalloprotease FtsH	0	-0.174986	309.52	233.26	257.92	187.38	217.22	287.56
VC0395_RS06200	folP	dihydropteroate synthase	0	-0.0773422	73.57	97.41	102.54	90.72	57.44	109.26
VC0395_RS06205	glmM	phosphoglucosamine mutase	0	0.0616274	150.32	177.43	193.7	193.74	160.58	184.17
VC0395_RS06210	secG	preprotein translocase subunit SecG	0	0.276905	144.87	161.5	378.93	351.54	139.7	412.88
VC0395_RS06215		tRNA-Leu	0	0.0800857	153.54	82.82	416.14	232.05	84.09	403.62
VC0395_RS06220		tRNA-Met	0	0.124087	2690.78	1261.28	6625.09	5010.03	1177.8	6188.66
VC0395_RS06225	rimP	ribosome maturation factor RimP	0	0.0893488	133.21	75.06	142.72	153.12	81.45	147.34
VC0395_RS06230	nusA	transcription termination/antitermination protein NusA	0	0.0300217	189.85	107.72	175.33	190.24	113.78	183.12
VC0395_RS06235	infB	translation initiation factor IF-2	0	0.104415	372.16	176.64	263.65	402.9	220.01	284.06
VC0395_RS06240	rbfA	30S ribosome-binding factor RbfA	0	0.0200774	73.51	25.81	62.68	75.1	35.98	54.57
VC0395_RS06245	truB	tRNA pseudouridine(55) synthase TruB	0	0.153605	21.05	12.45	14.22	27.26	13.59	16.23
VC0395_RS06250	rpsO	30S ribosomal protein S15	0	-0.239038	357.49	152.54	173.68	272.61	84.39	164.74
VC0395_RS06255	pnp	polyribonucleotide nucleotidyltransferase	0	0.13135	231.56	253.69	315.55	295.15	271.12	301.02
VC0395_RS06260	nlpI	lipoprotein NlpI	0	0.0846261	118.84	162.33	200.99	139.72	171.4	191.34
VC0395_RS06265		MarR family transcriptional regulator	0	0.237032	34.16	40.24	95.43	76.3	32.95	109.78
VC0395_RS06270	vcrM	sodium-coupled multidrug efflux MATE transporterVcrM	0.04	0.406948	28	23.73	51.15	58.28	24.07	73.99
VC0395_RS06275		U32 family peptidase	0	0.062172	16.09	14.88	24.25	18.53	15.04	24.06
VC0395_RS06280		U32 family peptidase	0	-0.0263419	61.75	49.12	59.7	48.49	47.87	71.47
VC0395_RS06285		bifunctional diguanylate cyclase/phosphodiesterase	0	-0.260639	862.66	659.47	932.11	524.1	501.53	959.33
VC0395_RS06290		SCP2 domain-containing protein	0	0.0133788	228.11	199.75	258.36	228.67	195.5	263.92
VC0395_RS06295		N-acetyltransferase	0	-0.0384556	45.4	36.44	55.26	31.17	49.73	46.9
VC0395_RS06300		DNA polymerase III subunit psi	0	0.0859354	26	23.19	36.22	25.67	27.92	37.36
VC0395_RS06305	rimI	ribosomal protein S18-alanine N-acetyltransferase	0	0.042714	12.94	11.13	18.31	14.87	10.63	18.66
VC0395_RS06310		EAL domain-containing protein	0	-0.0313217	27.9	20.15	27.48	20.78	21.92	30.83
VC0395_RS06315	prfC	peptide chain release factor 3	0	0.15958	49.32	61.26	98.66	95.33	54.6	83.92
VC0395_RS06320	srmB	ATP-dependent RNA helicase SrmB	0.04	0.37515	126.74	143.3	250.46	321.81	159.26	231.33
VC0395_RS06325		tRNA1(Val) (adenine(37)-N6)-methyltransferase	0	-0.049412	90.63	81.6	158.41	108.65	79.42	119.6
VC0395_RS06330	brnQ	branched-chain amino acid transport system II carrier protein	0	0.0279515	69.34	119.44	151.61	85.91	107.34	146.77
VC0395_RS06335	prfB	peptide chain release factor 2	0	0.168593	418.88	341.33	594.77	630.83	309.97	621.81
VC0395_RS06340	lysS	lysine--tRNA ligase	0	0.0167228	518.22	373.76	551.52	612.22	347.52	491.23
VC0395_RS06345		sigma-54-dependent Fis family transcriptional regulator	0	-0.206443	19.48	34.81	32.15	21.79	22.19	26.1
VC0395_RS06350		hypothetical protein	0	0.0679269	30.54	34.23	45.11	41.56	33.46	39.5
VC0395_RS06355		NADP(H)-dependent aldo-keto reductase	0	0.039336	102.3	130.94	124.39	99.79	129.89	134.04
VC0395_RS06360	mutH	DNA mismatch repair endonuclease MutH	0	-0.111725	44.67	38.02	48.22	32.76	24.98	63.52
VC0395_RS06365	rppH	RNA pyrophosphohydrolase	0	-0.1243	135.88	135.12	163.18	111.55	94.4	189.99
VC0395_RS06370	ptsP	phosphoenolpyruvate--protein phosphotransferase	0	-0.105804	84.62	104.9	125.72	86.23	67.54	136.49
VC0395_RS06375		sulfite exporter TauE/SafE family protein	0	-0.0181612	34.54	65.46	83.29	38.42	59.33	76.3
VC0395_RS06380	lgt	prolipoprotein diacylglyceryl transferase	0	-0.0383412	35.94	54.22	58.16	38.86	41.05	62.13
VC0395_RS06385		thymidylate synthase	0	0.0404044	65.92	102.56	121.42	93.9	82.91	117.19
VC0395_RS06390		Na/Pi cotransporter family protein	0	0.257962	4.53	6.3	9.15	6.58	8.73	9.75
VC0395_RS06395	nhaR	transcriptional activator NhaR	0	0.0097535	71.91	86.51	122.8	89.79	66.24	125.33
VC0395_RS06400		helix-turn-helix transcriptional regulator	0	-0.0121508	32.13	31.67	16.17	5.91	18.53	61.96
VC0395_RS06405	rpsT	30S ribosomal protein S20	0	0.0376965	3168.95	2355.23	3704.35	3850.08	2239.37	3330.96
VC0395_RS06410	murJ	murein biosynthesis integral membrane protein MurJ	0	-0.0154712	25.69	21.19	30.91	21.96	24.35	29.06
VC0395_RS06415	ribF	bifunctional riboflavin kinase/FAD synthetase	0	-0.0586818	84.15	91.04	145.47	98.48	61.85	143.49
VC0395_RS06420	ileS	isoleucine--tRNA ligase	0	0.00673095	302.03	260.41	354.8	335.03	250.49	323.6
VC0395_RS06425	lspA	signal peptidase II	0	0.0619914	124.17	114.33	173.49	155.61	119.67	147.69
VC0395_RS06430	fkpB	FKBP-type peptidyl-prolyl cis-trans isomerase	0	-0.00627251	155.42	156.73	211.68	179.24	123.1	217.38
VC0395_RS06435	ispH	4-hydroxy-3-methylbut-2-enyl diphosphate reductase	0	0.0363421	85.54	119.34	169.4	137.46	84.95	157.95
VC0395_RS06440		carbon starvation protein A	0	-0.41372	81.67	18.55	20.48	26.64	21.64	17.18
VC0395_RS06445		DUF2799 domain-containing protein	0	-0.313318	106.44	69.16	72.3	46.79	73.29	54.57
VC0395_RS06450		sodium:proton antiporter	0	-0.171254	16.21	12.08	13.76	9.39	14.33	10.73
VC0395_RS06455	murQ	N-acetylmuramic acid 6-phosphate etherase	0	-0.117388	126.97	184.31	181.16	120.91	163.99	144.08
VC0395_RS06460		anhydro-N-acetylmuramic acid kinase	0.06	-0.339032	239.98	203.02	262.24	154.22	169.31	204.85
VC0395_RS06465	nagZ	beta-N-acetylhexosaminidase	0	0.102381	57.61	67.82	74.98	65.92	71.14	76.43
VC0395_RS06470	yehT	two-component system response regulator BtsR	0	-0.0688708	35.54	33.52	38.21	38.3	22.98	40.51
VC0395_RS06475		sensor histidine kinase	0	-0.185495	49.74	43.97	63.21	46.15	33.02	55.09
VC0395_RS06480		3-deoxy-7-phosphoheptulonate synthase	0	-0.268007	54.62	50.01	65.89	38.74	41.8	54.45
VC0395_RS06485	tyrA	bifunctional chorismate mutase/prephenate dehydrogenase	0.05	-0.36351	148.64	168.74	174.35	91.3	109.49	161.32
VC0395_RS06490		PilZ domain-containing protein	0	-0.151958	148.75	98.74	141.33	109.49	115.77	105.36
VC0395_RS06495	ettA	energy-dependent translational throttle protein EttA	0	-0.0410609	377.76	287.79	433.96	373.08	308.47	359.72
VC0395_RS06500	sltY	murein transglycosylase	0	0.0942623	17.09	22.3	34.59	21.37	24.93	31.15
VC0395_RS06505	trpR	trp operon repressor	0	-0.18103	34	47.27	46.46	25.18	29.94	51.84
VC0395_RS06510	yjjX	inosine/xanthosine triphosphatase	0	-0.151398	60.62	72.09	90.4	62.06	60.33	68.73
VC0395_RS06515		GGDEF and EAL domain-containing protein	0	-0.0386747	46.84	39.12	57.53	44.69	31.74	63.36
VC0395_RS06520		extracellular solute-binding protein	0	-0.0996136	17.58	12.56	26.21	12.86	10.94	27.49
VC0395_RS06525	pheA	prephenate dehydratase	0	-0.0285653	148.94	160.44	174.48	113.55	179.43	166.9
VC0395_RS06530	raiA	ribosome-associated translation inhibitor RaiA	0.04	-0.426883	15141.1	11524.3	8249.5	1220.66	9781.52	6057.37
VC0395_RS06535		outer membrane protein assembly factor BamD	0	0.200275	165.33	372.57	394.59	313.77	322.34	471.71
VC0395_RS06540	rluD	23S rRNA pseudouridine(1911/1915/1917) synthase RluD	0	-0.0997848	170.47	193.8	288.28	198.73	148.64	244.37
VC0395_RS06545	pgeF	peptidoglycan editing factor PgeF	0	0.169943	39.42	42.34	67.61	61.16	49.8	55.5
VC0395_RS06550	clpB	ATP-dependent chaperone ClpB	0.05	-0.460966	323.02	74.38	186.04	81.94	92.86	160.24
VC0395_RS06555		16S ribosomal RNA	0	0.213188	3502.4	4257.34	4045.71	4605.29	5194.73	4059.5
VC0395_RS06560		tRNA-Glu	0	-0.0130431	186.12	150.12	213.15	252.65	80.95	216.92
VC0395_RS06565		23S ribosomal RNA	0	0.0813179	8430.67	12015.8	6948.76	9568.65	11531.5	8305.52
VC0395_RS06570	rrf	5S ribosomal RNA	0	-0.147166	2544.68	774.86	1866.87	1896.06	1062.72	1405.08
VC0395_RS06575		tRNA-Asp	0	0.171754	8.1	0	7.38	15.11	0	24.24
VC0395_RS06580		DUF1904 domain-containing protein	0.34	-0.456887	400.63	377.91	385.95	254.11	241.93	299.53
VC0395_RS06585	nfsA	oxygen-insensitive NADPH nitroreductase	0.01	-0.331104	208.02	185.13	150.55	122.73	138.36	140.25
VC0395_RS06590		YfhL family 4Fe-4S dicluster ferredoxin	0.28	0.592152	13.05	7.64	14.49	19.4	25.02	28.06
VC0395_RS06595		tRNA 5-hydroxyuridine modification protein YegQ	0	0.307823	40.39	34.36	66.54	90.12	35.62	61.5
VC0395_RS06600	rdgC	recombination-associated protein RdgC	0	0.0962725	175.97	160.58	243.82	266.13	139.21	215.86
VC0395_RS06605	phoB	phosphate regulon transcriptional regulator PhoB	0	-0.102105	28.04	22.99	25.95	21.08	22.79	25.7
VC0395_RS06610	phoR	phosphate regulon sensor histidine kinase PhoR	0	-0.034816	45.37	50.23	44.96	41.78	36.58	60.2
VC0395_RS06615		phosphate ABC transporter substrate-binding protein	0	0.235209	3.86	5.74	7.33	9.31	5.17	7.06
VC0395_RS06620	ppx	exopolyphosphatase	0	-0.199194	64.63	84.24	109.67	62.13	63.07	90.02
VC0395_RS06625	ppk1	polyphosphate kinase 1	0	-0.187893	90.48	114.03	159.24	90.9	87.86	126.58
VC0395_RS06630		ABC transporter permease subunit	0	0.0370415	24.72	26.23	33.65	26.1	25.42	34.42
VC0395_RS06635	pstA	phosphate ABC transporter permease PstA	0	-0.0770199	16.92	16.56	26.92	15.37	15.63	24.55
VC0395_RS06640	pstB	phosphate ABC transporter ATP-binding protein	0	0.0463496	76.43	104.61	122.05	100.52	79.56	132.82
VC0395_RS06645	phoU	phosphate signaling complex protein PhoU	0	-0.117597	225.58	138.94	255.82	155.9	145.82	257.24
VC0395_RS06650	ppk2	polyphosphate kinase 2	0	-0.164563	71.75	108.88	130.94	87.62	83.29	90.07
VC0395_RS06655		copper homeostasis protein CutC	0	-0.0666341	72.06	96.4	117.02	75.68	92.93	91.08
VC0395_RS06660		peroxiredoxin C	0	-0.219349	4345.12	5593.1	5740.19	3434.03	4944.25	4060.57
VC0395_RS06665		hydrogen peroxide-inducible genes activator	0	-0.105693	33.75	31.64	37.64	29.86	32.7	28.5
VC0395_RS06670		malate synthase A	0	-0.0960882	4.7	12.4	9.89	6.93	8.21	8.36
VC0395_RS06675	aceA	isocitrate lyase	0	-0.1225	19	26.9	27.47	14.61	23.93	25.09
VC0395_RS06680		CBS domain-containing protein	0	-0.275934	272.74	238.7	236.83	173.91	201.03	208.75
VC0395_RS06685	queA	tRNA preQ1(34) S-adenosylmethionine ribosyltransferase-isomerase QueA	0	0.205936	31.43	26.01	51.79	61.54	19.58	54.04
VC0395_RS06695	tgt	tRNA guanosine(34) transglycosylase Tgt	0	0.0270787	71.9	48.09	75.29	84.73	42.97	72.31
VC0395_RS06700	yajC	preprotein translocase subunit YajC	0.02	-0.32795	346.08	234.82	261.15	221.04	173.12	240.06
VC0395_RS06705	secD	protein translocase subunit SecD	0.04	-0.342257	202.3	137.19	159.42	125.85	110.12	134.05
VC0395_RS06710	secF	protein translocase subunit SecF	0.01	-0.319702	206.05	132.39	167.58	135.03	89.42	162.09
VC0395_RS06715	suhB	inositol-1-monophosphatase	0.14	0.516406	172.83	96.57	156.24	394.78	111.95	267.72
VC0395_RS06720	trmJ	tRNA (cytosine(32)/uridine(32)-2'-O)-methyltransferase TrmJ	0	0.129378	41.49	44.86	98.61	94.99	28.64	85.84
VC0395_RS06725	iscR	Fe-S cluster assembly transcriptional regulator IscR	0	0.0264961	247.47	254.29	535.18	343.88	252.75	429.63
VC0395_RS06730		IscS subfamily cysteine desulfurase	0	-0.00121778	411.25	377.22	614.94	496.62	364.77	507.15
VC0395_RS06735	iscU	Fe-S cluster assembly scaffold IscU	0	-0.117544	126.76	106.53	200.57	163.65	81.3	135.27
VC0395_RS06740	iscA	iron-sulfur cluster assembly protein IscA	0	-0.0411635	113.64	103.92	235.08	147.26	101.27	172.8
VC0395_RS06745	hscB	co-chaperone HscB	0	-0.0244073	150.37	156.94	261.06	202.97	138.22	200.13
VC0395_RS06750	hscA	Fe-S protein assembly chaperone HscA	0	0.00940342	247.02	222.95	303.23	311.83	195.12	260.47
VC0395_RS06755	fdx	ISC system 2Fe-2S type ferredoxin	0	-0.112711	554.73	467.9	671.51	626.49	401.29	477.13
VC0395_RS06760	iscX	Fe-S cluster assembly protein IscX	0	0.00372358	72.54	65.64	85.99	82.06	65.44	73.38
VC0395_RS06765	pepB	aminopeptidase PepB	0	-0.232993	380.89	432.52	421.23	289.58	352.93	354.45
VC0395_RS06770	ndk	nucleoside-diphosphate kinase	0	0.0239941	654.61	1085.22	1058.61	718.85	1049.03	1009.28
VC0395_RS06775	trmG/rlmN	bifunctional tRNA (adenosine(37)-C2)-methyltransferase TrmG/ribosomal RNA large subunit methyltransferase RlmN	0	0.0971667	31.89	48.36	54.96	64.82	25.39	58.77
VC0395_RS06780	rodZ	cytoskeleton protein RodZ	0	0.0885576	985.37	921.68	1191.89	1133.36	929.56	1215.47
VC0395_RS06785	ispG	flavodoxin-dependent (E)-4-hydroxy-3-methylbut-2-enyl-diphosphate synthase	0	0.101555	337.27	415.07	566.12	495.23	388.89	509.84
VC0395_RS06790	hisS	histidine--tRNA ligase	0	0.00170159	301.95	248.67	381.62	352.14	230.2	338.26
VC0395_RS06795		YfgM family protein	0.04	0.306158	298	375.11	434.84	435.68	466.85	483.01
VC0395_RS06800	bamB	outer membrane protein assembly factor BamB	0	0.260376	115.75	145.01	197.79	181.67	175.66	190.76
VC0395_RS06805	der	ribosome biogenesis GTPase Der	0	0.168938	24.51	30.36	40.19	33.89	32.53	40.01
VC0395_RS06810		alanyl-tRNA editing protein	0	-0.00494262	15.98	16.35	16.06	14.14	15.96	17.57
VC0395_RS06815		zinc ribbon domain-containing protein	0	0.150039	7.11	20.22	6.07	11.19	13.63	18.61
VC0395_RS06820	xseA	exodeoxyribonuclease VII large subunit	0	0.227285	76.63	116.42	228.03	197.42	108.24	200.87
VC0395_RS06825	guaB	IMP dehydrogenase	0	0.229542	99.75	206.62	372.52	402.02	142.73	304.25
VC0395_RS06830	guaA	glutamine-hydrolyzing GMP synthase	0	0.319124	62.92	90.07	150.33	187.96	75.66	142.11
VC0395_RS06835		carbohydrate-binding protein	0	-0.0716353	21.12	25.48	36.19	17.93	26.08	31.21
VC0395_RS06840		hypothetical protein	0	-0.119117	86.15	27.17	35.4	59.75	27.62	45.03
VC0395_RS06845	vibB	vibriobactin biosynthesis bifunctional isochorismatase/aryl carrier protein VibB	0.04	-0.407974	41.04	38.18	19.33	28.37	12.66	22.92
VC0395_RS06850		(2,3-dihydroxybenzoyl)adenylate synthase	0	0.0804296	10.71	14.15	11.84	14.97	11.87	12.2
VC0395_RS06855		isochorismate synthase MenF	0	-0.342616	8.23	8.2	5.74	7.1	4.41	1.57
VC0395_RS06860		2,3-dihydro-2,3-dihydroxybenzoate dehydrogenase	0	-0.209811	9.23	7.76	6.84	7.01	5.49	6.31
VC0395_RS06865	vibH	norspermidine-2,3-dihydroxybenzoate synthase VibH	0	-0.028439	8.53	8.87	10.79	11.93	7.79	6.85
VC0395_RS06870	fepB	Fe2+-enterobactin ABC transporter substrate-binding protein	0	0.162679	13.22	11.31	14.8	15.46	11.63	18.79
VC0395_RS06875		iron ABC transporter permease	0	-0.127737	3.56	1.59	5.67	3.59	2.16	2.95
VC0395_RS06880		Fe(3+)-siderophore ABC transporter permease	0.02	0.390491	3.67	3.62	4.22	4.59	6.77	6.35
VC0395_RS06885		ABC transporter ATP-binding protein	0	0.0316189	8.92	17.89	35.52	22.17	14.11	25.18
VC0395_RS06890		4'-phosphopantetheinyl transferase superfamily protein	0	0.0450178	18.94	21.44	26.27	30.56	12.45	27.01
VC0395_RS06895		LysR family transcriptional regulator	0	-0.0526445	36.82	32.03	53.07	38.54	26.97	50.32
VC0395_RS06900		alkyl/aryl-sulfatase	0	-0.0517778	3.99	3.37	2.58	2.49	2.99	4.08
VC0395_RS06905		alanine:cation symporter family protein	0	0.061005	126.74	347.89	344.11	222.46	289.72	332.51
VC0395_RS06910		D-amino acid dehydrogenase	0.02	-0.266394	158.61	166.13	186.99	142.59	105.18	166.24
VC0395_RS06915		LysR family transcriptional regulator	0	-0.196943	74.69	76.35	99.61	52.7	67.16	89.35
VC0395_RS06920		DOPA 4,5-dioxygenase	0	-0.239298	393.35	403.92	353.95	212.47	361.13	330.84
VC0395_RS06925		hypothetical protein	0	-0.0153995	5.33	9.17	3.12	8.53	5.84	2.28
VC0395_RS06930		response regulator	0	-0.199748	9.31	13.65	18.45	10.92	9.21	12.57
VC0395_RS06935		sensor histidine kinase	0	0.192325	7.1	3.45	7.59	6.32	6.08	9.85
VC0395_RS06940		sodium ion-translocating decarboxylase subunit beta	0	0.189383	8.95	10.47	16.15	12.74	12.78	15.29
VC0395_RS06945	oadA	sodium-extruding oxaloacetate decarboxylase subunit alpha	0	0.198107	1.16	1.55	1.58	1.13	2.03	2.42
VC0395_RS06950		OadG family protein	0	0.0313088	13.31	10.39	13.64	9.31	9.72	20.74
VC0395_RS06955		2-hydroxycarboxylate transporter family protein	0	0.313619	2.16	3.72	2.53	3.02	3.72	5.77
VC0395_RS06960	citC	[citrate (pro-3S)-lyase] ligase	0.16	0.466335	0.39	0.53	0.54	0.55	0.86	5.6
VC0395_RS06965	citD	citrate lyase acyl carrier protein	0	-0.0663015	1.4	1.87	0	0	0	2.09
VC0395_RS06970	citE	citrate (pro-3S)-lyase subunit beta	0.18	0.553644	3.32	0.64	3.24	6.64	4.16	6.04
VC0395_RS06975	citF	citrate lyase subunit alpha	0.06	0.394897	9.65	10.19	12.63	17.87	12.06	15.65
VC0395_RS06980	citX	citrate lyase holo-[acyl-carrier protein] synthase	0	-0.113736	1.16	5.7	2.12	2.71	2.12	1.74
VC0395_RS06985	citG	triphosphoribosyl-dephospho-CoA synthase CitG	0	0.0578319	6.4	7.09	6.64	4.63	8.47	7.92
VC0395_RS06990		ACT domain-containing protein	0	-0.291371	81.85	306.17	252.86	72.19	160.48	198.79
VC0395_RS06995		RNA methyltransferase	0	0.129697	95.38	195.36	285.36	255.7	121.84	266.19
VC0395_RS07000		ferredoxin family protein	0	0.205733	18.62	5.15	44.73	33.22	18.29	36.48
VC0395_RS07005		NAD(P)/FAD-dependent oxidoreductase	0.06	0.386664	24.83	29.08	44.82	54.7	31.85	48.67
VC0395_RS07010		MFS transporter	0.04	0.395415	16.42	15.46	19.94	21.69	16.32	40.47
VC0395_RS07020		SWIM zinc finger domain-containing protein	1.22	0.704488	37.64	23.36	40.09	52.99	50.73	86.83
VC0395_RS07025		hypothetical protein	17.37	2.29148	8.16	7.09	6.13	85	50.49	112.22
VC0395_RS07030		NERD domain-containing protein	0.78	0.472015	341.1	388.01	468.42	562.88	503.89	637.1
VC0395_RS07035		DEAD/DEAH box helicase family protein	0	0.0858159	125.51	145.44	277.52	191.18	101.02	302.58
VC0395_RS07040		class I SAM-dependent methyltransferase	0	-0.181019	93.05	98.05	264.56	116.07	35.42	207.37
VC0395_RS07045		helix-turn-helix transcriptional regulator	0	-0.0780684	24.45	21.41	17.61	13.68	23.37	20.6
VC0395_RS07050		type II toxin-antitoxin system HipA family toxin	0	-0.254459	96.07	57	61.76	43.15	56.05	70.57
VC0395_RS07060		IS481-like element ISVch1 family transposase	0	0.304178	21.06	21.06	36.61	34.8	23.77	42.94
VC0395_RS07075		aldehyde dehydrogenase	4.43	1.08063	12.99	15.55	14.2	35	28.16	47.24
VC0395_RS07080		fibronectin type III domain-containing protein	1.75	0.769914	21.68	32.84	28.12	48.2	53.33	58.28
VC0395_RS07090		hypothetical protein	24.16	2.18037	141.34	137.81	136.5	719.42	798.38	1095.79
VC0395_RS07095	tpx	thiol peroxidase	4.78	1.15458	424.03	482.35	436.34	1096.72	1381.47	1197.7
VC0395_RS07100	tcpI	toxin-coregulated pilus methyl-accepting chemotaxis protein TcpI	1.7	0.697566	87.76	90.67	87.1	146.64	151.79	173.31
VC0395_RS07105	tcpP	toxin-coregulated pilus transcriptional regulator TcpP	0	-0.0615456	604.39	680.65	885.02	594.53	549.82	910.26
VC0395_RS07110	tcpH	toxin-coregulated pilus protein TcpH	0	0.155294	481.34	628.32	712.91	598.85	579.92	874.12
VC0395_RS07115		type IV pilus major pilin	0.04	0.380045	12907.8	17341.4	14162.6	18019.1	23324	20183.2
VC0395_RS07120	tcpB	toxin-coregulated pilus minor pilin TcpB	1.75	0.725735	328.36	530.3	591.25	867.61	739.29	1014.22
VC0395_RS07125	tcpQ	toxin-coregulated pilus protein TcpQ	1.06	0.643084	577.23	966.91	1036.41	1392.99	1140.34	1940.45
VC0395_RS07130	tcpC	toxin-coregulated pilus secretin TcpC	1.41	0.651149	901.85	1312.07	1471.25	1922.11	1637.38	2734.48
VC0395_RS07140	tcpD	toxin-coregulated pilus protein TcpD	1.06	0.632868	996.62	1288.32	1794.81	2172.07	1572.74	3239.81
VC0395_RS07145	tcpS	toxin-coregulated pilus protein TcpS	3.49	0.807688	1514.16	1770.31	1905.16	3053.81	2711.56	4045.67
VC0395_RS07150	tcpT	toxin-coregulated pilus assembly ATPase TcpT	3.24	0.886651	692.17	990.35	1028.71	1898.74	1386.34	2374.01
VC0395_RS07155	tcpE	toxin-coregulated pilus assembly protein TcpE	2.2	0.885107	142.54	290.52	270.58	511.62	402.5	659.8
VC0395_RS07160	tcpF	colonization factor TcpF	4.8	1.15957	319.5	594.04	601.65	1201.77	1231.42	1766.89
VC0395_RS07165	toxT	pilus/toxin transcriptional regulator ToxT	0.01	0.364937	90.62	176.14	260.6	215.66	123.12	473.12
VC0395_RS07170	tcpJ	toxin-coregulated pilus pre-pilin peptidase TcpJ	0.15	0.516592	149.06	299.46	414.73	513.52	238.93	753.54
VC0395_RS07175	acfB	methyl-accepting chemotaxis protein AcfB	2.16	0.765216	360.53	547.38	541.35	917.02	719.21	1091.23
VC0395_RS07180	acfC	accessory colonization factor AcfC	5.7	1.04486	248.22	290.19	320.32	566.77	584.89	826.24
VC0395_RS07185		RDD family protein	3.67	1.01843	82.51	95.11	149.89	252.26	175.47	364.86
VC0395_RS07190		M23 family metallopeptidase	4.5	1.08559	83.53	91.53	157.26	297.65	187.26	349.37
VC0395_RS07195	acfA	accessory colonization factor AcfA	0.64	0.564443	99.2	105.21	99.99	144.57	170.55	174.72
VC0395_RS07205	acfD	accessory colonization factor AcfD	6.41	1.27605	45.81	56.03	85.43	186.01	121.17	254.89
VC0395_RS07215		tyrosine-type recombinase/integrase	0	-0.169842	127.21	82.01	123.17	80.01	83.5	123.54
VC0395_RS07220	smpB	SsrA-binding protein SmpB	0	0.123351	274.79	342.41	507.58	384.91	386.34	426.25
VC0395_RS07225		type II toxin-antitoxin system RatA family toxin	0.19	-0.494622	183.15	126.66	160.72	118.38	58.15	124.42
VC0395_RS07230		RnfH family protein	0	0.0344466	76.82	43.65	75.23	72.26	42.45	91.48
VC0395_RS07235	bamE	outer membrane protein assembly factor BamE	0	0.0115478	98.23	175.47	217.09	172.13	133.55	174.53
VC0395_RS07250	grpE	nucleotide exchange factor GrpE	0	-0.303911	1215.7	624.86	984.08	618.53	621.63	903.23
VC0395_RS07255	dnaK	molecular chaperone DnaK	0.01	-0.360106	1410.8	455.04	1040.41	551.52	579.82	847.07
VC0395_RS07260	dnaJ	molecular chaperone DnaJ	0	-0.266366	82.05	33.75	76.88	52.04	35.39	59.98
VC0395_RS07265		type IV pilin protein	0	0.0219988	5.62	3.76	14.08	6.55	6.16	10.51
VC0395_RS07270		type II transport protein GspH	0	0.226762	2.03	1.08	1.11	3.4	0.89	4.24
VC0395_RS07275		prepilin-type N-terminal cleavage/methylation domain-containing protein	0	0.0828163	5.63	5.18	4.81	11.81	1.93	4.74
VC0395_RS07280		hypothetical protein	0.67	0.713233	1.35	0.9	2.3	4.01	2.03	8.32
VC0395_RS07285		prepilin-type N-terminal cleavage/methylation domain-containing protein	0.19	0.548432	2.75	2.94	4.51	8.47	9.65	6.58
VC0395_RS07295		AbgT family transporter	0	-0.14255	53.34	33.71	53.2	47.18	37.98	34.3
VC0395_RS07300	tadA	tRNA adenosine(34) deaminase TadA	0	0.120131	11.03	14.76	26.37	25.9	12.52	18.85
VC0395_RS07310	mltF	membrane-bound lytic murein transglycosylase MltF	0	-0.0227714	39.7	40.35	56.2	35.43	42.34	53.11
VC0395_RS07315		hypothetical protein	0	-0.0942752	1	2.69	10.98	2.81	1.1	6.01
VC0395_RS07320	purL	phosphoribosylformylglycinamidine synthase	0.04	0.409061	19.93	24.58	43.42	66.79	22.53	42.18
VC0395_RS07325		IS200/IS605-like element IS1004 family transposase	0	0.0397217	3.8	5.08	2.6	5.31	5.2	1.42
VC0395_RS07330		DUF4250 domain-containing protein	0	-0.0721208	98.59	56.53	75.49	75.76	72.39	63.18
VC0395_RS07335		YaeP family protein	0	-0.249986	126.44	79.12	72.44	57.05	75.96	82.34
VC0395_RS07340		DUF533 domain-containing protein	0	0.155026	196.73	157.04	120.29	156.52	195.01	205.92
VC0395_RS07350		proline--tRNA ligase	0	0.177896	111.28	134.27	254.39	227.01	132.26	205.92
VC0395_RS07355	tsaA	tRNA (N6-threonylcarbamoyladenosine(37)-N6)-methyltransferase TrmO	0	-0.121966	216.39	243.89	302.16	228.65	145.69	319.54
VC0395_RS07360		type B 50S ribosomal protein L31	0	-0.329229	224.95	235.13	306.23	201.85	89.2	278.5
VC0395_RS07365	rpmJ	50S ribosomal protein L36	0	-0.281041	14.86	11.04	24.81	11.54	7.23	9.87
VC0395_RS07370		AbgT family transporter	0.03	0.388849	10.62	14.2	16.48	29.7	9.33	23.91
VC0395_RS07375		YaiI/YqxD family protein	0	0.0429203	99.85	85.96	96	76.29	97.22	118.2
VC0395_RS07380		hypothetical protein	0	0.0430646	581.07	476.78	605.34	536.28	503.58	674.98
VC0395_RS07385		GNAT family N-acetyltransferase	0	-0.195401	23.76	13.03	34.06	15.8	12.37	29.12
VC0395_RS07390		DUF3301 domain-containing protein	0	-0.0457433	37.07	19.29	62.84	31.69	27.07	52.35
VC0395_RS07395		DUF3549 family protein	0	-0.111848	164.73	71.04	188.09	99.22	82.98	198.68
VC0395_RS07400		YqcC family protein	0	0.319712	55.34	82.95	122.06	151.99	62.81	139.57
VC0395_RS07405	truC	tRNA pseudouridine(65) synthase TruC	0	0.0606424	27.45	38.62	54.52	61.35	20.46	44.86
VC0395_RS07410	dxs	1-deoxy-D-xylulose-5-phosphate synthase	0	-0.0691284	257.35	248.69	366.99	284.59	233.92	286.91
VC0395_RS07415	ispA	(2E,6E)-farnesyl diphosphate synthase	0	-0.104158	154.9	175.46	289.01	201.84	127.45	225.64
VC0395_RS07420	xseB	exodeoxyribonuclease VII small subunit	0	-0.275346	154.95	171.78	283.03	173.6	121.9	170.24
VC0395_RS07425	pomA	flagellar motor protein PomA	0	0.175451	44.6	51.29	59.81	57.81	54.21	64.65
VC0395_RS07430		flagellar motor protein MotB	0	0.133344	111.94	122.71	196.29	135.58	151.2	177.46
VC0395_RS07435	thiI	tRNA 4-thiouridine(8) synthase ThiI	0.01	0.371655	36.68	36.61	75.75	108	30.6	82.26
VC0395_RS07445		transcriptional regulator GcvA	0	-0.0872641	24.62	26.29	26.54	26.22	17.57	28.37
VC0395_RS07450		DUF423 domain-containing protein	0	0.114095	3.23	10.07	21.3	15.79	9.42	12.86
VC0395_RS07455	xni	flap endonuclease Xni	0	-0.146767	209.89	146.27	204.77	183.14	121.53	191.02
VC0395_RS07460		LOG family protein	0	-0.329334	516.92	299.37	310.13	134.44	345.74	279.92
VC0395_RS07465		GGDEF domain-containing protein	0	-0.11756	227.02	248.6	385.64	222.75	191.2	359.71
VC0395_RS07470		tetratricopeptide repeat protein	0	0.151353	42.58	50.93	82.29	72.15	43.01	81.96
VC0395_RS07475	queF	NADPH-dependent 7-cyano-7-deazaguanine reductaseQueF	0	-0.129124	129.58	138.48	213.31	141.34	113.93	169.13
VC0395_RS07480	syd	SecY-interacting protein	0	0.0523882	51.91	43.59	74.03	57.76	50.22	65.16
VC0395_RS07485		Zn-ribbon-containing protein	0	0.151099	9.1	7.52	22.31	20.22	7.62	17.21
VC0395_RS07490	metQ	methionine ABC transporter substrate-binding lipoprotein MetQ	0	-0.161383	119.93	91.73	83.15	76.86	80.74	99.84
VC0395_RS07495		ABC transporter permease	0	0.0107448	432.92	423.57	497.97	482.74	397.59	466.11
VC0395_RS07500	metN	methionine ABC transporter ATP-binding protein MetN	0	0.0641938	130.24	133.63	167.77	146.17	130.11	171.6
VC0395_RS07505	gmhB	D-glycero-beta-D-manno-heptose 1,7-bisphosphate 7-phosphatase	0	-0.0026299	60.07	68.95	111.45	84.01	49.55	103.68
VC0395_RS07510	treR	HTH-type transcriptional regulator TreR	0	-0.0488323	97.78	100.66	144.64	110.74	82.42	132.79
VC0395_RS07515	treB	PTS trehalose transporter subunit IIBC	0	-0.249975	5.84	13.67	21.94	7.55	6.72	15.93
VC0395_RS07520	treC	alpha,alpha-phosphotrehalase	0	-0.146816	23.89	25.87	36.85	24.11	19.02	32.78
VC0395_RS07525		tRNA-Tyr	0	0.0879839	0	0	3.34	3.42	0	7.32
VC0395_RS07530		tRNA-Tyr	0	-0.264823	12.24	9.82	23.4	3.42	10.72	3.66
VC0395_RS07535		tRNA-Tyr	0	0.0577116	14.68	16.37	40.12	23.96	18.77	32.93
VC0395_RS07540		tRNA-Tyr	0	0.232738	17.13	26.19	53.5	58.19	21.45	54.89
VC0395_RS07545	vexG	vibriobactin export RND transporter periplasmic adaptor subunit VexG	0	-0.07339	66	57.55	58.77	51.92	61.11	54.93
VC0395_RS07550	vexH	vibriobactin export RND transporter permease subunit VexH	0	-0.00660818	27.88	26.92	37.55	30.02	28.42	30.89
VC0395_RS07555		low molecular weight phosphotyrosine protein phosphatase	5.27	1.44686	0	0.56	1.13	6.97	13.64	20.49
VC0395_RS07560	wecB	UDP-N-acetylglucosamine 2-epimerase (non-hydrolyzing)	0.56	0.680673	2.6	2.49	4.06	4.42	6.72	9.17
VC0395_RS07565	wecC	UDP-N-acetyl-D-mannosamine dehydrogenase	0.04	0.423683	2.68	4.48	4.81	4.22	7.16	7.51
VC0395_RS07570		serine acetyltransferase	0	0.318535	9	9.03	12.29	14.15	12.32	15.13
VC0395_RS07575		glycosyltransferase family 4 protein	0	0.353851	1.63	1.94	2.97	1.77	2.78	6.77
VC0395_RS07585		lipopolysaccharide biosynthesis protein	0	0.202848	1.48	0	2.02	1.45	1.46	2.43
VC0395_RS07590		hypothetical protein	0.16	0.539695	4.18	3.26	2.86	6.82	3.82	10.42
VC0395_RS07595		serine acetyltransferase	0	-0.124256	8.19	11.59	16.45	4.04	11.6	13.68
VC0395_RS07600		phenylacetate--CoA ligase family protein	0	0.194883	9.62	10.38	19.07	9.76	13.93	22.73
VC0395_RS07605		glycosyltransferase family 4 protein	0	0.233103	20.88	22.93	31.76	29.48	24.81	36.23
VC0395_RS07610		hypothetical protein	0.04	0.339387	21.1	30.6	42.64	35.96	34.97	53.3
VC0395_RS07615		WecB/TagA/CpsF family glycosyltransferase	1.42	0.776189	13.25	14.71	27.34	33.51	36.13	39.2
VC0395_RS07620		hypothetical protein	2.92	1.10896	2.1	4.57	7.18	14.69	13.23	18.85
VC0395_RS07625		hypothetical protein	0	-0.0323584	13.39	13.83	18.76	15.17	9.84	19.77
VC0395_RS07630		hemolysin	0.26	0.508834	7.31	5.23	5.83	10.02	7.85	12.01
VC0395_RS07635		O-antigen ligase family protein	0	0.163687	3.79	5.07	3.88	6.63	3.46	5.43
VC0395_RS07640		hypothetical protein	0.25	0.5366	13.04	11.48	17.82	29.28	15.79	26.69
VC0395_RS07645		undecaprenyl-phosphate glucose phosphotransferase	0.04	0.419337	1.49	1.99	4.28	2.29	4.74	6.02
VC0395_RS07650		outer membrane beta-barrel protein	1.64	0.824206	7.99	8.37	15.67	18.96	23.61	24.17
VC0395_RS07655		polysaccharide export protein	0	0.220824	2.77	10.07	6.5	5.54	6.94	14.81
VC0395_RS07660		polysaccharide biosynthesis tyrosine autokinase	0	0.169792	8.93	7.79	9.88	10.91	7.82	12.22
VC0395_RS07665		hypothetical protein	0	0.254484	3.99	9.16	6.24	11.97	7.81	6.4
VC0395_RS07670		VanZ family protein	0	0.206399	18.96	24.02	65.43	49.53	24.04	58.93
VC0395_RS07675		YitT family protein	0.16	0.494684	35.54	41.49	72.36	93.57	43.13	102.12
VC0395_RS07680		serine hydroxymethyltransferase	0	-0.062375	324.92	417.3	617.01	377.67	410.56	449.54
VC0395_RS07685		hypothetical protein	0	-0.189297	136.14	91.06	129.5	83.63	99.65	114.15
VC0395_RS07690	lipA	lipoyl synthase	0	-0.232128	369.96	295.56	374.22	309.9	243.91	295.92
VC0395_RS07695	lipB	lipoyl(octanoyl) transferase LipB	0	-0.102208	158.49	147.9	188.59	143.01	111.66	203.54
VC0395_RS07700		YbeD family protein	0	-0.0879521	259.47	156.59	304.57	314.91	113.52	224.09
VC0395_RS07710		serine hydrolase	0	0.0690532	716.76	887.6	1182.22	1034.33	684.76	1200.29
VC0395_RS07715		septal ring lytic transglycosylase RlpA family protein	0	-0.0445268	373.49	417.06	545.79	432.72	250.31	617.38
VC0395_RS07720	mrdB	peptidoglycan glycosyltransferase MrdB	0	-0.0739274	26.7	22.07	29.13	24.89	18.28	30.22
VC0395_RS07725	mrdA	penicillin-binding protein 2	0	0.218469	38.96	45.87	73.53	73	41.96	72.53
VC0395_RS07730	rlmH	23S rRNA (pseudouridine(1915)-N(3))-methyltransferase RlmH	0	0.0697458	317.11	379.31	497.19	458.94	343.49	429.26
VC0395_RS07735	rsfS	ribosome silencing factor	0	0.0608786	100.74	129.51	185	151.87	78.82	211.28
VC0395_RS07740	holA	DNA polymerase III subunit delta	0	0.0907238	128.57	165.51	298.01	214.03	133.75	282.33
VC0395_RS07745		luciferase	0	0.154535	75.09	112.67	176.06	124.41	101.52	183.09
VC0395_RS07750	leuS	leucine--tRNA ligase	0	-0.106715	475.05	436.15	629.71	460.16	394.99	540.14
VC0395_RS07755		zinc ribbon-containing protein	0	-0.229431	584.32	704.85	1021.54	485.5	628.45	722.48
VC0395_RS07760	lnt	apolipoprotein N-acyltransferase	0	0.178974	63.04	79.19	107.09	111.54	68	105.12
VC0395_RS07765	corC	CNNM family magnesium/cobalt transport protein CorC	0	0.0791318	247.68	284.31	403.26	330.45	272.87	368.93
VC0395_RS07770	ybeY	rRNA maturation RNase YbeY	0	-0.00303724	160.6	164.57	248.75	192.08	132.8	242.82
VC0395_RS07775		PhoH family protein	0	-0.0796634	571.5	594.36	730.05	627.45	491.44	636.75
VC0395_RS07780	miaB	tRNA (N6-isopentenyl adenosine(37)-C2)-methylthiotransferase MiaB	0	0.16522	216.93	182.98	432.78	445.89	157.03	359.51
VC0395_RS07785		2-octaprenyl-3-methyl-6-methoxy-1,4-benzoquinol hydroxylase	0	-0.0045171	34.49	36.82	48.34	37.49	32.3	48.1
VC0395_RS07790	crr	PTS glucose transporter subunit IIA	0	-0.138193	1149.83	1218.42	1163.53	1120.36	1003.06	966.69
VC0395_RS07795	ptsI	phosphoenolpyruvate-protein phosphotransferase PtsI	0	0.0395526	186.52	203.29	239.64	194.29	197.43	248.91
VC0395_RS07800		HPr family phosphocarrier protein	0	0.0755155	234.63	236.21	307.33	251.46	244.65	318.28
VC0395_RS07810	cysK	cysteine synthase A	0	0.0301085	123.01	176.62	210.87	153.12	165.79	189.71
VC0395_RS07815	cysZ	sulfate transporter CysZ	0	0.0988676	361.34	594.99	698.6	598.86	461.78	710.5
VC0395_RS07820	zipA	cell division protein ZipA	0	-0.230914	130.37	130.56	143.72	100.63	88.7	148.42
VC0395_RS07825	ligA	NAD-dependent DNA ligase LigA	0	-0.0344013	20.08	22.84	33.23	23.16	20.75	28.32
VC0395_RS07830	chiP	chitoporin	0	-0.0873746	414.26	1040.49	889.4	280.4	893.02	865.01
VC0395_RS07835		hypothetical protein	0	-0.0663019	165.7	330.45	317.28	143.33	311.64	273.69
VC0395_RS07840	cueR	Cu(I)-responsive transcriptional regulator	0	0.0199121	58.94	53.67	77.82	56.8	56.42	77.76
VC0395_RS07845		NfeD family protein	0	-0.132273	320.35	368.56	410.51	265.72	334.2	364.96
VC0395_RS07850		SPFH/Band 7/PHB domain protein	0.01	-0.272076	502.55	520.6	534.45	361.69	379.53	507.27
VC0395_RS07855		co-chaperone YbbN	0.06	-0.464283	371.28	110.99	268.91	112.63	133.79	200.45
VC0395_RS07860		SDR family oxidoreductase	0	0.167141	25.63	24.87	43.25	30.57	22.84	57.1
VC0395_RS07865		TIGR01777 family protein	0	-0.234738	178.01	136.86	152.5	85.21	116.05	180.85
VC0395_RS07870	yfcE	phosphodiesterase	0	0.0792765	65.55	67.92	77.13	72.6	56.86	96.88
VC0395_RS07875		SelT/SelW/SelH family protein	0	-0.0393658	208.73	184.57	262.93	189.01	199.19	233.82
VC0395_RS07880	toxS	transmembrane regulator ToxS	0	0.0671097	111.98	116.75	136.65	113.7	106.95	165.06
VC0395_RS07885		transcriptional regulator	0	-0.029777	206.06	184.86	271.81	197.72	216.06	211.03
VC0395_RS07890	htpG	molecular chaperone HtpG	0.04	-0.405818	551.89	164.22	332.16	177.49	205.65	285.29
VC0395_RS07895	adk	adenylate kinase	0	-0.0934865	881.76	772.71	875.06	892.18	577.61	879.13
VC0395_RS07900	hemH	ferrochelatase	0	-0.0146692	19.23	35.83	47.81	23.56	33.84	39.73
VC0395_RS07905	dtpA	dipeptide/tripeptide permease DtpA	0	0.029985	15.44	9.76	13.62	16.1	8.46	16.16
VC0395_RS07910	rfaH	transcription/translation regulatory transformerprotein RfaH	0	0.136093	30.08	29.62	27.39	36.8	35.69	24.98
VC0395_RS07915	asnB	asparagine synthase B	0	0.0922481	64.22	78.05	101.39	74.96	92.38	85.94
VC0395_RS07920		cation:proton antiporter	0	0.0944985	29.75	39.1	65.18	61.05	30.73	49.98
VC0395_RS07925		ROK family protein	0	-0.222606	168.13	124.14	172.86	114.46	109.71	162.31
VC0395_RS07930	nagA	N-acetylglucosamine-6-phosphate deacetylase	0	-0.0877046	374.88	165.45	249.2	135.1	284.78	293.54
VC0395_RS07935		PTS transporter subunit EIIC	0	-0.0384083	104.01	45.67	57.31	32.2	86.68	78.36
VC0395_RS07940	glnS	glutamine--tRNA ligase	0	-0.216175	267.03	318.25	412.43	282.05	203.46	346.42
VC0395_RS07945		hypothetical protein	0	-0.107096	161.12	162.75	215.44	154.76	139.53	196.03
VC0395_RS07950	truA	tRNA pseudouridine(38-40) synthase TruA	0	0.139869	9.16	9.45	22.88	19.76	6.88	21.52
VC0395_RS07955		acetyl-CoA carboxylase carboxyltransferase subunit beta	0	0.232146	65.53	126.68	162.79	162.88	113.32	149.32
VC0395_RS07960	folC	bifunctional tetrahydrofolate synthase/dihydrofolate synthase	0	0.177169	116.99	112.1	158.49	150.75	129.59	155.52
VC0395_RS07965		SPOR domain-containing protein	0	-0.0705539	65.16	69.92	77.12	59.94	72.14	60.96
VC0395_RS07970		CvpA family protein	0	0.265322	20.29	31.67	39.28	51.44	19.45	49.94
VC0395_RS07975	purF	amidophosphoribosyltransferase	0.11	0.437036	22.24	26.27	46.71	55.88	33.84	46.61
VC0395_RS07980		Na+/H+ antiporter family protein	0	0.0437302	20.39	23.5	46.51	29.18	20.97	41.75
VC0395_RS07985	rnt	ribonuclease T	0	0.150137	131.9	170.68	254.3	224.99	138.75	260.82
VC0395_RS07995		OmpA family protein	0	-0.049313	39.72	38.36	54.91	42.41	33.99	49.56
VC0395_RS08000		DUF2753 domain-containing protein	0	-0.11582	167.65	116.27	112.9	144.8	89.48	127.12
VC0395_RS08005	gloA	lactoylglutathione lyase	0.15	-0.415833	873.99	1301.3	1772.65	847.67	824.58	1008.48
VC0395_RS08010	nth	endonuclease III	0	-0.0815432	132.2	175.12	234.17	186.25	123.52	185.08
VC0395_RS08015		electron transport complex subunit E	0	-0.0304035	66.04	59.43	93.09	81.86	61.49	61.94
VC0395_RS08020	rsxG	electron transport complex subunit RsxG	0	-0.211716	78.92	63.16	96.54	68.81	52.08	77.02
VC0395_RS08025	rsxD	electron transport complex subunit RsxD	0	-0.0373255	90.6	95.95	123.23	98.09	92.06	103.09
VC0395_RS08030	rsxC	electron transport complex subunit RsxC	0	0.0530699	78.39	94.92	136.47	105.5	87.54	122.3
VC0395_RS08035	rsxB	electron transport complex subunit RsxB	0	0.10873	37.5	54.9	65.25	61.35	36.43	76.18
VC0395_RS08040	rsxA	electron transport complex subunit RsxA	0	0.167829	42.53	61.2	114.26	93.48	56.77	96.2
VC0395_RS08045		tRNA-Asn	0	0.0881876	0	0	0	11.48	0	0
VC0395_RS08050	uvrB	excinuclease ABC subunit UvrB	0	-0.0526184	169.31	157.29	233.4	150.69	123.3	265.56
VC0395_RS08060		sigma-54-dependent Fis family transcriptional regulator	0	-0.0205111	116.33	122.87	174.51	118.24	129.26	147.57
VC0395_RS08065		Hpt domain-containing protein	0	-0.112663	105.84	86.25	79.77	80.81	74.62	91.86
VC0395_RS08070		YvcK family protein	0	-0.0650469	91.05	124.3	157.25	108.73	108.95	124.28
VC0395_RS08075	moaA	GTP 3',8-cyclase MoaA	0	0.178698	459.12	374.69	537.1	526.61	356.07	726.09
VC0395_RS08080	moaB	molybdenum cofactor biosynthesis protein B	0	0.0936988	240.06	185.52	256.5	234.22	233.2	257.09
VC0395_RS08085	moaC	cyclic pyranopterin monophosphate synthase MoaC	0.03	0.292178	156.02	148.41	204.27	215.17	202.71	210.61
VC0395_RS08090	moaD	molybdopterin synthase sulfur carrier subunit	0	-0.0083544	41.44	35.07	50.83	46.12	34.27	44.25
VC0395_RS08095	moaE	molybdopterin synthase catalytic subunit MoaE	0.22	0.482934	27.55	34.4	53.95	62.3	48.29	62.48
VC0395_RS08100		GGDEF domain-containing protein	0.04	0.357433	18.14	19.41	23.32	25.36	25.47	30.63
VC0395_RS08105		CBS domain-containing protein	0	-0.0044796	7.98	18.69	22.49	14.65	15.3	16.41
VC0395_RS08115		zinc/cadmium/mercury/lead-transporting ATPase	0	-0.167187	301.62	448.48	301.57	244.65	379.18	232.44
VC0395_RS08120	udp	uridine phosphorylase	0	-0.150263	1477.99	1442.51	1211.38	464.27	1788.24	1036.83
VC0395_RS08125		hypothetical protein	0	-0.248445	15.81	23.53	19.16	9.63	18.71	14.87
VC0395_RS08130	metG	methionine--tRNA ligase	0	-0.0455032	189.06	158.53	213.15	209.55	123.04	206.91
VC0395_RS08135	apbC	iron-sulfur cluster carrier protein ApbC	0	-0.14991	78.42	69.76	96.32	60.51	61.99	92.42
VC0395_RS08140	udk	uridine kinase	0	-0.134278	672.99	648.01	932.27	793.94	356.71	853.69
VC0395_RS08145		AsmA family protein	0	0.0222093	500.55	438.5	612.12	488.19	478.17	584.1
VC0395_RS08150	cobO	cob(I)yrinic acid a,c-diamide adenosyltransferase	0	0.0373129	6.18	14.24	12.66	7.68	14.66	10.27
VC0395_RS08155		low molecular weight phosphotyrosine protein phosphatase	0	-0.0772614	25.77	43.25	39.04	26.87	30.28	42.03
VC0395_RS08160		outer membrane protein transport protein	0	0.0581922	25.46	13.5	18.82	20.38	15.44	26.82
VC0395_RS08165		outer membrane protein transport protein	0	-0.031323	2726.43	2798.56	3786.19	3279.57	2083.9	3669.51
VC0395_RS08170		DUF3379 domain-containing protein	0	0.184133	106.57	143.32	189.08	160.57	151.29	183.99
VC0395_RS08175		sigma-70 family RNA polymerase sigma factor	0	0.0331194	90	136.67	204.08	120.19	105.85	212.33
VC0395_RS08185	fadI	acetyl-CoA C-acyltransferase FadI	0	-0.078249	71.89	89.78	97.34	54.72	95.47	82.28
VC0395_RS08190	fadJ	fatty acid oxidation complex subunit alpha FadJ	0	-0.0476561	76.87	139.86	129.74	84.94	134.02	96.66
VC0395_RS08195		NAD(P)H nitroreductase	0	-0.149787	67.07	52.72	61.6	49.28	52.3	55.52
VC0395_RS08200		LysR family transcriptional regulator	0	-0.0138828	146.04	122.94	139.5	105.94	137.34	157.65
VC0395_RS08205		response regulator	0	0.130242	32.77	37.21	41.64	26.11	42.99	55.83
VC0395_RS08215		YbaN family protein	0	-0.132223	89.15	142.97	179.49	110.1	62.82	192.55
VC0395_RS08220	apt	adenine phosphoribosyltransferase	0	-0.127169	557.77	451.56	603.27	514.72	384.79	547.47
VC0395_RS08225	dnaX	DNA polymerase III subunit gamma/tau	0	0.0247147	335.7	257	400.39	420.37	233.35	348
VC0395_RS08230		YbaB/EbfC family nucleoid-associated protein	0	-0.201275	981.49	577.64	856.03	565.99	606.26	850.2
VC0395_RS08235	recR	recombination protein RecR	0	0.142254	58.65	37.38	62.21	67.55	46.48	64.48
VC0395_RS08240		YkgJ family cysteine cluster protein	0	0.124996	30.08	35.76	55.93	51.41	35.69	46.22
VC0395_RS08245		YcgN family cysteine cluster protein	0.08	0.496088	5.22	13.98	22.06	29.23	17.17	25.57
VC0395_RS08250		YciK family oxidoreductase	0	-0.254152	1070.87	950.78	1438.17	1031.16	675.02	1074.87
VC0395_RS08255	sohB	protease SohB	0	-0.256558	72.67	94.33	95	56.98	62.87	90.5
VC0395_RS08260		PLP-dependent cysteine synthase family protein	0.2	-0.55304	91.16	46.9	53.49	18.52	40.75	42.52
VC0395_RS08265		Lrp/AsnC family transcriptional regulator	0	-0.26795	40.6	23.8	29.29	18.5	29.48	19.1
VC0395_RS08270	tesB	acyl-CoA thioesterase II	0	-0.0295878	86.25	99.22	112.89	71.63	97.66	117.05
VC0395_RS08275		YbaY family lipoprotein	0	0.15182	60.19	52.18	68.42	56.57	64.35	83.52
VC0395_RS08280		MGMT family protein	0	0.115984	32.27	60.61	48.77	43.21	55.65	56.46
VC0395_RS08285		hypothetical protein	0	-0.00568506	42.5	54.61	80.6	46.92	43.49	84.87
VC0395_RS08290		GGDEF domain-containing protein	0	0.052611	35.7	41.56	64.93	54.68	37.75	51.69
VC0395_RS08295		metalloregulator ArsR/SmtB family transcription factor	0	-0.228883	24.33	16.27	18.28	19.57	9.99	16.37
VC0395_RS08300		ArsJ-associated glyceraldehyde-3-phosphate dehydrogenase	0	-0.135987	24.08	25.55	30.06	22.65	21.38	25.77
VC0395_RS08305		dual specificity protein phosphatase family protein	0	0.129711	34.25	24.03	30.82	22.2	43.01	34.35
VC0395_RS08310	arsJ	organoarsenical effux MFS transporter ArsJ	0	0.272986	3.21	2.71	7.39	4.26	6.11	7.08
VC0395_RS08315		chitinase C-terminal domain-containing protein	0	0.234703	7.57	8.83	9.28	11.4	8.43	11.32
VC0395_RS08320		CPBP family intramembrane metalloprotease	0	0.049481	12.77	12.06	37.28	24.86	12.61	25.08
VC0395_RS08325		YbhB/YbcL family Raf kinase inhibitor-like protein	0	0.0470474	47.5	27.67	38.21	39.65	33.57	46.4
VC0395_RS08330		helix-turn-helix transcriptional regulator	0	-0.0828495	16.08	16.93	23.41	19.17	11.55	21.29
VC0395_RS08335		hypothetical protein	0	-0.154537	497.3	209.42	423.68	267.13	295.43	405.19
VC0395_RS08345		threonylcarbamoyl-AMP synthase	0	0.268645	66.61	61.28	129.75	143.41	59.15	125.36
VC0395_RS08350		Hpt domain-containing protein	0.04	-0.409323	144.36	86.68	122.69	63.59	90.27	77.34
VC0395_RS08355		HDOD domain-containing protein	0	-0.176788	22.39	28.97	33.07	14.76	25.52	29.39
VC0395_RS08360		response regulator	0	-0.279186	44.9	56.26	66.78	23.05	40.47	62.04
VC0395_RS08365		chemotaxis protein CheC	0	-0.268606	17.07	32.82	35.46	19.4	20.25	23.4
VC0395_RS08370		PAS domain-containing protein	0	-0.343523	12.45	19.82	33.8	8.82	11.91	23.8
VC0395_RS08375		two-component sensor histidine kinase	0	0.0764375	22.32	24.74	37.89	20.73	15.02	60.06
VC0395_RS08380		EAL domain-containing protein	0	-0.222089	31.25	52.51	60.86	29.44	28.85	59.27
VC0395_RS08385		two-component system response regulator	0	-0.0575018	20.74	30.85	40.18	15.37	26.11	44.2
VC0395_RS08390		HAMP domain-containing protein	0	-0.0663454	10.4	12.37	17.19	11.13	8.58	17.86
VC0395_RS08395		phosphate/phosphite/phosphonate ABC transporter substrate-binding protein	0	-0.254343	18.42	15.75	12.58	9.3	11.21	16.07
VC0395_RS08400		peptide ABC transporter substrate-binding protein	0	0.0709494	308.59	1298.63	1416.28	864.77	1048.02	1237.91
VC0395_RS08405	oppB	oligopeptide ABC transporter permease OppB	0	0.0218723	13.55	133.55	213.84	92.87	105.15	152.32
VC0395_RS08410	oppC	oligopeptide ABC transporter permease OppC	0	0.0229152	6.45	56.7	48.78	27.71	36.34	48.22
VC0395_RS08415		ABC transporter ATP-binding protein	0	0.102714	25.39	206.92	246.89	142.03	172.48	215.34
VC0395_RS08420	oppF	murein tripeptide/oligopeptide ABC transporter ATP binding protein OppF	0	0.0741917	18.64	90.52	106.47	64.16	63.79	100.86
VC0395_RS08425		glutathione S-transferase family protein	0.01	-0.33045	32.48	26.13	36.27	15.96	25.24	26.91
VC0395_RS08430	pta	phosphate acetyltransferase	0	-0.512047	1086.27	235.34	317.32	269.64	267.6	278.42
VC0395_RS08435		acetate kinase	0	-0.261793	1071.74	331.52	500.25	574.57	375.78	471.38
VC0395_RS08440		DUF412 domain-containing protein	0	-0.25343	188.28	105.66	176.29	111.11	105.13	157.93
VC0395_RS08445		VF530 family DNA-binding protein	0	0.0631046	90.6	84.63	103.72	103.35	64.87	130.17
VC0395_RS08450		ABC transporter substrate-binding protein	0	0.0295354	40.92	70.29	107.68	49.09	63.45	107.22
VC0395_RS08455		ABC transporter permease	0	0.2587	6.16	15.9	11.13	11.08	11.82	22.05
VC0395_RS08460		ABC transporter ATP-binding protein	0	-0.0944233	12.4	32.43	37.74	18.13	25.01	27.82
VC0395_RS08465		sensor domain-containing diguanylate cyclase	0	-0.14338	12.31	12.12	17.98	12.27	9.61	15.02
VC0395_RS08470	dusC	tRNA dihydrouridine(16) synthase DusC	0	0.170507	32.1	38.36	36.26	45.2	26.73	54.72
VC0395_RS08475		YecA family protein	0	0.261479	50.58	63.63	80.55	96.98	56.51	87.65
VC0395_RS08480	lolA	outer membrane lipoprotein chaperone LolA	0	0.160987	113.59	92.29	148.05	130.11	96.57	178.19
VC0395_RS08485		replication-associated recombination protein A	0	0.10762	113.87	118.94	182.52	146.33	106.51	197
VC0395_RS08490	serS	serine--tRNA ligase	0	-0.060208	273.39	302.53	376.1	246.22	295.98	345.29
VC0395_RS08495	bioA	adenosylmethionine--8-amino-7-oxononanoate transaminase	0	0.352367	12.02	5.65	7.1	14.31	8	16.03
VC0395_RS08500	bioB	biotin synthase BioB	0	0.0511808	23.51	14.27	17.54	17.68	18.61	22.15
VC0395_RS08505	bioF	8-amino-7-oxononanoate synthase	0	0.205269	8.65	5.78	5.17	7.05	7.1	11.31
VC0395_RS08510	bioC	malonyl-ACP O-methyltransferase BioC	0	-0.222008	12.94	10.38	16.97	7.6	12.19	10.83
VC0395_RS08515	bioD	dethiobiotin synthase	0	-0.0595702	3.59	8.8	8.98	4.18	9.49	4.02
VC0395_RS08520		hypothetical protein	0	0.20669	4.87	6.51	13.3	17.01	0	29.1
VC0395_RS08525	htpX	protease HtpX	0	-0.218569	36.36	23.83	36.84	20.88	28.22	28.08
VC0395_RS08530		nuclear transport factor 2 family protein	0	-0.335415	14.86	27.17	23.01	9.7	9.77	25.18
VC0395_RS08535		SDR family oxidoreductase	0.02	-0.393764	9.74	31.43	28.18	6.81	10.99	23.56
VC0395_RS08540		NAD(P)/FAD-dependent oxidoreductase	0	-0.214398	54.2	96.03	108.3	51.68	71.32	82.51
VC0395_RS08545		DUF1365 domain-containing protein	0.02	-0.331805	94	120.93	151.22	59.98	86.08	121.73
VC0395_RS08550		class I SAM-dependent methyltransferase	0	-0.275205	137.51	235.03	183.97	85.5	174.48	147.51
VC0395_RS08555		DUF2878 domain-containing protein	0	0.147394	12.33	21.64	21.05	17.24	24.05	20.16
VC0395_RS08560		chalcone isomerase family protein	0	0.192938	17.82	40.94	44.46	32.51	44.98	42.86
VC0395_RS08565		DUF3833 domain-containing protein	0	0.0375598	18.12	76.42	101.19	54.55	77.25	57.14
VC0395_RS08570	purB	adenylosuccinate lyase	0	0.211802	79.05	163.6	273.42	278.62	144.1	189.67
VC0395_RS08575	hflD	high frequency lysogenization protein HflD	0	0.145089	103	145.89	260.74	225.49	116.88	225.49
VC0395_RS08580	mnmA	tRNA 2-thiouridine(34) synthase MnmA	0	0.17669	152.29	212.45	358.81	310.74	185.6	328.05
VC0395_RS08585		inosine/guanosine kinase	0	0.0951898	19.13	16.42	23.3	26.53	10.48	28.84
VC0395_RS08590		transcriptional regulator	0	-0.202874	30.72	36.2	39.66	24.84	30.88	30.77
VC0395_RS08595		helix-turn-helix domain-containing protein	2.12	0.951528	50.85	29.68	36.63	116.37	101.27	94.01
VC0395_RS08600		Mu transposase C-terminal domain-containing protein	5.13	1.26545	32.39	33.47	31.48	119.48	108.82	82.11
VC0395_RS08605		AAA family ATPase	3.18	1.0534	36.54	35.04	44.81	98.82	123.94	80.31
VC0395_RS08610		hypothetical protein	2.12	0.952681	17.57	18.55	30.31	58.19	54.69	58.06
VC0395_RS08615		hypothetical protein	0.56	0.653507	26.89	27.76	38.67	48.82	79.06	46.55
VC0395_RS08620		hypothetical protein	1.02	0.744239	18.19	34.97	38.82	57.23	70.97	58.64
VC0395_RS08625		hypothetical protein	1.11	0.79792	35.2	34.25	43.72	70.12	123.87	70.19
VC0395_RS08630		DUF3164 family protein	1.7	0.908052	23.34	40.27	24.03	65.75	100.78	65.75
VC0395_RS08635		hypothetical protein	0.43	0.64778	9.14	11.21	7.29	15.99	28.38	21.65
VC0395_RS08640		hypothetical protein	0.04	0.426265	7.7	13.74	9.36	10.78	28.13	17.92
VC0395_RS08645		hypothetical protein	0.54	0.678332	9.46	11.24	7.18	20.57	35.68	20.42
VC0395_RS08650		hypothetical protein	1.75	0.854704	18.11	15.95	19.91	35.21	43.06	42.27
VC0395_RS08655		hypothetical protein	3	1.09828	14.49	18.87	14.45	44.93	61.79	42.18
VC0395_RS08660		hypothetical protein	0	0.329894	39.12	19.03	25.5	53.46	35.06	35.89
VC0395_RS08665		DUF551 domain-containing protein	0.07	0.432269	49.21	52.36	50.42	70.39	66.15	93.65
VC0395_RS08670		regulatory protein GemA	0.35	0.501111	58.2	61.52	66.75	93.96	97.6	89.72
VC0395_RS08675		hypothetical protein	0	0.263455	81.87	77.11	111.85	85.29	110.73	139.91
VC0395_RS08680		positive regulator of late transcription	0	0.222141	4337.03	4493.15	7223.48	7132.31	5093.93	6423.87
VC0395_RS08685		N-acetylmuramidase	0.87	0.634788	46.98	47.14	48.14	69.42	87.99	89.52
VC0395_RS08690		hypothetical protein	0	0.0150564	15.73	6.69	8.79	7	10.96	14.96
VC0395_RS08695		hypothetical protein	0.25	0.576393	10.8	6.06	13.33	24.37	19.47	13.03
VC0395_RS08700		TraR/DksA C4-type zinc finger protein	0	0.108625	4.5	2.41	8.61	5.04	6.91	6.73
VC0395_RS08705		DUF2730 family protein	0	0.171066	4.85	3.71	2.84	1.94	6.84	8.29
VC0395_RS08710		hypothetical protein	0	0.189588	11.44	9.56	12.7	17	12.53	12.83
VC0395_RS08715		DUF3486 family protein	0	0.284898	9.29	6.69	7.81	14.5	10.18	8.55
VC0395_RS08720		hypothetical protein	0.01	0.31838	13.15	14.93	14.7	16.91	19.64	19.27
VC0395_RS08725		DUF935 domain-containing protein	0.04	0.362357	20.54	18.91	22.95	29.09	29.94	24.72
VC0395_RS08730		hypothetical protein	0	0.199333	27.41	20.49	17.99	27.44	27.08	26.12
VC0395_RS08735		hypothetical protein	0	0.364926	27.57	12.29	15.98	29.21	32.03	27.48
VC0395_RS08740		hypothetical protein	0	-0.224951	11.76	13.56	24.93	13.04	8	17.58
VC0395_RS08745		hypothetical protein	0	0.0956417	26.17	31.94	36.64	33.39	30.81	36.68
VC0395_RS08750		hypothetical protein	0	-0.0635882	94.89	48.82	95.73	63.29	79.15	76.4
VC0395_RS08765		Mu-like prophage major head subunit gpT family protein	0	0.269742	43.92	28.76	39.79	41.38	51.14	49.42
VC0395_RS08770		hypothetical protein	0.01	0.326225	22.75	30.92	26.64	32.33	36	38.88
VC0395_RS08775		DUF1320 domain-containing protein	0.02	0.363279	30.61	21.11	49.65	31.43	53.95	55.77
VC0395_RS08780		phage virion morphogenesis protein	0	0.154741	9.19	9.22	16.22	15	11.75	12.6
VC0395_RS08785		hypothetical protein	0.02	-0.378936	10.75	10.67	11.84	7.27	6.08	8.29
VC0395_RS08790		DUF2635 domain-containing protein	0.04	0.428942	16.56	13.84	14.14	14.47	37.41	27.86
VC0395_RS08795		phage tail sheath subtilisin-like domain-containing protein	0	0.306617	15.41	16.68	19.14	22.92	25.93	16.97
VC0395_RS08800		phage tail tube protein	0.05	0.432354	28.79	29.09	27.3	51.78	45.06	33.39
VC0395_RS08805		phage tail assembly protein	0	0.0892541	79.59	62.11	76.61	73.36	75.96	84.75
VC0395_RS08810		hypothetical protein	0.16	0.457588	19	14.93	16.71	24.24	25.75	25.57
VC0395_RS08815		DNA circularization N-terminal domain-containingprotein	0	0.266615	17.34	14.55	19.59	18.73	21.41	23.8
VC0395_RS08820		hypothetical protein	0	-0.138257	10.62	8.01	10.03	8.1	8.89	7.22
VC0395_RS08825		phage baseplate assembly protein V	0	-0.111868	48.97	34.9	41.99	41.49	27.8	45.96
VC0395_RS08830		phage GP46 family protein	0	0.0918973	34.21	11.75	20.84	20.04	20.25	37.33
VC0395_RS08835		baseplate J/gp47 family protein	0	-0.0147389	24.74	20.06	18.63	16.34	17.92	30
VC0395_RS08840		DUF2313 domain-containing protein	0	0.143089	25.12	17.51	21.75	22.76	25.19	25.39
VC0395_RS08845		hypothetical protein	0	0.240452	36.43	24.71	35.09	38.04	42.3	36.65
VC0395_RS08850		hypothetical protein	0.43	0.518198	36.6	41.23	65.79	78.66	59.5	80.07
VC0395_RS08855		H-NS histone family protein	0	-0.279499	1344.49	894.17	1113.8	927.69	758.44	939.25
VC0395_RS08860		Na+/H+ antiporter NhaC family protein	0.19	0.463264	15.32	11.81	16.85	24.88	15.5	26.21
VC0395_RS08865	hisG	ATP phosphoribosyltransferase	0	-0.0492773	114.33	121.3	150.18	128.44	99.07	139.4
VC0395_RS08870	hisD	histidinol dehydrogenase	0	0.000545346	41.25	49.39	54.82	44.67	46.77	50.88
VC0395_RS08875		histidinol-phosphate transaminase	0	-0.0908589	12.99	22.19	28.12	10.9	20.36	24.2
VC0395_RS08880	hisB	bifunctional histidinol-phosphatase/imidazoleglycerol-phosphate dehydratase HisB	0	-0.0116288	36.41	46.64	81.77	40.09	54.74	59.95
VC0395_RS08885	hisH	imidazole glycerol phosphate synthase subunit HisH	0	0.0847588	84.3	142.78	183.43	115.99	147.82	162.13
VC0395_RS08890	hisA	1-(5-phosphoribosyl)-5-[(5- phosphoribosylamino)methylideneamino]imidazole-4- carboxamide isomerase	0	0.0825412	19.45	57.69	55.07	36.66	53.11	48.47
VC0395_RS08895	hisF	imidazole glycerol phosphate synthase subunit HisF	0	0.111251	12.63	29.48	22.4	19.55	24.44	26.93
VC0395_RS08900		bifunctional phosphoribosyl-AMP cyclohydrolase/phosphoribosyl-ATP diphosphatase HisIE	0	0.074346	16.1	23.74	26.49	22.98	27	17.69
VC0395_RS08905	rluE	23S rRNA pseudouridine(2457) synthase RluE	0	-0.130959	61.6	49.83	101.78	56.9	26.05	105.4
VC0395_RS08910		NADP-dependent isocitrate dehydrogenase	0	-0.00586456	500.8	971.97	1075.76	702.23	882.6	845.95
VC0395_RS08915	cspD	cold shock domain-containing protein CspD	0	0.140492	7.5	20.06	14.08	19.66	11.29	19.62
VC0395_RS08920	clpS	ATP-dependent Clp protease adapter ClpS	0	-0.322224	333.09	175.12	290.39	180.36	130.61	287.79
VC0395_RS08925	clpA	ATP-dependent Clp protease ATP-binding subunit ClpA	0	-0.252791	309.15	212.48	300.84	165.77	228.57	253.39
VC0395_RS08930		aspartate:alanine antiporter	0	0.109737	15.63	16.1	21.86	18.22	13.59	27.45
VC0395_RS08935		GrxA family glutaredoxin	0	-0.000941886	184.38	127.54	229.29	255.67	89.77	193.23
VC0395_RS08940		iron-containing alcohol dehydrogenase	0	0.0013184	68.84	86.52	81.98	78.33	66.1	92.97
VC0395_RS08945		MurR/RpiR family transcriptional regulator	0	-0.278137	347.92	285.11	298.49	214.71	248.65	263.75
VC0395_RS08950	panP	putative pyridoxal-dependent aspartate 1-decarboxylase	0	-0.102842	288.86	321.19	524.91	364.24	240.32	415.49
VC0395_RS08955		hypothetical protein	0	-0.116579	1360.3	1804.44	2446.31	1758.13	1297.5	1936.43
VC0395_RS08960		lysine exporter LysO family protein	0	-0.119724	24.34	52.83	84.69	40.14	20.88	79.31
VC0395_RS08965		HDOD domain-containing protein	0	-0.196038	295.21	225.4	258.89	198.38	198.42	266.47
VC0395_RS08970		TfoX/Sxy family DNA transformation protein	0.11	-0.417449	162.38	194.98	192.85	93.51	131.37	152.35
VC0395_RS08975		hypothetical protein	0	0.0958427	249.32	431.86	524.91	368.83	473.16	411.9
VC0395_RS08980		response regulator	0	-0.258277	153.3	217.93	228.84	110.41	142.76	221.73
VC0395_RS08985		cyclic nucleotide-binding domain-containing protein	0.06	-0.340607	330.33	326.93	441.11	221.92	225.42	382.61
VC0395_RS08990		YdgA family protein	0	0.0310708	110.09	94.96	95.63	99.27	105.83	100.24
VC0395_RS08995	serC	3-phosphoserine/phosphohydroxythreonine transaminase	0	-0.267523	541.24	448.29	407.74	352.84	330.87	436.6
VC0395_RS09000		alpha-L-glutamate ligase-like protein	0	0.203583	132.17	137.17	179.99	195.13	132.35	195.74
VC0395_RS09005		inactive transglutaminase family protein	0	0.149489	80.78	122.82	119.97	126.47	110.84	122.65
VC0395_RS09010		ATP-dependent zinc protease	0	0.200101	267.22	256.78	309.23	381.6	260.29	329.17
VC0395_RS09015	cmoB	tRNA 5-methoxyuridine(34)/uridine 5-oxyacetic acid(34) synthase CmoB	0	0.222729	14.55	12.6	18.13	25.74	9.61	22.08
VC0395_RS09020	cmoA	carboxy-S-adenosyl-L-methionine synthase CmoA	0	0.171911	22.54	37.79	69.78	71.44	25.94	54.61
VC0395_RS09025		DUF72 domain-containing protein	0	-0.0549906	70.3	74.85	122.82	93.97	48.98	110.12
VC0395_RS09030	aspS	aspartate--tRNA ligase	0	-0.115698	278.3	264.02	338.44	267.83	233.51	291.08
VC0395_RS09035		thymidine kinase	0	0.0431922	5.39	14.42	7.85	9.55	7.87	11.82
VC0395_RS09040		dicarboxylate/amino acid:cation symporter	0	0.36748	1.76	5.87	4	5.32	6.73	7
VC0395_RS09045		hypothetical protein	0.04	0.365344	34.67	47.41	66.84	67.88	58.65	71.43
VC0395_RS09050		hypothetical protein	0	0.16875	33.08	23.13	38.08	37.8	33.66	35.15
VC0395_RS09055		DUF2313 domain-containing protein	0	-0.186548	29.01	21.3	30.93	18.31	27.51	17.99
VC0395_RS09060		baseplate J/gp47 family protein	0	-0.179387	25.32	18.24	19.69	15.53	13.65	25.63
VC0395_RS09065		phage GP46 family protein	0	0.133329	27.74	16.08	16.42	18.75	27.85	23.5
VC0395_RS09070		phage baseplate assembly protein V	0	0.106782	39.32	30.6	43.46	47.99	34.45	40.62
VC0395_RS09075		hypothetical protein	0	0.0801306	8.11	9.56	10.29	10.26	10.58	8.38
VC0395_RS09080		DNA circularization N-terminal domain-containingprotein	0	0.0917855	15.29	20.03	22.18	22.04	18.82	19.79
VC0395_RS09085		hypothetical protein	0.04	0.357003	16.86	13.98	18.65	21.59	22.63	21.84
VC0395_RS09090		phage tail assembly protein	0	0.266972	63.91	48.4	69.2	63.25	91.15	72.13
VC0395_RS09095		phage tail tube protein	0	0.148128	41.13	29.87	31.31	39.45	38.62	40.42
VC0395_RS09100		phage tail sheath subtilisin-like domain-containing protein	0.03	0.338487	18.21	15.37	19.9	24.29	24.4	21.78
VC0395_RS09105		DUF2635 domain-containing protein	0.04	0.443192	18.63	8.31	14.14	27.5	22.67	24.76
VC0395_RS09110		hypothetical protein	0	0.00421082	7.97	9.28	8.53	9.7	9.11	6.22
VC0395_RS09115		phage virion morphogenesis protein	0	-0.197279	10.34	12.81	14.65	2.14	14.69	9.17
VC0395_RS09120		DUF1320 domain-containing protein	0	0.179757	39.21	35.82	29.4	36.12	51.86	35.75
VC0395_RS09125		hypothetical protein	0	0.0702241	18.06	30.92	44.41	37.88	33.63	22.14
VC0395_RS09130		Mu-like prophage major head subunit gpT family protein	0	0.145526	44.61	30.61	40.73	43.64	46.08	40.09
VC0395_RS09145		hypothetical protein	0	-0.0184971	90.51	58.58	97.72	83.71	72.76	81.85
VC0395_RS09150		hypothetical protein	0	-0.135887	27.8	36.32	38.88	35.22	21.5	33.75
VC0395_RS09155		hypothetical protein	0	-0.107806	15.41	10.85	16.62	15.88	9.77	12.13
VC0395_RS09160		hypothetical protein	0	0.128766	20.89	22.35	29.68	32.71	22.88	26.23
VC0395_RS09165		hypothetical protein	0.04	0.404742	26.61	15.46	21.3	29.32	30.03	34.16
VC0395_RS09170		DUF935 domain-containing protein	0.19	0.497459	16.94	15.52	21.5	28.53	32.28	21.73
VC0395_RS09175		hypothetical protein	0.74	0.625997	13.68	10.31	14.34	22.85	22.7	20.66
VC0395_RS09180		DUF3486 family protein	0.04	0.423557	10.01	6.69	4.39	9	15.27	13.36
VC0395_RS09185		hypothetical protein	0	0.0059591	19.3	11.48	10.74	20	7.05	17.1
VC0395_RS09190		DUF2730 family protein	0	0.160019	2.77	3.71	2.84	3.88	2.28	8.29
VC0395_RS09195		TraR/DksA C4-type zinc finger protein	0	-0.0661284	4.5	2.41	3.69	3.78	3.95	0
VC0395_RS09200		hypothetical protein	0	0.260616	14.98	8.86	13.33	16.08	17.18	15.11
VC0395_RS09205		hypothetical protein	0	0.221273	10.01	4.78	3.91	15	8.61	5.34
VC0395_RS09210		N-acetylmuramidase	0.39	0.532866	50.4	47.65	47.62	77.9	80.11	73.65
VC0395_RS09215		positive regulator of late transcription	0	0.242499	4343.02	4507.83	7009.48	7467.19	5023.99	6314.22
VC0395_RS09220		hypothetical protein	0	0.0378457	72.68	98.35	106.15	80.62	99.75	97.44
VC0395_RS09225		regulatory protein GemA	0.44	0.498399	59.64	62.48	71.66	88.43	96.42	104.22
VC0395_RS09230		DUF551 domain-containing protein	0	0.180074	53.68	53.86	55.01	67.26	52.68	73.58
VC0395_RS09235		hypothetical protein	0	0.238455	32.89	21.41	36.44	38.54	29.21	49.18
VC0395_RS09240		hypothetical protein	4.93	1.32669	12.93	9.96	11.24	37.26	51.07	43.93
VC0395_RS09245		hypothetical protein	2.93	1.06381	12.81	16.54	14.48	35.21	48.38	42.93
VC0395_RS09250		hypothetical protein	1.42	0.884464	4.2	7.03	8.61	17.63	28.77	28.28
VC0395_RS09255		hypothetical protein	0.35	0.61857	9.42	6.87	8.19	14.37	30.01	16.64
VC0395_RS09260		hypothetical protein	0.56	0.679146	5.33	14.27	3.12	17.05	31.72	21.65
VC0395_RS09265		DUF3164 family protein	4.83	1.24501	27.06	26.7	24.03	70.96	95.22	83.96
VC0395_RS09270		hypothetical protein	0.7	0.659445	38.4	35.68	61.21	74.6	89.98	82.95
VC0395_RS09275		hypothetical protein	2.21	0.943545	24.44	25.85	30.28	69.95	71.6	54.39
VC0395_RS09280		hypothetical protein	1.11	0.770779	26.42	31.55	34.8	71.25	79.06	45.85
VC0395_RS09285		hypothetical protein	1.95	0.957299	19.42	17.32	16.42	53.01	56.71	44.24
VC0395_RS09290		AAA family ATPase	2.14	0.945923	33.24	41.52	35.49	100.06	108.99	66.49
VC0395_RS09295		Mu transposase C-terminal domain-containing protein	5.24	1.31279	30.1	32.77	28.5	117.74	117.46	80.87
VC0395_RS09300		helix-turn-helix domain-containing protein	3.22	1.04543	38.83	39.58	42.95	104.73	107.35	105.07
VC0395_RS09305		transcriptional regulator	0	-0.121528	24.52	37.33	42.74	25.23	30.26	35.4
VC0395_RS09310		dicarboxylate/amino acid:cation symporter	0	-0.136797	107.03	272.23	321.78	176.03	153.97	267.66
VC0395_RS09315	trpA	tryptophan synthase subunit alpha	0	0.115756	84.03	124.83	121.14	102.74	136.38	115.25
VC0395_RS09320	trpB	tryptophan synthase subunit beta	0	-0.0285464	68.12	94.39	121.7	73.53	84.95	112.3
VC0395_RS09325	trpCF	bifunctional indole-3-glycerol-phosphate synthase TrpC/phosphoribosylanthranilate isomerase TrpF	0.03	-0.290544	84.89	67.68	102.44	59.46	56.09	83.86
VC0395_RS09330	trpD	anthranilate phosphoribosyltransferase	0.04	-0.389766	206.15	130.36	145.08	117.07	95.8	128.28
VC0395_RS09335		aminodeoxychorismate/anthranilate synthase component II	0	0.0596542	7.55	13.32	14.07	10.56	12.03	13.35
VC0395_RS09340		anthranilate synthase component 1	0	0.275994	3.44	3.01	4.88	4.63	2.9	8.31
VC0395_RS09345		hypothetical protein	0	0.0185102	7.54	4.03	16.48	8.43	11.56	6.76
VC0395_RS09350		PHP domain-containing protein	0	-0.111474	50.75	31.56	72.27	51.99	25.32	60.57
VC0395_RS09355		threonylcarbamoyl-AMP synthase	0	-0.141216	189.6	154.15	228.36	180.37	122.56	204.36
VC0395_RS09360	rluB	23S rRNA pseudouridine(2605) synthase RluB	0	0.0808358	138.25	85.27	118.27	177.99	63.22	136.85
VC0395_RS09365	cydC	cysteine/glutathione ABC transporter ATP-bindingprotein/permease CydC	0.03	-0.300346	243.05	191.17	222.47	176.21	143.31	192.92
VC0395_RS09370	cydD	cysteine/glutathione ABC transporter permease/ATP-binding protein CydD	0.05	-0.325914	290.97	275.32	314.08	231.38	205.82	229.63
VC0395_RS09375	trxB	thioredoxin-disulfide reductase	0	-0.226364	216.28	224.48	285.98	189.39	170.72	242.47
VC0395_RS09380		2OG-Fe dioxygenase family protein	0.64	-0.588667	108.92	112.24	115.06	47.82	69.37	80.01
VC0395_RS09385		cysteine desulfurase-like protein	0	-0.139384	50.25	65.42	83.98	46.61	63.3	59.35
VC0395_RS09390		GGDEF domain-containing protein	0.04	-0.379619	30.3	55.99	57.39	29.92	26.34	44.6
VC0395_RS09395		vancomycin high temperature exclusion protein	0	0.119595	18.22	24.74	36.78	29.28	24.72	31.71
VC0395_RS09400		DUF3392 domain-containing protein	0	0.055087	13.87	28.67	24.11	28.21	22.1	17.91
VC0395_RS09405		NAD-dependent malic enzyme	0.04	-0.268148	578.13	594.94	715.12	480.75	464.23	562.98
VC0395_RS09410		hypothetical protein	0.04	0.367655	42.67	42.02	63.15	72.94	46.09	85.96
VC0395_RS09415	purC	phosphoribosylaminoimidazolesuccinocarboxamide synthase	0.07	0.427426	51.3	65.36	107.57	134.03	65.66	126.72
VC0395_RS09420		hypothetical protein	0.96	0.578738	150.15	152.04	181.63	253.01	252.99	257.26
VC0395_RS09425		hypothetical protein	1.09	-0.707439	308.05	281.32	273.32	139.9	163.12	135.98
VC0395_RS09430		J domain-containing protein	0	0.288524	24.95	46.52	65.39	79.24	38.09	59.95
VC0395_RS09435		OmpA family protein	0	0.206213	115.05	118.55	184.79	179.17	138.63	162.27
VC0395_RS09440		DUF2786 domain-containing protein	0	0.103383	30.41	54.11	97.64	81.66	30.65	87.77
VC0395_RS09445		DUF3334 family protein	0.52	-0.484975	883.79	933.29	979.73	524.44	592.32	757.16
VC0395_RS09450		FAD-binding oxidoreductase	0	0.160664	27.82	50.69	63.37	53.85	42.41	63.52
VC0395_RS09455		isoprenylcysteine carboxylmethyltransferase family protein	0	0.287154	2.7	4.22	9.23	12.59	5.43	6.06
VC0395_RS09460	vesB	GlyGly-anchored extracellular serine protease VesB	0	0.186235	18.88	36.51	46.19	38.65	32.9	45.43
VC0395_RS09465		DUF3581 domain-containing protein	0	0.0564231	425.5	587.6	789.95	674.83	434.7	753.2
VC0395_RS09470	hutH	histidine ammonia-lyase	0	0.0056684	20.04	97.29	94.18	40.15	90.64	68.85
VC0395_RS09475		urocanate hydratase	0	-0.0299031	37.37	151.1	153.81	62.71	158.35	78.95
VC0395_RS09480		formimidoylglutamase	0	-0.25498	76.95	167.9	119.47	65.9	111.79	92.91
VC0395_RS09485		imidazolonepropionase	0	-0.225305	81.9	83.78	80.63	46.2	79.72	68.69
VC0395_RS09490	hutC	histidine utilization repressor	0	-0.143154	93.62	75.93	86.74	62.61	78.2	82.68
VC0395_RS09495		DUF3187 family protein	0.15	-0.464157	148.78	109.78	121.11	62.61	88.21	95.81
VC0395_RS09500		YciU family protein	0	0.200968	177.56	142.17	194.78	211.17	196.63	188.95
VC0395_RS09505	yeiP	elongation factor P-like protein YeiP	0	-0.164161	825.85	614.96	740.31	727.07	563.84	569.43
VC0395_RS09510		nucleotidyltransferase domain-containing protein	0	-0.0793275	89.93	103.99	113.23	83.72	79.22	125.15
VC0395_RS09515		PTS sugar transporter subunit IIC/EAL domain-containing protein	0	-0.00690505	3.47	5.04	7.58	3.74	3.69	8.44
VC0395_RS09520		DNA polymerase II	0	0.0761974	18.22	19.42	41.11	35.07	17.06	29.47
VC0395_RS09525	uvrY	UvrY/SirA/GacA family response regulator transcription factor	0	-0.333786	1063.33	597.97	925.29	604.86	379.07	946.65
VC0395_RS09530	uvrC	excinuclease ABC subunit UvrC	0	-0.0933224	174.88	148.32	211.79	154.59	136.62	201.77
VC0395_RS09535	pgsA	CDP-diacylglycerol--glycerol-3-phosphate 3-phosphatidyltransferase	0	-0.0802632	89.47	71.81	96.26	89.68	47.37	106.47
VC0395_RS09540		tRNA-Cys	0	-0.0976879	205.21	101.53	238.11	169.05	129.33	189.15
VC0395_RS09545		tRNA-Gly	0	0.179463	5.47	3.66	7.48	7.66	6	20.46
VC0395_RS09550		tRNA-Leu	0	-0.0314557	7.17	12.79	19.6	10.03	5.24	21.45
VC0395_RS09555		tRNA-Gly	0	0.0174991	0	0	0	0	3	0
VC0395_RS09560		GGDEF domain-containing protein	0	0.130796	36.62	41.28	56.89	49.66	31.77	70.33
VC0395_RS09565		GNAT family N-acetyltransferase	0	-0.21469	45.8	10.31	41.52	20.35	18.29	35.84
VC0395_RS09570	pheS	phenylalanine--tRNA ligase subunit alpha	0	0.0440017	165.53	133.77	227.3	190.11	143.34	201.36
VC0395_RS09575	pheT	phenylalanine--tRNA ligase subunit beta	0	-0.0930854	143.73	94.74	134.01	131.94	87.22	123.61
VC0395_RS09580	ihfA	integration host factor subunit alpha	0	-0.0622572	3235.2	2311.48	3740.48	2627.18	2472.77	3647.75
VC0395_RS09590	relV	(p)ppGpp synthetase RelV	0	-0.237321	283.23	128.44	228.81	90.64	165.06	242.86
VC0395_RS09595		thiopurine S-methyltransferase	0	-0.155997	88.02	104.2	115.5	71.74	91.91	99.9
VC0395_RS09605	purT	phosphoribosylglycinamide formyltransferase 2	0.04	0.400605	43.34	45.43	108.75	148.19	54.25	89.66
VC0395_RS09610		AEC family transporter	0	0.25115	9.97	14.93	15.57	18.27	12.49	20.24
VC0395_RS09615	cdd	cytidine deaminase	0.04	-0.423188	287.67	128.17	128.66	49.14	143.19	120.85
VC0395_RS09620		LrgB family protein	0	-0.0990881	36.98	34.63	30.31	31.03	28.02	34.56
VC0395_RS09625		CidA/LrgA family protein	0	0.315006	41.05	38.59	82.61	76.03	47.4	90.41
VC0395_RS09630	sbcB	exodeoxyribonuclease I	0	-0.0374108	110.65	95.88	157.75	130.25	74.36	146.03
VC0395_RS09635		L-cystine transporter	0.04	-0.311365	25.59	26.33	36.2	20.33	19.9	26.49
VC0395_RS09640	msrB	peptide-methionine (R)-S-oxide reductase MsrB	0	0.225668	27.92	23.66	31.15	31.24	39.25	29.23
VC0395_RS09645	cobT	nicotinate-nucleotide--dimethylbenzimidazole phosphoribosyltransferase	0	0.207388	16.83	31.73	40.44	42.25	23.76	40.32
VC0395_RS09650		adenosylcobinamide-GDP ribazoletransferase	0	0.260705	9	20.18	21.69	33.31	11.89	22.56
VC0395_RS09655	cobU	bifunctional adenosylcobinamide kinase/adenosylcobinamide-phosphate guanylyltransferase	0	0.2576	26.97	31.95	43.68	51.18	25.32	54.15
VC0395_RS09660		histidine phosphatase family protein	0	-0.0137112	27.25	30	39.59	49.21	16.25	28.89
VC0395_RS09665		succinylglutamate desuccinylase	0	-0.19632	1146.65	1712.12	2074.99	1214.33	1098.14	1828.81
VC0395_RS09670	btuC	vitamin B12 ABC transporter permease BtuC	0	-0.0669642	7.52	11.46	14.27	9.35	6.18	15.61
VC0395_RS09675	btuD	vitamin B12 ABC transporter ATP-binding protein BtuD	0	0.0423898	22.01	21.72	34.21	28.09	22.91	27.57
VC0395_RS09680		nucleoside triphosphate pyrophosphohydrolase family protein	0	-0.218996	157.1	121.26	179.6	123.24	96.53	162
VC0395_RS09685		DUF2750 domain-containing protein	0	0.00930529	141.64	136.36	123.07	116.04	151.91	130.27
VC0395_RS09690		methyl-accepting chemotaxis protein	0.03	-0.378837	7.88	11.4	23.46	8.67	7.64	11.2
VC0395_RS09695		glycine cleavage system protein R	0	0.00702187	18.65	35.8	22.16	14.74	32.43	28.5
VC0395_RS09700		DUF3943 domain-containing protein	0	0.0467705	63.79	78.23	118.1	90.19	66.33	108.52
VC0395_RS09705		CinA family nicotinamide mononucleotide deamidase-related protein	0	0.337751	30.39	58.62	97.48	65.04	80.37	103.68
VC0395_RS09715		2Fe-2S iron-sulfur cluster binding domain-containing protein	0	0.0251002	38.77	32.91	25.47	50.05	31.04	17.84
VC0395_RS09720	nrdB	ribonucleotide-diphosphate reductase subunit beta	0	-0.0572359	251.31	282.69	316.02	289.9	254.99	243.85
VC0395_RS09725	nrdA	ribonucleoside-diphosphate reductase subunit alpha	0	-0.190484	467.64	471.83	637.27	495.32	362.53	471.2
VC0395_RS09730		bifunctional 3-demethylubiquinone 3-O-methyltransferase/2-octaprenyl-6-hydroxy phenol methylase	0	-0.048012	101.76	109.35	157.12	119.45	92.32	136.14
VC0395_RS09735	gyrA	DNA topoisomerase (ATP-hydrolyzing) subunit A	0	-0.0708452	289.14	244.59	318.7	288.65	245.01	252.43
VC0395_RS09740		rhodanese-related sulfurtransferase	0	0.0759337	45.24	41.01	63.54	73.92	28.02	58.48
VC0395_RS09745		helix-turn-helix domain-containing protein	0	-0.0660075	27.51	20.1	29.68	18.75	23.29	30.07
VC0395_RS09750		sugar efflux transporter	0	0.0291188	14.38	16.49	16.61	12.69	17.82	17.15
VC0395_RS09755		hypothetical protein	0	-0.190812	21.15	9.43	22.48	6.57	5.15	28.12
VC0395_RS09760		GTP cyclohydrolase II	0.06	-0.38081	69.69	68.52	79.97	41.91	52.67	59.92
VC0395_RS09765		peptidase	0	-0.225467	604.14	711.89	658.85	759.69	317.71	518.91
VC0395_RS09770		c-type cytochrome	0	0.0816521	75.19	79.11	92.27	125.1	57.21	81.02
VC0395_RS09775		iron-regulated protein A	0	0.0680201	134.35	137.76	150.84	210.69	104.44	130.53
VC0395_RS09780		DUF1513 domain-containing protein	0	0.125761	24.4	22.02	24.61	37.38	15.28	28.67
VC0395_RS09785		murein L,D-transpeptidase	0	-0.0785891	43.01	49.57	63.28	42.2	40.73	61.73
VC0395_RS09790		DUF882 domain-containing protein	0	0.249157	240.99	277.26	353.04	372.54	271.45	405.67
VC0395_RS09795		MBL fold metallo-hydrolase	0.07	0.326486	256.15	251.59	379.36	390.56	296.54	443.61
VC0395_RS09800		DUF2982 domain-containing protein	0	-0.00434079	8.01	11.54	14.32	12.93	5.74	15.21
VC0395_RS09805		hypothetical protein	0	-0.0622616	7.53	3.6	18.36	9.02	3.53	13.66
VC0395_RS09810		TRAP transporter substrate-binding protein	0	0.0796532	7.98	8.64	22.84	15.41	9.36	16.19
VC0395_RS09815		TRAP transporter small permease subunit	0.16	-0.544522	6.62	7.82	12.24	1.09	4.27	5.82
VC0395_RS09820		TRAP transporter large permease subunit	0	0.144969	6.48	5.42	4.43	4.53	5.68	9.69
VC0395_RS09825		cache domain-containing protein	0	0.00224868	39.27	46.79	65.18	39.91	44.53	64.23
VC0395_RS09830		response regulator transcription factor	0	-0.141297	18.56	25.26	34.69	20.49	21.04	24.83
VC0395_RS09835		MarR family transcriptional regulator	0	-0.101595	23.4	21.45	43.81	21.82	26.11	28.51
VC0395_RS09840		BCCT family transporter	0	-0.277951	9.85	9.71	9.21	6.53	5.68	10.27
VC0395_RS09845	cod	chitin oligosaccharide deacetylase	0	-0.00988362	19.9	23.19	26.31	20.43	24.62	21.36
VC0395_RS09850		PTS sugar transporter subunit IIB	0	0.204844	2.72	2.73	3.71	3.8	4.47	6.1
VC0395_RS09855		PTS sugar transporter subunit IIC	0.04	0.37263	29.2	20.26	22.62	32.98	33.53	34.79
VC0395_RS09860		PTS lactose/cellobiose transporter subunit IIA	0	-0.0179126	7.43	4.14	12.69	4.33	8.82	9.26
VC0395_RS09865		6-phospho-beta-glucosidase	0	-0.00174727	17.45	13.46	16.76	14.07	13.26	20.69
VC0395_RS09870	chbG	chitin disaccharide deacetylase	0	0.188307	43.58	57.56	65.9	67.46	53.44	71.31
VC0395_RS09875		LacI family DNA-binding transcriptional regulator	0	-0.276866	125.06	123.23	141.13	79.34	95.11	133.78
VC0395_RS09880	mdoH	glucans biosynthesis glucosyltransferase MdoH	0	0.236753	37.26	40.6	55.24	59.37	41.03	58.16
VC0395_RS09885		glucan biosynthesis protein	0	0.159011	113.92	122.32	182.87	188.62	107.67	174.7
VC0395_RS09890		methyl-accepting chemotaxis protein	0	-0.204183	170.71	144.59	163.3	142.39	104.77	159.97
VC0395_RS09895		3'-5' exonuclease	0	-0.0493075	42.08	27.35	73.28	34.81	35.06	62.92
VC0395_RS09900		cyclic nucleotide-binding/CBS domain-containing protein	0	-0.185628	79.14	94.08	113.68	58.96	73.66	110.6
VC0395_RS09905		aspartate/tyrosine/aromatic aminotransferase	0	0.0144189	79.52	98.63	107.44	88.63	96.15	96.86
VC0395_RS09915		HD domain-containing protein	0	0.150731	4.73	6.9	7.44	5.01	6.75	10.28
VC0395_RS09920	thiD	bifunctional hydroxymethylpyrimidine kinase/phosphomethylpyrimidine kinase	0	0.00838866	11.03	10.16	13.05	12.68	8.86	12.82
VC0395_RS09925	asnS	asparagine--tRNA ligase	0	-0.12006	376.1	320.98	430.05	357.8	301.06	345.24
VC0395_RS09930		methyl-accepting chemotaxis protein	0	-0.0651008	144.67	187.05	200.09	133.7	162.94	199.93
VC0395_RS09935	queD	6-carboxytetrahydropterin synthase QueD	0	0.305036	38.97	23	41.49	62.51	33.27	44.56
VC0395_RS09940		L-serine ammonia-lyase	0	-0.230966	169.23	110.53	133.54	121.11	99.38	115.1
VC0395_RS09945		serine transporter	0.03	-0.383947	1258.58	663.07	740.41	460.06	680.87	649.13
VC0395_RS09950		CoA pyrophosphatase	0.44	-0.550409	108.58	95.02	101.66	46.83	65.95	71.31
VC0395_RS09955	pabB	aminodeoxychorismate synthase component 1	0	-0.0142147	57.71	70.53	92.67	77.12	48.49	91.48
VC0395_RS09960		fumarate hydratase	0	0.0378793	577.75	807.33	918.49	604.86	863.28	834.59
VC0395_RS09965		hypothetical protein	0	-0.0662378	85	70.32	113.07	68.82	69.83	112.04
VC0395_RS09970		YcjX family protein	0	0.221922	36.79	48	60.4	53.15	51.74	65.2
VC0395_RS09975		TIGR01620 family protein	0	0.256379	11.42	11.46	25.08	23.39	16.31	18.91
VC0395_RS09980	tyrR	transcriptional regulator TyrR	0	-0.0758383	64.75	70.92	101.74	67.73	65.76	84.32
VC0395_RS09985	rimJ	ribosomal protein S5-alanine N-acetyltransferase	0	0.28697	20.95	29.95	31.08	32.83	24.92	50.22
VC0395_RS09990		DUF2947 domain-containing protein	0	0.0338664	17.12	15.85	21.58	16.57	14.9	24.94
VC0395_RS09995		DMT family transporter	0	0.29377	5.44	4.43	9.38	8.27	7.52	9.91
VC0395_RS10000	alr	alanine racemase	0.04	-0.396798	162.98	79.57	124.45	100.07	58.46	92.25
VC0395_RS10005		methyl-accepting chemotaxis protein	0	-0.117965	68.83	43.65	88.29	74.69	33.37	69.95
VC0395_RS10010		SLC13 family permease	0	-0.197741	5.74	9.26	8.45	4.32	5.97	8.59
VC0395_RS10015		cyclic nucleotide-binding domain-containing protein	0	0.348605	3.39	2.68	3.37	4.31	6.25	3.46
VC0395_RS10020		response regulator	0	0.168231	14.39	28.59	36.34	46.35	20.54	25.43
VC0395_RS10025		VirK/YbjX family protein	0.03	0.364943	266.97	399.74	460.7	747.07	331.53	492.41
VC0395_RS10030		MipA/OmpV family protein	0	0.222492	3792.77	4375.86	4013.62	5970.45	4473.71	4165
VC0395_RS10035		HAMP domain-containing protein	0.02	0.345262	68.87	125.15	119.86	186.7	110.23	129.31
VC0395_RS10040		response regulator	0.06	0.421014	75.24	139.34	156.41	216.65	117	210.9
VC0395_RS10045		penicillin-binding protein	0	0.00916232	43.68	60.06	72.34	65.82	41.39	68.24
VC0395_RS10050	nqrM	(Na+)-NQR maturation NqrM	0	0.190994	11.56	7.03	8.61	14.69	4.6	21.99
VC0395_RS10055		NifB/NifX family molybdenum-iron cluster-bindingprotein	0.14	-0.509962	13.78	6.34	8.24	0.6	6.13	3.22
VC0395_RS10065	mglB	galactose/glucose ABC transporter substrate-binding protein MglB	0.04	-0.431001	1123.32	767.47	618.82	321.66	693.88	511.08
VC0395_RS10075	mglA	galactose/methyl galactoside ABC transporter ATP-binding protein MglA	0.06	-0.425519	93.6	63.62	67.24	39.33	54.81	54.83
VC0395_RS10080	mglC	galactose/methyl galactoside ABC transporter permease MglC	0	-0.278675	12.8	5.25	5.92	7.22	3.84	6.17
VC0395_RS10085		outer membrane beta-barrel protein	0.04	0.432736	6.19	2.18	4.89	5.46	5.71	15.58
VC0395_RS10090		DUF1460 domain-containing protein	0	0.159409	6.78	7.67	7.12	6.56	6.57	13.25
VC0395_RS10095		tripartite tricarboxylate transporter permease	0	0.238792	7.07	18.92	22.29	31.37	12.96	17.28
VC0395_RS10100		tripartite tricarboxylate transporter TctB family protein	0	0.0919143	4.18	17.88	25.11	30.38	9.15	11.87
VC0395_RS10105		tripartite tricarboxylate transporter substrate binding protein	0	0.134243	5.78	19.47	40.35	38.31	14.53	20.8
VC0395_RS10110		GntR family transcriptional regulator	0	0.048807	21.83	30.39	36.68	26	30.38	33.53
VC0395_RS10115	prpB	methylisocitrate lyase	0	-0.237446	14.84	23.89	26.3	11.35	16.77	22.19
VC0395_RS10120	prpC	2-methylcitrate synthase	0	0.0876143	6.97	14.48	14.03	14.88	10.25	12.62
VC0395_RS10125	acnD	Fe/S-dependent 2-methylisocitrate dehydratase AcnD	0	0.244041	4.63	16.01	15.26	14.51	14.86	15.99
VC0395_RS10130	prpF	2-methylaconitate cis-trans isomerase PrpF	0.04	0.421205	4.72	10.05	13.6	16.12	12.05	13.84
VC0395_RS10135		propionyl-CoA synthetase	0	-0.122081	9.64	15.56	14.68	12.39	10.31	12.26
VC0395_RS10140		GNAT family N-acetyltransferase	0	0.100534	6.98	7.58	5.96	12.2	3.34	9.13
VC0395_RS10145		NUDIX domain-containing protein	0.12	0.461087	8.93	14.53	10.98	19.98	13.85	19.58
VC0395_RS10150		M20/M25/M40 family metallo-hydrolase	0	-0.267623	4.89	5.53	7.45	3.68	2.26	7.31
VC0395_RS10155	hppD	4-hydroxyphenylpyruvate dioxygenase	0	0.167733	87.55	332.69	364.11	199.64	386.99	321.76
VC0395_RS10160		homogentisate 1,2-dioxygenase	0	0.0866722	18.48	118.46	108.23	63.2	106.82	91.92
VC0395_RS10165		fumarylacetoacetate hydrolase family protein	0	-0.0270528	13.66	80.76	70.49	45.07	55.63	50.32
VC0395_RS10170	maiA	maleylacetoacetate isomerase	0	-0.0578213	15.16	99.23	72.26	35.18	59	73.78
VC0395_RS10175		two-component system response regulator	0	0.1323	12.41	29.29	34.65	26.03	21.79	37.65
VC0395_RS10180		response regulator	0	-0.0696018	25.35	23.68	31.65	25.41	18.93	31.84
VC0395_RS10185		peroxiredoxin	0	-0.25872	215.92	204.3	235.03	163.88	175.47	178.49
VC0395_RS10195		diguanylate cyclase	4.25	1.07842	7.81	8.07	9.31	23.43	14.07	28.12
VC0395_RS10200		class I SAM-dependent methyltransferase	0	0.280792	16.9	23.31	27.85	45.32	15.84	29.18
VC0395_RS10205	yccX	acylphosphatase	0	-0.292211	12.81	14.12	14.42	7.38	11.56	6.76
VC0395_RS10210		TusE/DsrC/DsvC family sulfur relay protein	0	-0.173251	25.85	13.49	33.59	22.92	15.19	20.74
VC0395_RS10215		Bax inhibitor-1/YccA family protein	0.07	-0.475467	293.77	117.61	164.09	87.88	101.39	163.39
VC0395_RS10220		amino acid ABC transporter ATP-binding protein	0	0.330646	7.43	6.99	9.02	8.08	12.66	11.93
VC0395_RS10225		amino acid ABC transporter permease	0	-0.097103	10.42	10.14	13.2	8.21	6.85	16.15
VC0395_RS10230		amino acid ABC transporter permease	0	-0.00797949	3.28	8.54	10.84	6.51	5.29	10.06
VC0395_RS10235		amino acid ABC transporter substrate-binding protein	0	-0.230728	16.37	28.94	48.89	21.49	22.59	26.6
VC0395_RS10240		siroheme synthase	0	-0.0591294	46.74	40.9	56.9	40.59	38.34	57.97
VC0395_RS10245		Cof-type HAD-IIB family hydrolase	0	-0.0257094	80.98	89.04	129.65	83.17	93.42	107.47
VC0395_RS10250	queE	7-carboxy-7-deazaguanine synthase QueE	0	0.216662	41.86	29.49	35.8	67.48	20.65	51.6
VC0395_RS10255	queC	7-cyano-7-deazaguanine synthase QueC	0	0.0979205	58.88	31.99	42.87	66.88	31.43	52.29
VC0395_RS10260		GGDEF domain-containing protein	0	-0.215751	47.54	57.17	68.46	46.77	33.71	64.7
VC0395_RS10265		hypothetical protein	0	-0.297884	184.91	159.55	155.36	94.39	125.58	161.75
VC0395_RS10270		ABC transporter substrate-binding protein	0	0.215078	9.41	8.48	15.09	14.88	10.31	14.37
VC0395_RS10275		diguanylate cyclase	0	-0.0410701	1.56	2.3	5.97	1.97	2.05	4.9
VC0395_RS10280		hypothetical protein	0	0.249202	82.48	65.79	85.55	126.03	62.57	105.97
VC0395_RS10285		GGDEF domain-containing protein	0	0.289963	13.52	19.38	19.26	23.23	18.2	25.42
VC0395_RS10290		hsp70 family protein	0.01	0.375921	1.32	2.66	2.51	4.63	2.17	3.08
VC0395_RS10295		Hsp70 family protein	0	0.0403415	3.24	3.07	3.69	3.96	3.69	2.42
VC0395_RS10300		hypothetical protein	0	0.0531041	4.58	0	14.3	5.49	9.32	3.91
VC0395_RS10305		DUF2760 domain-containing protein	0	-0.174064	72.08	38.31	59.36	50.18	40.02	54.14
VC0395_RS10310		diguanylate cyclase	0.13	-0.505158	41.24	19.5	21.71	14.88	15.1	19.05
VC0395_RS10315		exonuclease domain-containing protein	0	0.0966266	11.36	14.15	23.55	14.25	24.89	11.13
VC0395_RS10325		TerB family tellurite resistance protein	0	-0.211355	41.7	33.34	30.96	20.28	24.33	43.37
VC0395_RS10330		hypothetical protein	0	0.0822813	102.53	77.7	81.78	82.89	85.04	117.86
VC0395_RS10340	hrpA	ATP-dependent RNA helicase HrpA	0	-0.0397138	109.2	108.41	145.71	140.36	83.09	123.47
VC0395_RS10345		outer membrane beta-barrel protein	0	-0.048791	428.96	360.67	389.52	403.57	345.34	372.87
VC0395_RS10350	yegD	molecular chaperone	0	0.251781	7.38	9.67	9.45	12.69	7.07	14.48
VC0395_RS10355		lipoate--protein ligase A	0	0.0714046	11.66	12.04	22.91	15.73	13.44	18.96
VC0395_RS10360		DUF2256 domain-containing protein	0	0.0252495	2.31	7.73	7.89	6.47	1.27	12.1
VC0395_RS10365		LysR family transcriptional regulator	0	-0.0662614	15.53	30.14	29.59	23.25	22.76	21.91
VC0395_RS10370		MFS transporter	0	-0.0118791	23.51	34.41	33.33	36.39	26.24	25.2
VC0395_RS10375		deoxyribodipyrimidine photo-lyase	0	-0.208013	19.5	31.04	32.27	19.2	21.36	26.9
VC0395_RS10380		multidrug efflux SMR transporter	0	0.132975	11.23	14.13	29.77	18.47	19.53	22.71
VC0395_RS10385		methyl-accepting chemotaxis protein	0	0.0512663	30.13	36.47	53.34	28.95	39.64	53.85
VC0395_RS10390		response regulator	0	-0.298759	15.83	21.18	29.84	16.04	11.36	20.41
VC0395_RS10395		hypothetical protein	0	0.00563061	6.38	15.99	6.53	7.8	3.49	20.26
VC0395_RS10400		chemotaxis protein CheA	0	-0.0534989	7.23	11.5	19.62	8.7	9.92	16.55
VC0395_RS10405		response regulator	0	0.0504004	3.36	4.49	6.88	6.26	1.84	8.36
VC0395_RS10410		protein-glutamate O-methyltransferase CheR	0	0.317565	1.97	2.63	6.05	3.44	4.58	8.09
VC0395_RS10415		hypothetical protein	0	0.257142	13.61	17.37	18.17	16.38	18.04	28.41
VC0395_RS10420		chemotaxis protein CheB	0	0.128768	10.82	14.99	20.05	12.97	13.96	24.26
VC0395_RS10425		chemotaxis protein CheW	0	0.0710837	10.38	15.31	24.36	11.73	16.47	23.68
VC0395_RS10430		chemotaxis protein	0	0.0708722	9.07	15.89	24.2	15.56	12.66	23.09
VC0395_RS10435		methyl-accepting chemotaxis protein	0	0.107183	9.1	10.85	18.98	14.79	10.24	16.73
VC0395_RS10440		PAS domain-containing methyl-accepting chemotaxis protein	0	0.307393	12.33	16.92	17.5	16.35	18.59	26.1
VC0395_RS10445		DEAD/DEAH box helicase	0.03	0.334372	21.43	27.04	39.04	45.08	28.05	41.42
VC0395_RS10450	vceR	TetR family multidrug efflux transcriptional regulator VceR	0	0.0384731	26.22	34.15	41.47	33.77	24.18	47.46
VC0395_RS10455	vceC	multidrug efflux MFS transporter outer membrane subunit VceC	0	0.00741861	90.36	91.04	93.56	87.98	83.16	104.54
VC0395_RS10460	vceA	multidrug efflux MFS transporter adaptor subunitVceA	0	0.07925	57.96	66.06	67.7	74.2	67.9	57.86
VC0395_RS10465	vceB	multidrug efflux MFS transporter permease subunit VceB	0	0.0873165	13.81	13.77	15.36	17.24	13.05	15.59
VC0395_RS10470		methyl-accepting chemotaxis protein	0.01	0.35332	30.18	67.13	104.55	85.59	69.53	125.35
VC0395_RS10475		carboxypeptidase M32	0	0.15669	331.85	374.03	543.9	510.16	361.98	513.18
VC0395_RS10480		Hcp family type VI secretion system effector	0	0.161262	6.41	3.75	3.83	2.8	4.83	11.99
VC0395_RS10485	tssI	type VI secretion system tip protein VgrG	0	0.233002	7.09	7.7	10.37	9.82	8.87	11.26
VC0395_RS10490		DUF4123 domain-containing protein	0	0.212792	40.95	49.07	59.72	60.08	37.43	85.28
VC0395_RS10495		lipase	0.24	0.398302	35.43	38.29	42.5	51.96	44.01	63.47
VC0395_RS10500		hypothetical protein	0.85	0.707445	5.87	9.72	11.84	17.6	13.48	24.67
VC0395_RS10505		DUF2931 family protein	2.11	0.984603	4.79	10.18	9.24	16.16	19.14	39.2
VC0395_RS10510		LysE family translocator	0	-0.0735672	3.58	16.55	17.79	13.2	6.06	14.12
VC0395_RS10515		sodium:alanine symporter family protein	0	0.213518	2.12	2.44	1.66	3.82	1.66	3.18
VC0395_RS10525		chromosome segregation ATPase	0	-0.00806882	18.68	26.5	21.65	19	17.05	31.32
VC0395_RS10530		extracellular solute-binding protein	0	0.130505	85.77	87.4	129.5	144.06	71.78	118.67
VC0395_RS10535		extracellular solute-binding protein	0	0.123671	192.7	163.68	200.2	302.49	131.38	189.58
[truncated: 1,858 more rows]

## Sheet: C6706
Table S2. RNAseq dataset of strains C6706 WT and the isogenic ∆tsrA mutants analyzed in this study.
Locus tag	Name	Gene description	ac	log2 fc	rpkM WT rep 1	rpkM WT rep 2	rpkM WT rep 3	rpkM ∆tsrA rep 1	rpkM ∆tsrA rep 2	rpkM ∆tsrA rep 3
VC0001		hypothetical protein	0	-0.0704633	17.08	41.99	18.96	27.3	15.89	22.84
VC0002		flavodoxin	0	0.0639657	348.27	362.22	197.67	280.03	323.93	310.7
VC0003	trmE	tRNA modification GTPase TrmE	0.06	-0.270756	150.72	141.37	103.54	94.54	117.5	90.59
VC0004		inner membrane protein translocase component YidC	0	-0.119686	1255.53	1243.73	1224.77	1000.3	1160.7	1126.7
VC0005		hypothetical protein	0	0.00488503	1465.35	1271.57	1021.99	1004.53	1324.41	1296.69
VC0006	rnpA	ribonuclease P	0.04	-0.264274	832.21	714.27	884.99	552.14	624.28	726.66
VC0007	rpmH	50S ribosomal protein L34	0	-0.0372772	5067.58	7033.24	4263.24	5034.85	4199.71	5988.4
VC0008		amino acid ABC transporter ATP-binding protein	0	-0.222421	24.97	28.68	28.3	23.83	20.04	20.8
VC0009		amino acid ABC transporter permease	0	-0.0423431	31.02	42.99	49.48	36.03	30.57	49.91
VC0010		amino acid ABC transporter substrate-binding protein	0	-0.0520584	57.42	65.66	71.47	50.83	51.15	79.36
VC0012	dnaA	chromosome replication initiator DnaA	0	-0.197435	195.43	142.65	211.89	160.28	104.44	178.28
VC0013		DNA polymerase III subunit beta	0.01	-0.234347	373.83	321.47	394.83	286.43	250	333.76
VC0014	recF	recombination protein F	0	-0.149887	99.04	102.3	96.33	74.56	84.83	96.23
VC0015	gyrB	DNA gyrase subunit B	0	-0.213612	197.33	171.38	263.73	173.63	157.28	180.07
VC0015a		hypothetical protein	0	0.259591	7.37	8.19	9.71	13.47	12.11	9.81
VC0017		hypothetical protein	0	0.127218	12.91	5.74	7.21	13.07	15.8	7.4
VC0018		16 kDa heat shock protein A	0	0.192281	158.63	46.79	40.2	994.32	54.87	49.73
VC0019	avtA	valine--pyruvate transaminase	0	0.0515298	185.05	180.68	119.08	150.43	186.78	146.32
VC0020	glyS	glycyl-tRNA synthetase subunit beta	0	-0.179722	211.18	213.25	186.97	164.53	185.38	162.63
VC0021	glyQ	glycyl-tRNA synthetase subunit alpha	0	-0.0868051	424.83	338.89	285.9	263.3	374.23	299.58
VC0022		hypothetical protein	0	-0.0291649	229.95	228.99	158.13	161.44	186.67	229.47
VC0023		NADH dehydrogenase subunit II-like protein	0	0.267011	112.4	97.66	46.47	129.39	89.97	99.78
VC0024		sulfur transfer protein SirA	0	0.216612	291.17	290.09	104.58	202.64	320.07	297.24
VC0025		hypothetical protein	0	0.0470617	378.73	442.93	122.09	339.78	335.19	259.85
VC0026		zinc-binding alcohol dehydrogenase	0	-0.0434582	27.41	19.18	21.96	19.22	23.45	20.94
VC0027		threonine dehydratase	0	0.14255	46.31	34.63	33.3	53.78	44.82	26.48
VC0028		dihydroxy-acid dehydratase	0	0.10121	48.95	42.04	23.04	46.83	44.66	27.48
VC0029		branched-chain amino acid aminotransferase	0	0.0644063	73.95	61.94	35.61	70.88	54.67	46.41
VC0030	ilvM	acetolactate synthase 2 regulatory subunit	0	0.0100483	60.42	69.55	37.8	49.18	63.42	47.34
VC0031		acetolactate synthase 2 catalytic subunit	0	-0.0906773	128.12	121.06	82.12	111.71	103.08	76.2
VC0032		ComM-like protein	0	-0.121837	2.18	1.32	2.58	0.84	2.56	1.3
VC0033		acyltransferase	0	-0.101609	111.28	85.03	70.07	72.13	86.46	74.54
VC0034		thiol:disulfide interchange protein	0	0.0528523	686.33	749.64	422.05	589.97	707.69	558.7
VC0035		serine/threonine protein kinase	0	-0.171092	247.45	272.31	185.82	173.76	219.46	196.12
VC0036		FixG-like protein	0	-0.138978	361.76	332.54	246.03	246.52	310.42	247.62
VC0037		hypothetical protein	0	0.158646	167.82	155.34	122.2	156.19	164.18	165.91
VC0038		hypothetical protein	0	0.186481	728.24	703.92	324.49	564.28	694.48	730.82
VC0039		SpoOM-like protein	0	-0.25699	64.86	43.84	37.33	31.74	38.01	40.82
VC0040		hemolysin	0	-0.0286572	25.41	32.66	27.9	21.24	30.43	29.8
VC0041		hypothetical protein	0	0.230106	64.37	62.9	36.93	54.5	79.72	58.78
VC0042		potassium uptake protein TrkH	0	-0.0414192	92.65	81.9	73.2	73.05	81.54	76.01
VC0043	trkA	potassium transporter peripheral membrane protein	0	-0.110173	143.04	144.92	124.89	120.39	135	108.31
VC0044		sun protein	0	-0.0814986	182.52	158.45	134.08	128.39	156.69	142.55
VC0045	fmt	methionyl-tRNA formyltransferase	0	-0.11992	163.31	139.63	118.37	130.11	118.3	117.76
VC0046	def	peptide deformylase	0	0.0903344	649.78	703.54	501.4	625.6	623.68	662.04
VC0047		hypothetical protein	0	0.0336686	11.43	12.57	5.58	9.86	11.53	7.26
VC0048		smf protein	0	-0.0968509	16.11	14.45	12.34	13.24	9.57	14.86
VC0049		hypothetical protein	0	-0.227095	72.83	48.25	46.74	61.97	26.27	35.29
VC0050		DNA topoisomerase I-like protein	0	0.163319	17.4	9.67	12.42	15.79	14.88	14.9
VC0051		phosphoribosylaminoimidazole carboxylase ATPase subunit	0.01	-0.239957	101.36	77.03	64.34	64.61	60.14	64.94
VC0052		phosphoribosylaminoimidazole carboxylase catalytic subunit	0	-0.146337	178.7	120.28	109.86	112.47	106.3	125.04
VC0054		Sua5/YciO/YrdC family protein	0	-0.158753	90.04	71.7	58.81	57.08	70.64	55.44
VC0055		coproporphyrinogen III oxidase	0	-0.0861242	65.48	42.09	49.28	40.67	47.55	51.91
VC0056	aroE	shikimate 5-dehydrogenase	0	-0.11952	61.36	59.81	67.82	51.15	57.55	57.67
VC0057		hypothetical protein	0	-0.0880744	56.91	65.12	58.03	38.78	60.28	61.88
VC0058		carbonic anhydrase	0	-0.233675	47.9	41.47	34.43	26.4	38.86	29.66
VC0059		hypothetical protein	0	-0.181549	899.83	867.3	1193.1	793.42	718.2	953.28
VC0060	ccrB	camphor resistance protein CrcB	0.02	-0.32514	11.1	8.82	16.23	4.01	11.32	3.9
VC0061		thiamine biosynthesis protein ThiC	0	-0.100191	11.77	7.63	10.54	8.94	9.01	8.56
VC0062	thiE	thiamine-phosphate pyrophosphorylase	0	0.166849	7.88	8.25	6.66	6.74	9.63	9.82
VC0063		thiazole biosynthesis adenylyltransferase ThiF	0.04	-0.355614	10.3	6.27	7.47	1.8	6.21	5.42
VC0064		sulfur carrier protein ThiS	0	0.0108032	12.02	12.54	6.99	12.68	9.71	8.62
VC0065	thiG	thiazole synthase	0	-0.0134178	14.11	11.55	7.29	9.75	9.32	11.56
VC0066	thiH	thiamine biosynthesis protein ThiH	0	-0.188795	10.18	10.56	13.55	10.07	6.64	10.79
VC0067		aminopeptidase	0	-0.149361	287.77	245.7	212.61	201	238.5	196.76
VC0068		LysR family transcriptional regulator	0	0.0586248	56.49	50.87	34.65	50.5	55.53	36.22
VC0069		multidrug resistance protein	0	-0.183719	179.54	74.01	84.71	104.43	63.69	94.65
VC0070		hypothetical protein	40.32	-2.47594	344.48	289.99	276.73	33.08	33.87	34.74
VC0071		DNA-binding transcriptional regulator AsnC	0	0.0511383	319.09	331.23	280.39	292.9	330.12	310.76
VC0072		sensory box/GGDEF family protein	0	-0.119141	40.26	29.2	28.95	26.84	31.65	27.15
VC0073		hypothetical protein	0	0.0697823	60.92	60.27	43.85	51.23	61.41	54.8
VC0074		hypothetical protein	0	0.112784	377.99	409.18	343.45	435.83	381.85	373.21
VC0075		MadN protein	0	-0.198086	65.49	73.77	77.53	50.36	59.56	68.43
VC0076		universal stress protein A	0	-0.0461873	146.43	121.45	74.54	103.19	123.92	82.8
VC0077		hypothetical protein	0	0.0913997	33.04	41.99	17.56	37.16	44.93	19.34
VC0078		ferritin	0	-0.0496437	501.26	456.56	307.08	393.92	412.89	349.09
VC0079		universal stress protein UspB	0	0.114414	106.76	98.51	97.72	114.05	93.83	115.75
VC0080		hypothetical protein	0	0.141625	44.8	38.17	38.97	39.07	54.48	39.29
VC0081		hypothetical protein	0	0.0468651	48.53	39.42	50.12	38.14	47.41	54.83
VC0082		hypothetical protein	0	0.0484018	38.79	28.65	27.64	30.33	35.9	28.65
VC0083	ubiE	ubiquinone/menaquinone biosynthesis methyltransferase	0.02	-0.232036	453.71	423.06	488.32	349.87	397.57	351.86
VC0084		hypothetical protein	0	-0.157951	288.05	301.5	311.63	243.6	271.08	255.87
VC0085	ubiB	ubiquinone biosynthesis protein UbiB	0	-0.0611812	198.53	181.03	173.47	158.82	181.79	168.35
VC0086	tatA	twin-arginine translocation protein TatA	0	-0.101445	522.89	522.83	457.05	400.68	517.65	416.04
VC0087		sec-independent translocase	0	-0.135497	338.53	249.88	285.2	255.79	233.51	264.78
VC0088		hypothetical protein	0	-0.0712147	52.15	73.17	77.87	55.84	62.47	68.38
VC0089		cytochrome c551 peroxidase	0	0.0349804	6.03	3.02	1.87	3.56	3.48	3.71
VC0090		DNA-damage-inducible protein F	0	0.10413	23.68	16	21.68	21.1	23.17	21.22
VC0091		O-methyltransferase-like protein	0	0.0798294	144.79	155.43	137.16	172.82	125.84	151.51
VC0092		LexA repressor	0	-0.18512	259.89	254.1	231.34	198.21	216.49	207.66
VC0093		glycerol-3-phosphate acyltransferase	0.06	-0.241314	71.2	60.15	60.48	47.25	49.98	55.84
VC0094	ubiA	4-hydroxybenzoate octaprenyltransferase	0	-0.127868	84.8	52.46	50.5	43.52	52.61	64.13
VC0095		chorismate--pyruvate lyase	0	0.0504825	185.25	175.89	125.23	148.42	171.92	164.13
VC0096		hypothetical protein	0	0.107811	476.01	727.91	337.77	510.96	578.88	538.83
VC0097		flagellar basal body protein FliL	0	0.0464247	34.91	52.72	23.93	39.68	32.24	39.45
VC0098		methyl-accepting chemotaxis protein	0	-0.190946	15.41	11.88	6.62	8.88	8.71	8.63
VC0099		serine protease GlpG	0	-0.177385	163.54	129.71	141.74	114.43	122.53	127.63
VC0100	glpE	thiosulfate sulfurtransferase	0	0.221621	662.05	609.12	488.47	769.67	578.15	672.43
VC0103		hypothetical protein	0	0.0794951	82.6	57.74	41.47	66.36	59.91	58.66
VC0105		delta-aminolevulinic acid dehydratase	0.19	-0.412004	141.49	118.74	197.03	110.33	97.39	97.45
VC0106		hypothetical protein	0	-0.237438	20.98	7	17.78	10.62	11.41	9.74
VC0108		DNA polymerase I	0	-0.134475	117.5	119.29	102.58	92.58	99.01	103.43
VC0111	engB	ribosome biogenesis GTP-binding protein YsxC	0.01	-0.238612	314.84	267.55	283.69	175.66	274.5	237.83
VC0112		cytochrome c4	0	-0.0886651	102.94	122.49	117.64	118.7	85.89	102.77
VC0113		methyltransferase-like protein	0	0.0712224	171.81	186.31	156.95	175.03	179.46	170.57
VC0114		hypothetical protein	0	0.0339637	272.92	288.23	210.37	244.39	281.74	234.01
VC0115		hypothetical protein	0	0.151422	225.64	233.53	163.35	209.77	233.59	230.43
VC0116		coproporphyrinogen III oxidase	0	-0.0217324	260.22	255.17	305.35	233.11	303.34	248.57
VC0117		protoheme IX synthesis protein HemY	0	-0.20565	100.06	77.6	69.1	78.77	60.66	57.59
VC0118		uroporphyrin-III C-methyltransferase	0	-0.0549208	156.08	119.13	86.72	101.51	135.66	90.97
VC0119	hemD	uroporphyrinogen-III synthase	0	0.0365088	87.38	56.21	47.37	67.21	68.08	51.69
VC0120	hemC	porphobilinogen deaminase	0	0.00423823	76.31	56.7	43.99	60.5	62.98	44.89
VC0121		hypothetical protein	0	0.116886	424.36	485.66	231.94	387.45	397.54	421.82
VC0122	cyaA	adenylate cyclase	0	-0.136037	209.8	194.72	172.61	155.55	158.23	186.48
VC0123	cyaY	frataxin-like protein	0	-0.326324	146.73	131.72	535.84	126.61	109.23	124.95
VC0124			0	-0.016867	850.31	832.12	798.78	876	651.41	829.13
VC0125		diaminopimelate decarboxylase	0	0.104391	249.09	185.39	164.48	225.98	195.74	200.85
VC0126	dapF	diaminopimelate epimerase	0	-0.134482	178.31	134.83	134.02	136.62	138.17	108.43
VC0127		hypothetical protein	0	0.0254821	295.82	220.13	190.69	238.79	248.31	201.68
VC0128	xerC	site-specific tyrosine recombinase XerC	0	0.158654	161.53	113.24	92.97	147.29	122.56	131.17
VC0129		hypothetical protein	0	0.024036	48.46	25.9	34.47	47.6	27.96	31.46
VC0130		GGDEF family protein	0	0.0974986	39.97	23.75	21.86	31.78	28.5	28.43
VC0131		hypothetical protein	0	-0.15904	108.79	87.79	97.75	84.3	84.81	79.82
VC0132		hypothetical protein	0	-0.071045	160.43	152.87	89	117.44	140.66	101.02
VC0134		hypothetical protein	0	-0.0855902	687.72	649.2	729.88	546.91	575.79	750.08
VC0135		lysophospholipase L2	0	0.00760885	193.07	162.69	130.69	146.84	172.18	149.32
VC0136	rhtB	homoserine/homoserine lactone efflux protein	0	-0.036496	113.4	69.31	81.85	95.25	71.79	78.51
VC0137		hypothetical protein	0	-0.114544	65.24	53.12	47.71	53.38	42.44	48.52
VC0139		DPS family protein	0	0.175786	18.6	12.13	9.94	15.69	18.75	13.14
VC0140		hypothetical protein	0	0.186953	97.95	103.84	66.99	139.77	89.63	78.01
VC0142		hypothetical protein	0	-0.255935	28.65	13.66	61.43	17.96	20.6	31.19
VC0142a		hypothetical protein	0	-0.059076	44.75	66.36	85.57	56.63	68.47	53.48
VC0143		hypothetical protein	0.19	0.470451	19.9	22.14	32.67	69.14	31.05	39.34
VC0144		hypothetical protein	0.4	-0.488397	57.06	41.6	60.36	33.57	30.97	34.18
VC0145		hypothetical protein	0	-0.101234	53.18	52.22	114.01	82.56	49.62	60.26
VC0146		hypothetical protein	0	-0.265925	92.14	102.75	151.9	85.16	85.42	94.89
VC0147		cell division protein FtsY	0	0.0216696	392.89	348.82	361.13	364.7	391.43	325.94
VC0148		cell division ATP-binding protein FtsE	0	-0.0383254	94.67	83.75	89.53	91.3	78.42	80.93
VC0149		cell division protein FtsX	0	-0.013812	52.17	52.1	60.09	54.53	44.47	59.33
VC0150		RNA polymerase factor sigma-32	0	0.159808	288.4	280.55	199.52	332.68	242.15	264.21
VC0151		soluble pyridine nucleotide transhydrogenase	0	0.125497	93.8	91.84	73.54	102.59	82.69	89.76
VC0152		DNA-binding transcriptional repressor FabR	0	-0.178929	78.11	65.15	73.68	60.14	64.63	55.71
VC0153		hypothetical protein	0	-0.182959	97.85	86.7	84.35	64.74	78.96	78.52
VC0154		tRNA (uracil-5-)-methyltransferase	0	-0.0374894	56.74	57.36	70.71	45.69	64.4	65.23
VC0156		vitamin B12 receptor	0.22	-0.438042	249.6	245.57	408.04	164.62	205.3	218.41
VC0157		alkaline serine protease	0.09	0.346247	8.64	10.45	9.32	12.36	13.16	12.47
VC0158		glutamate racemase	0	-0.0272998	155.4	169.03	148.48	139.87	139.51	168.28
VC0159		RNA-binding protein	0.04	-0.244527	603.84	519.31	610.37	428.06	465.86	489.95
VC0161		DNA-binding transcriptional regulator IlvY	0	0.147801	67.69	52.06	38.43	53.98	53.81	63.47
VC0162		ketol-acid reductoisomerase	0	0.032966	130.6	180.08	187.46	113.6	237.91	153.69
VC0163		hypothetical protein	0	0.162858	1356.98	1721.13	859.36	1419.8	1627.78	1301.53
VC0164		multidrug resistance protein	0	-0.0399012	601.6	562.9	405.62	399.78	650.39	405
VC0165		hypothetical protein	0	-0.0514509	438.53	476.17	485.77	397.45	481.79	425.64
VC0166		TetR family transcriptional regulator	0	-0.112117	436.94	443.16	555.89	386.31	463.8	426.04
VC0167		ATP-dependent DNA helicase Rep	0	-0.0864817	82.11	62.99	79.82	70.16	64.9	67.65
VC0168		cytochrome c5	0.18	-0.46367	448.69	502.29	1291.6	439.09	351.41	475.05
VC0169		hypothetical protein	0	0.10727	5.39	2	6.69	0	14.67	8.84
VC0170		peptide ABC transporter ATP-binding protein	0	0.112564	25.53	17.62	17.58	21.24	21.43	21.49
VC0171		peptide ABC transporter substrate-binding protein	0	-0.103162	12.22	15.32	12.75	13.58	8.58	13.04
VC0172		peptide ABC transporter permease	0	0.248096	7.19	6.53	5.01	6.81	8.08	8.9
VC0173		peptide ABC transporter permease	0	0.0812025	4.34	4.65	3.09	3.94	2.08	7.38
VC0174		hypothetical protein	0	-0.225098	51.62	55.28	59.68	48.92	40.95	43.34
VC0175		deoxycytidylate deaminase-like protein	1.1	0.518424	212.16	281.75	266.3	359.22	384.61	391.97
VC0176		transcriptional regulator	0.34	0.494025	28.35	30.44	30.92	47.01	42.54	55.28
VC0177		hypothetical protein	0	-0.111537	6.96	16.08	10.3	11.75	6.92	8.78
VC0178		patatin-like protein	0	-0.0174312	436.58	265.97	366.87	440	318.31	247.65
VC0179		hypothetical protein	0	0.163339	432.27	271	311.73	470.7	354.18	297.38
VC0180		hypothetical protein	0	0.13158	245.45	136.59	166.63	239.44	164.56	185.83
VC0181		hypothetical protein	0	0.143533	80.81	38.16	43.35	66.28	53.21	58.86
VC0182		hypothetical protein	0	0.27269	27.27	29.55	35.99	40.11	35.19	44.69
VC0183		hypothetical protein	0.33	0.455549	8.01	7.32	8.52	11.34	10.65	13.42
VC0184		hypothetical protein	1.57	0.73207	6.08	4.77	7.54	14.79	12.28	11.58
VC0185		transposase	1.28	0.661961	10.07	8.02	7.71	16.36	14.03	17.11
VC0186		glutathione reductase	0	-0.0507555	295	241.2	251.98	278.92	231.59	214.98
VC0187		hypothetical protein	0	-0.223443	99.62	98.39	68.24	68.26	76.78	65.71
VC0188		oligopeptidase A	0	0.122622	529.94	200.95	148.18	802.18	209.63	179.32
VC0190	uvrD	DNA-dependent helicase II	0	-0.109472	70.51	66.2	72.97	58.9	61	66.56
VC0191		hypothetical protein	0	0.127586	15.35	16.07	8.96	13.33	15.97	14.43
VC0192		AraC family transcriptional regulator	0	-0.128469	24.52	24.79	12.9	15.05	16.93	19.49
VC0194		gamma-glutamyltranspeptidase	0	-0.0211147	16.07	13.12	9.54	6.78	18.02	11.35
VC0195		RarD protein	0	-0.0191583	24.26	18.85	27.2	22.15	23.73	21.79
VC0196		ATP-dependent DNA helicase RecQ	0	-0.0786084	202.95	168.53	158.46	146.64	178.89	153.7
VC0197		hypothetical protein	0	-0.135183	10.57	2.24	10.62	8.07	3.42	4.95
VC0198		hypothetical protein	0	0.0413337	4	0.89	2.73	2.7	4.89	1.31
VC0199		hemolysin secretion ATP-binding protein	0	0.189472	44.84	35.13	33.88	41.5	41.51	44.56
VC0200		iron(III) compound receptor	0	0.23555	42.36	42.83	29.49	62.03	35.04	39.31
VC0201		iron(III) ABC transporter ATP-binding protein	0	0.196992	21.71	19.23	17.04	24.32	18.95	24.09
VC0202		iron(III) ABC transporter substrate-binding protein	0	0.0926838	11.33	10.85	8.88	11.81	9.41	11.6
VC0203		iron-hydroxamate transporter permease	0	0.000537874	8.16	4.54	6.4	5.84	8.48	4.1
VC0204		hypothetical protein	0	-0.185121	19.75	12.46	13.68	9.76	17.18	8.75
VC0205		hypothetical protein	0	0.207016	6.29	5.25	13.17	15.26	14.44	10.31
VC0206	murQ	N-acetylmuramic acid-6-phosphate etherase	0	-0.0291882	5.1	2.56	4.8	4.72	4.48	2.7
VC0207	murP	PTS system N-acetylmuramic acid transporter subunits IIBC	0	0.105107	17.41	14.38	7.5	11.17	16.59	13.5
VC0208		hypothetical protein	0	0.047739	108.11	143.93	116.85	99.28	155.42	118.45
VC0209		hypothetical protein	0	0.111172	884.3	979.79	476.23	723.21	989.85	758.03
VC0210	rph	ribonuclease PH	0.22	-0.329312	311.78	254.9	284.01	195.84	206.55	230.96
VC0211	pyrE	orotate phosphoribosyltransferase	0	-0.151092	51.29	53.9	53.98	51.21	44.15	39.33
VC0212		lipid A biosynthesis (KDO)2-(lauroyl)-lipid IVA acyltransferase	0	0.13721	60.39	66.81	53.83	70.35	63.64	61.12
VC0213		lipid A biosynthesis lauroyl acyltransferase	0	-0.0429264	234.06	208.35	188.12	183.74	201.87	201.37
VC0214	slmA	nucleoid occlusion protein	0.03	-0.231369	209.57	210.33	199.06	161.27	178.82	157.07
VC0215		bifunctional phosphopantothenoylcysteine decarboxylase/phosphopantothenate synthase	0.1	-0.27355	266.59	219.77	186.87	169.04	182.13	168.32
VC0216		methyl-accepting chemotaxis protein	0	0.0891373	61.66	58.07	45.2	71.11	49.56	49.36
VC0217	radC	DNA repair protein RadC	0	-0.187616	18.8	17.42	13.04	11.7	16.13	10.27
VC0218	rpmB	50S ribosomal protein L28	0	0.106501	16071.7	20740.2	14882.9	15462.2	19988.8	19075.4
VC0219	rpmG	50S ribosomal protein L33	0	0.0606725	2792.49	3959.53	2913.18	2836.56	3538.41	3476.56
VC0220		hypothetical protein	0.01	0.268136	233.51	251.45	154.2	245.19	318.82	209.82
VC0221		formamidopyrimidine-DNA glycosylase	0	0.0825966	53.7	38.16	39.9	47.98	48.18	39.58
VC0222	coaD	phosphopantetheine adenylyltransferase	0	-0.0328024	144.02	120.81	103.32	104.51	110.8	128.52
VC0223		ADP-heptose--LPS heptosyltransferase II	0	-0.0976555	65.34	67.32	67.68	64.57	55.01	59.38
VC0224		lipopolysaccharide biosynthesis glycosyltransferase	0	0.23378	97.98	101.22	55.72	89.52	121.01	89.18
VC0225		lipopolysaccharide biosynthesis protein	0	0.108982	405.31	355.98	220.13	314.15	418.37	296.4
VC0227		3-deoxy-D-manno-octulosonic-acid kinase	0	0.231568	190.4	173.76	213.48	243.37	205.14	232.31
VC0228		hypothetical protein	0	0.205841	95.03	94.84	174.07	155.82	114.58	173.79
VC0229		hypothetical protein	0.86	0.497638	384.1	354.93	233.56	504.46	450.24	447.96
VC0230		hypothetical protein	0.73	0.470128	401.76	339.57	253.68	481.76	511.04	407.9
VC0231		hypothetical protein	0.15	0.291991	414.89	347.94	269.77	392.15	417.37	436
VC0232		hypothetical protein	0.34	0.374068	534	448.39	343.69	544.12	617.57	552.57
VC0233		3-deoxy-D-manno-octulosonic-acid transferase	0.17	0.275039	339.5	289.26	259.29	334.28	348.03	372.71
VC0234		hypothetical protein	0	0.183046	576.6	501.38	425.13	480.93	585.51	602.37
VC0235		lipopolysaccharide biosynthesis protein	0	0.147251	571.66	534.18	542.65	520.96	640.68	628.62
VC0236		ADP-heptose--LPS heptosyltransferase II	0.21	0.351043	811.07	710.49	507.3	730.11	983.24	879.34
VC0237		hypothetical protein	0	0.14498	355.08	342.68	436.88	380.02	424.94	443.19
VC0238		hexapaptide repeat-containing transferase	0	0.206055	372.15	417.73	506.33	471.47	509.54	527.6
VC0239		hypothetical protein	0	-0.102588	231.29	174.23	205.46	166.37	166.66	210.4
VC0240	rfaD	ADP-L-glycero-D-manno-heptose-6-epimerase	0	-0.0573352	778.71	790.31	803.06	664.19	819.24	714.58
VC0241		mannose-1-phosphate guanylyltransferase	0	-0.177327	1306.45	1088.54	1290.46	1118.15	971.34	991.39
VC0242		phosphomannomutase	0.03	-0.300112	974.94	846.3	1464.84	832.79	775.67	827.79
VC0243		GDP-mannose 4,6-dehydratase	0	-0.196009	2010.27	1693.42	2457.65	1803.15	1650.77	1604.02
VC0244		perosamine synthase	0	-0.107027	2314.48	2124.25	3530.19	2746.18	2130.09	2147.56
VC0245		RfbG protein	0	-0.237286	1295.25	1109.85	2294.05	1297.15	1039.59	1291.21
VC0246		lipopolysaccharide/O-antigen transport protein	0	-0.086797	1202.26	1076.97	1506.22	1201.09	1077.43	1140.85
VC0247		lipopolysaccharide/O-antigen transport protein	0	0.101901	1828.61	1694.41	2072.51	2028.85	1910.35	1957.39
VC0248		acyl carrier protein	0	0.19469	2405.49	2341.35	2817.36	2785.89	2991.1	2837.5
VC0249		RfbL protein	0.08	0.268665	1919.82	1816.46	2078.55	2404.29	2441.84	2142.52
VC0250		iron-containing alcohol dehydrogenase	0.39	0.3711	3667.58	3240.44	3623.48	4845.61	4241.92	4568.53
VC0251		acyl protein synthase/acyl-CoA reductase RfbN	0	0.199302	1208.4	1057.3	1352.36	1487.16	1180.73	1478.52
VC0252		acetyltransferase	0.02	0.261154	425.42	425.43	487.67	567.87	431.47	626.48
VC0254			0	0.223596	163.36	141.17	206.77	213.49	152.6	247.76
VC0255		RfbT-like protein	0.17	0.406664	412.31	499.4	684.36	837.97	619	850.21
VC0256		transposase OrfAB subunit A	0	0.0897314	25.83	27.75	27.96	18.84	43.46	26.55
VC0257		transposase OrfAB subunit B	0	-0.240208	20.59	35.21	24.78	14.16	26.23	20.27
VC0258			0.24	0.444098	163.31	180.16	262.27	316	248.54	337.73
VC0259		lipopolysaccharide biosynthesis protein RfbV	0	-0.0583443	160.13	143.38	245.4	150.66	139.8	219.74
VC0260		mannosyltransferase	0	-0.0690551	174.44	161.14	167.26	146.81	144.42	169.6
VC0262		UDP-glucose 4-epimerase	0	0.0767789	112.19	98.33	99.64	100.81	97	121.22
VC0263		galactosyl-transferase	0	-0.221052	41.91	38.44	65.15	29.62	41.08	44.16
VC0264		hypothetical protein	0.73	0.524057	15.9	13.26	14.1	20.12	22.07	24.43
VC0265		hypothetical protein	0	-0.180376	117.15	106.97	102.89	92.56	94.83	86.11
VC0266		hypothetical protein	0	0.031628	21.88	29.32	11.93	25.35	20.25	15.98
VC0267		D-isomer specific 2-hydroxyacid dehydrogenase family protein	0.03	-0.310897	32.2	35.09	21.39	23.44	21.45	17.82
VC0268		hypothetical protein	0	0.155008	382.49	378.24	279.25	351.05	375.19	401.4
VC0269		mannose-6-phosphate isomerase	0	0.155396	416	464.74	384.9	425.36	479.12	474.34
VC0270		ROK family protein	0.1	0.303824	62.36	53.42	59.49	69.36	67.63	81.88
VC0271		hypothetical protein	0	0.106134	118.67	36.48	34.14	184.33	36.66	36.23
VC0273		DNA-binding protein HU	0	0.137574	962.14	816.52	392.17	886.79	611.34	847.34
VC0274		hypothetical protein	0	-0.0227448	44.18	45.94	27.91	44.38	29.48	35.87
VC0275		phosphoribosylamine--glycine ligase	0	0.0619273	33.14	28.26	20.48	33.39	24.28	24.75
VC0276	purH	bifunctional phosphoribosylaminoimidazolecarboxamide formyltransferase/IMP cyclohydrolase	0	-0.0487603	185.93	118	93.73	141.74	116.5	101.16
VC0277	zntR	zinc-responsive transcriptional regulator	0	0.168868	38.32	46.8	31.69	49.45	37.81	44.33
VC0278		DNA-binding transcriptional activator CadC	0.18	0.368183	19.36	15.72	14.41	20.91	21.07	23.33
VC0280	cadB	lysine/cadaverine antiporter	0	0.0166773	3.39	2.76	3.85	4	3.3	2.78
VC0281		lysine decarboxylase, inducible	0	0.0243327	2.19	1.07	1.4	1.27	0.89	2.59
VC0282		methyl-accepting chemotaxis protein	0	0.159367	28.2	22.52	15.58	25.47	22.86	24.15
VC0283		hypothetical protein	0	0.0954549	12.48	13.63	5.8	12.97	8.94	11.5
VC0284			0	0.00196885	99.66	128.35	66.48	97.11	107.83	76.27
VC0285		keto-hydroxyglutarate-aldolase/keto-deoxy- phosphogluconate aldolase	0	-0.0772792	33.4	24.12	20.25	34.9	16.44	15.93
VC0286		gluconate permease	0	0.0757079	17.55	8.91	6.87	20.54	6.49	7.73
VC0287		thermoresistant gluconokinase	0	0.11309	1.17	0.33	2.18	1.98	0	5.76
VC0288		phosphogluconate dehydratase	0	0.0695071	7.4	3.83	1.15	6.1	3.31	3.44
VC0289		gluconate utilization system gnt-I transcriptional repressor	0	-0.128365	143.03	139.23	133.14	128.57	121.93	110.76
VC0290	fis	Fis family transcriptional regulator	0	-0.117566	619.43	700.2	817.78	450.9	597.9	832.2
VC0291		NifR3/Smm1 family protein	0	-0.136275	1064.58	1156.97	1451	826.04	1100.57	1266.88
VC0293	prmA	ribosomal protein L11 methyltransferase	0	-0.196549	308.21	254.24	219.4	187.11	240.8	213.53
VC0295		acetyl-CoA carboxylase biotin carboxylase subunit	0	-0.115685	807.7	725.66	735.4	702.31	657.57	637.07
VC0296		acetyl-CoA carboxylase biotin carboxyl carrier protein subunit	0	0.00341512	2282.96	2411.35	1256	1680.15	2300.18	1713.2
VC0297		3-dehydroquinate dehydratase	0	-0.151442	1059.63	929.27	906.7	659.87	971.27	846.7
VC0298		acetyl-CoA synthetase	0	-0.030036	6.04	6.37	2.88	5.1	3.79	4.95
VC0299		DNA polymerase III subunit epsilon	0.02	-0.319874	10.56	6	3.48	4.74	1.53	3.68
VC0300		hypothetical protein	0	0.0117082	4.97	0.92	1.08	2.72	1.69	2.17
VC0301		hypothetical protein	0	0.0191622	2.19	0	0	1.23	0.99	1.2
VC0302		3-phenylpropionic acid transporter	0.09	-0.305845	60.37	50.77	45.93	30.38	41.05	45.31
VC0303		sensor histidine kinase	0	-0.00591407	7.63	8.39	7.78	7.4	6.38	9.2
VC0304		guanosine pentaphosphate phosphohydrolase	0	-0.120423	111.21	99.06	103.82	95.35	80.5	99.33
VC0305		ATP-dependent RNA helicase RhlB	0	-0.0660494	1039.29	958.01	691.59	748.83	883.79	810.55
VC0306		thioredoxin	0	-0.120831	2958.95	2683.57	1739.87	1855.55	2345.55	2179.38
VC0307	rho	transcription termination factor Rho	0	-0.000352982	914.41	868.43	797.51	752.37	895.32	841.82
VC0308		hypothetical protein	0	0.133694	23.73	27.74	17.92	27.97	21.1	25.93
VC0309		hypothetical protein	0	0.00724772	92.09	76.88	67.89	73.53	81.24	73.71
VC0311		ferredoxin	0	0.16541	282.51	252.59	196.36	257.67	296.32	247.08
VC0312	fre	FMN reductase	0	0.0755777	165.7	167.51	130.82	161.83	164.38	146.57
VC0315	pssA	phosphatidylserine synthase	0	0.0281845	525.33	438.68	497.75	419.6	561.54	467.38
VC0317		hypothetical protein	0	-0.155964	135.84	93.95	77.53	67.84	92.59	94.14
VC0318	murB	UDP-N-acetylenolpyruvoylglucosamine reductase	0	0.0138318	80.44	71.95	61.49	68.93	63.02	75.6
VC0319		biotin--protein ligase	0	0.0379665	55.21	66.46	54.96	62.58	46.07	67.86
VC0320		pantothenate kinase	0	0.0637228	117.83	124.94	94.42	104.6	118.36	117.95
VC0321	tuf	elongation factor Tu	0	-0.136407	7992.12	9720.15	7648.03	6815.4	7748.32	7440.71
VC0322	secE	preprotein translocase subunit SecE	0.08	-0.293301	1020.68	1094.84	1359.6	853.31	863.13	931.39
VC0323	nusG	transcription antitermination protein NusG	0	-0.194118	1080.13	1082.84	1207.27	873.59	926.77	1004.57
VC0324	rplK	50S ribosomal protein L11	0.02	-0.225064	13629.7	16434.2	13489	10377.9	13335.3	11497.7
VC0325	rplA	50S ribosomal protein L1	0.02	-0.230929	9321.17	10519.3	10494	7339.23	9175.5	7967.88
VC0326	rplJ	50S ribosomal protein L10	0	-0.00136238	10405.6	12047.8	11047.2	9332.77	13016.4	10126.5
VC0327	rplL	50S ribosomal protein L7/L12	0	0.161412	6543.52	8232.85	6487.38	6751.4	8612.01	8088.55
VC0328	rpoB	DNA-directed RNA polymerase subunit beta	0	-0.00114403	1338.45	1428.37	1214.14	1163.6	1508.47	1168.08
VC0329		DNA-directed RNA polymerase subunit beta'	0	-0.0897737	956.96	949.33	861.49	715.25	970.29	807.58
VC0330		anti-RNA polymerase sigma 70 factor	0	-0.042782	82.39	77.37	70.77	74.13	74.28	65.51
VC0331	nudC	NADH pyrophosphatase	0	-0.155399	91.37	74.66	72.62	60.72	71.51	70.29
VC0332	hemE	uroporphyrinogen decarboxylase	0	-0.108679	154.68	115.72	124.02	122.93	114.21	109.67
VC0333		TetR family transcriptional regulator	0	-0.0380482	99.45	69.13	64.76	69.91	64.67	81.32
VC0334		hypothetical protein	0	0.14472	35.56	30.97	25.76	32.52	34.23	33.13
VC0335		NlpD-like protein	0	0.0861145	209.8	208.04	125.38	178.43	188.25	189.91
VC0336		phosphoglyceromutase	0	-0.0395291	1672.99	1719.25	1324.18	1310.08	1818.53	1264
VC0337		hypothetical protein	0	0.0916304	26.62	24.61	23.67	21.1	31.18	26.28
VC0338		transporter	0	-0.235716	30.69	26.65	15.38	17.91	20.44	16.54
VC0339	psd	phosphatidylserine decarboxylase	0	-0.130485	72	80.86	70.96	63.56	58.89	72.13
VC0340		ribosome-associated GTPase	0	-0.0539589	125.74	140.13	102.04	116.47	98.82	122.7
VC0341		oligoribonuclease	0	-0.196686	61.97	70.15	61.42	61.14	39.88	54.86
VC0342		(Fe-S)-binding protein	0	-0.1589	97.7	81.72	90.12	63.13	76.98	89.2
VC0343		hypothetical protein	0	-0.136984	69.51	61.05	69.9	57.54	54.78	60.95
VC0344		N-acetylmuramoyl-L-alanine amidase	0	-0.0543382	120.07	100.06	106.92	99.47	93.53	109.38
VC0345	mutL	DNA mismatch repair protein	0	-0.0164556	197.46	160.96	154.16	145.54	162.27	179.53
VC0346	miaA	tRNA delta(2)-isopentenylpyrophosphate transferase	0	-0.157231	389.56	369.8	374.18	303.22	334.33	333.96
VC0347	hfq	RNA-binding protein Hfq	0	0.0435642	1111.08	1505.46	1155.24	1461.44	1056.61	1252.21
VC0348		GTPase HflX	0.06	-0.295257	151.28	124.49	173.18	107.96	101.99	129.24
VC0349		HflK protein	0.15	-0.30162	449.95	375.13	458.25	303.42	340.19	334.01
VC0350		HflC protein	0	-0.164222	218.17	198.12	204.14	171.19	167.09	189.12
VC0351		hypothetical protein	0	-0.0161757	24.81	36.52	30.77	21.54	32.25	32.89
VC0352		hypothetical protein	0	0.0710639	174.89	217.34	115.03	156.48	195.95	162.85
VC0353		hypothetical protein	0	-0.0753499	202.62	215.78	184.38	171.83	171.59	204.77
VC0354		FKBP-type peptidylprolyl isomerase	0.14	-0.389204	608.82	523.75	888.4	472.1	359.99	531.25
VC0355		hypothetical protein	0.71	-0.417701	262.18	252.09	268.31	177.29	178.56	188.99
VC0356		sulfur transfer complex subunit TusD	0.21	-0.353075	243.35	205.31	228.26	140.93	163.39	186.9
VC0357		hypothetical protein	0.13	-0.326945	277.97	233.85	271.82	175.6	174.91	228.81
VC0358		hypothetical protein	0.18	-0.321084	342.58	357.87	310.87	259.45	244.48	248.43
VC0359	rpsL	30S ribosomal protein S12	0.08	-0.309863	7682.62	9994.58	11598.8	7014.43	7024.43	7806.3
VC0360		30S ribosomal protein S7	0.08	-0.324248	2760.45	2997.96	4341.73	2305.42	2340.18	2746.02
VC0361		elongation factor G	0.15	-0.335449	2238.34	2160.43	2760.63	1483.69	1919.01	1874.88
VC0362	tuf	elongation factor Tu	0	-0.0418582	15221	14665.4	9614.65	11162.9	12780.8	12590.3
VC0364		bacterioferritin-associated ferredoxin	0	0.10647	122.27	127.1	94.16	138.88	99.44	125.73
VC0365		bacterioferritin	0.05	0.329575	64.28	72.9	54.2	94.03	55.77	104.31
VC0366	rpsF	30S ribosomal protein S6	0	-0.0765053	6536.17	7196.73	6778.85	5652.31	5724.44	7327.47
VC0367		primosomal replication protein N	0.39	-0.371208	2785.06	2918.3	3125.97	1952.06	2226.28	2208.63
VC0368	rpsR	30S ribosomal protein S18	0	-0.064658	4633.96	5197.8	3300.97	4000.25	3804.56	4121.8
VC0369	rplI	50S ribosomal protein L9	0	-0.162176	581.35	706.26	810.75	548.46	441.17	773.14
VC0370		hypothetical protein	0	-0.10667	58.93	50.19	39.9	39.96	46.15	43.85
VC0371		replicative DNA helicase	0	-0.182554	242.08	175.98	188.6	147.7	176.5	180.86
VC0372	alr	alanine racemase	0	-0.0738257	95.47	81.61	67.18	67.89	72.66	80.1
VC0373		hypothetical protein	0	0.182223	64.73	60.79	35.68	64.92	52.33	64.24
VC0374	pgi	glucose-6-phosphate isomerase	0.17	-0.349046	359.47	304.66	403.12	236.34	238.46	300.1
VC0376		hypothetical protein	0	0.156526	16.14	23.94	8.9	16.64	24.04	14.49
VC0377		hypothetical protein	0	-0.177672	103.31	104.35	160.37	95.43	91.59	119.48
VC0378		zinc uptake regulation protein	0	-0.0800949	285.95	223.61	247.58	229.24	201.9	253.88
VC0379		tRNA-dihydrouridine synthase A	0	-0.0347675	89.34	87.06	76.34	74.59	78.28	84.02
VC0379a		phage shock protein G	0	-0.288011	45.38	29.97	49.25	27.52	36.65	20.92
VC0381		hypothetical protein	0	-0.135293	236.54	249.7	237.69	186.34	213.89	230.07
VC0382		hypothetical protein	0	0.0317203	27.38	12.77	27.39	28.32	19.22	23.89
VC0383		hypothetical protein	0	0.221484	13.43	6.84	11.1	16.99	10.27	16.96
VC0384		sulfite reductase (NADPH) flavoprotein subunit alpha	0	0.160509	11.71	8.83	11.17	12.78	11.52	11.54
VC0385		sulfite reductase subunit beta	0	0.228623	17.25	15.31	16.21	15.73	23.34	18.84
VC0386		phosphoadenosine phosphosulfate reductase	0	-0.069615	16.45	13.01	11.8	10.87	14.15	11.69
VC0389		Na+/H+ antiporter	0	0.0196511	383.32	412.71	317	330.24	366.97	391.24
VC0390	metH	B12-dependent methionine synthase	0	-0.0208663	39.15	45.63	38.47	37.25	40.79	39.07
VC0391		aspartate kinase	0	-0.172395	54.36	71.6	64.93	45.86	48.93	65.17
VC0392		class V aminotransferase	0	0.19329	12.15	14.11	11.22	17.31	15.05	11.28
VC0393		hypothetical protein	0	-0.0382158	50.85	45.13	33.21	35.65	36.98	47.05
VC0394	uvrA	excinuclease ABC subunit A	0	-0.0955598	129.37	128.17	98.88	93.97	128.06	94.7
VC0395		UTP-glucose-1-phosphate uridylyltransferase	0.03	-0.239506	1328.69	1068.47	1363.31	976.58	1034.08	991.84
VC0396		LuxR family transcriptional regulator	0	0.0275585	2.81	6.77	2.32	3.16	6.69	1.92
VC0397		single-stranded DNA-binding protein	0	-0.0887352	396.56	336.59	280.3	291.1	280.03	333.76
VC0398		regulatory protein CsrD	0	-0.175921	50.35	44.28	35.25	32.2	38.7	36.97
VC0399		MSHA biogenesis protein MshI	0	-0.0874127	93.77	77.57	67.78	69.11	73.96	70.56
VC0400		MSHA biogenesis protein MshJ	0	-0.125874	80.97	71.48	55.83	51.28	62.47	65.78
VC0401		MSHA biogenesis protein MshK	0	-0.164809	79.8	60.22	73.34	63.71	64.27	47.87
VC0402		MSHA biogenesis protein MshL	0	-0.107155	101.68	92.39	89.76	78.8	78.56	94.45
VC0403		MSHA biogenesis protein MshM	0	-0.135469	80.7	50.04	56.8	60.24	42.49	56.18
VC0404		MSHA biogenesis protein MshN	0	0.096821	192.35	148.31	114	144.52	172.49	152.96
VC0405		MSHA biogenesis protein MshE	0.06	0.274142	176.04	147.57	104.24	171	174.68	164.95
VC0406		MSHA biogenesis protein MshG	0	-0.0276949	66.02	45.56	54.33	55.9	43.63	56.52
VC0407		MSHA biogenesis protein MshF	0	0.11224	64.02	47.09	47.56	55.13	37.64	78.96
VC0408		MSHA pilin protein MshB	0	-0.0872408	235.89	195.83	139	185.84	160.75	157.07
VC0409		MSHA pilin protein MshA	0	0.0312099	1159.68	1074.51	844.23	983.28	1127.45	914.09
VC0410		MSHA pilin protein MshC	0	-0.0655607	157.22	103.06	142.51	125.85	110.27	132.12
VC0411		MSHA pilin protein MshD	0	0.0352169	117.97	86.19	82.95	98.69	87.43	96.87
VC0412		hypothetical protein	0	0.189365	152.61	86.06	80.3	126.76	101.51	132.76
VC0413		hypothetical protein	0	0.153723	110.83	82.82	65.48	98.22	85.35	98.84
VC0414		hypothetical protein	0.17	0.303497	91.53	79.86	61.8	95.66	90.71	97.46
VC0415		rod shape-determining protein MreB	0	-0.0388271	202.69	182.14	177.38	186.86	170.58	167.28
VC0416		rod shape-determining protein MreC	0	-0.108284	138.33	133.86	140.76	118.84	114.81	133.21
VC0417		rod shape-determining protein MreD	0	0.149595	210.97	218.48	187.14	222.79	207.72	238.68
VC0418	maf	Maf-like protein	0	-0.024938	159.84	163.09	151.26	149.89	143.75	154.81
VC0419		ribonuclease G	0	0.162775	144.26	123.3	112.21	137.56	140.85	135.72
VC0420		hypothetical protein	0	0.0456722	34.06	32.85	24.82	31.13	26.74	33.27
VC0421		hypothetical protein	0	0.0695707	62.93	62.49	49.66	52.01	64.62	61.44
VC0422		tldD protein	0	0.104872	139.45	100.95	89.78	114.38	138.64	92.36
VC0423		arginine deiminase	0	-0.189229	16.54	21.41	10.71	13.53	13.26	11.12
VC0424		hypothetical protein	0	-0.100534	113.55	139.78	160.76	110.85	107.32	152.15
VC0425		hypothetical protein	0	-0.120808	50.54	61.47	68.08	45.99	44.27	67.47
VC0426		hypothetical protein	0	0.162241	77.49	86.61	65.37	84.28	60.98	113.13
VC0428		hypothetical protein	0	0.211993	37.24	42.19	28.66	38.4	38.46	49.73
VC0429		hypothetical protein	0	-0.101362	58.18	61.3	48.86	49.58	50.37	49.41
VC0430		hypothetical protein	0	-0.106413	377.68	376.13	270.47	281.43	340.27	279.14
VC0431		arginine repressor ArgR	0	0.0545593	173.17	158.35	94.26	137.97	134.76	151.36
VC0432		malate dehydrogenase	0	-0.0932214	157.17	119.88	156.31	167.71	97.22	117.16
VC0433		arginine/ornithine antiporter	0	-0.197887	55.18	62.56	70.17	46	50.22	58.76
VC0434		octaprenyl-diphosphate synthase	0	-0.0331157	452.82	397.83	389.32	350.01	407.22	409.5
VC0435	rplU	50S ribosomal protein L21	0	-0.135367	2724.09	4257.11	4245.07	3172.38	3070.92	3473.44
VC0436	rpmA	50S ribosomal protein L27	0	0.0683781	636	994.36	653.16	789.89	708.7	840.3
VC0437	obgE	GTPase ObgE	0	-0.183353	70.95	76.76	103.97	62.35	67.07	80.19
VC0438		hypothetical protein	0	-0.0110165	41.32	38.04	21.86	30.76	38.37	25.46
VC0439		hypothetical protein	0.37	0.529273	50.66	35.95	17.73	56.11	72.06	47.11
VC0440		dihydrofolate reductase	0	0.0365909	29.12	21.93	16.36	21.49	23.92	21.37
VC0441	apaH	diadenosine tetraphosphatase	0	0.0873206	29.09	24.06	22.09	30.2	24.6	23.53
VC0442	apaG	ApaG protein	0	0.175703	130.82	111.55	74.98	132.1	122.65	97.78
VC0443	ksgA	dimethyladenosine transferase	0	0.0520075	1044.13	955.65	672.22	850.2	966.8	846.55
VC0444	pdxA	4-hydroxythreonine-4-phosphate dehydrogenase	0	-0.139774	309.39	247.15	283.08	213.13	266.02	247.79
VC0445		survival protein SurA	0	0.0377791	265.72	244.06	211.62	235.76	280.38	198.45
VC0446		organic solvent tolerance protein	0	-0.141523	243.88	221.06	228.46	179.97	207.8	213.61
VC0447	djlA	Dna-J like membrane chaperone protein	0	0.00360497	37.45	32.61	35.06	39.64	27.39	35.03
VC0449		methyl-accepting chemotaxis protein	0.01	-0.237057	46.82	48.76	46.78	36.67	41.94	34.71
VC0450		membrane-bound lytic murein transglycosylase C	0	-0.147013	80.61	79.82	63.77	58.96	54.45	77.25
VC0451		hypothetical protein	0	-0.034455	204.16	191.98	152	167.09	146.34	197.67
VC0452		A/G-specific adenine glycosylase	0	-0.0849488	253.3	283.45	211.24	184.05	229.88	259.66
VC0453	trmB	tRNA (guanine-N(7)-)-methyltransferase	0	-0.139043	445.58	523.77	487.59	350.4	528.93	378.52
VC0454		glutaminase	0	-0.170629	41.29	59.17	59.88	39.93	49.46	45.03
VC0455		coproporphyrinogen III oxidase	0	0.205267	90.93	48.28	41.02	103.58	51.61	56.73
VC0456		deoxyribonucleotide triphosphate pyrophosphatase	0	0.213023	179.1	94.99	96.46	229.06	100.66	113.92
VC0457		hypothetical protein	0	0.194277	467.46	325.46	257.37	594.03	328.8	286.79
VC0458		hypothetical protein	0	0.17691	202.43	120.07	131.01	255.71	120.7	143.76
VC0459		hypothetical protein	0	0.175073	153.75	100.25	101.56	203.46	93.69	108.24
VC0460		pyrroline-5-carboxylate reductase	0	0.0643615	183.87	115.27	92.3	201.63	100.7	91.88
VC0461		hypothetical protein	0	-0.0837962	187.16	161.36	136.35	183.69	133.91	110.54
VC0462		twitching motility protein PilT	0	0.0293611	162.39	133.35	133.73	120.54	182.16	121.86
VC0463		twitching motility protein PilT	0	0.0483615	52.12	47.04	47.47	47.65	61.7	38.24
VC0464		LuxR family transcriptional regulator	0	0.0886871	22.54	14.21	13.75	16.16	16.35	20.32
VC0465		tyrosyl-tRNA synthetase	0	0.116651	4.28	4.76	5.96	7.62	2.68	7.49
VC0466		Holliday junction resolvase-like protein	0	0.184369	87.48	38.92	22.81	158.44	40.79	42.13
VC0467		hypothetical protein	0	0.172831	200.32	87.86	53.81	331.65	93.24	91.95
VC0468		glutathione synthetase	0	0.157412	337.44	142.53	100.62	519.79	142.73	158.43
VC0469		16S ribosomal RNA methyltransferase RsmE	0	0.11476	425.89	195.52	123.87	624.21	164.72	163.84
VC0470		extracellular deoxyribonuclease	0.05	-0.329784	29.95	21.72	20.73	16.84	17.12	16.36
VC0471		hypothetical protein	0	0.0663712	69.81	84.51	54.02	56.28	89.89	65.81
VC0472		S-adenosylmethionine synthetase	0	0.159867	591.65	788.26	690.78	584.27	896.84	834.95
VC0473		transketolase	0	-0.00444412	1223.84	1157.57	788.07	951.63	1258.81	808.14
VC0474		iron-regulated virulence regulatory protein IrgB	0	0.0363943	38.73	44.57	36.13	37.78	36.3	44.71
VC0475		enterobactin receptor protein	0.06	0.3677	366.08	410.9	203.11	687.76	528.57	215.57
VC0476		erythrose 4-phosphate dehydrogenase	0	0.0749277	202.86	193.19	134.38	161.94	177.98	199.77
VC0477	pgk	phosphoglycerate kinase	0	-0.120031	359.48	221.41	431.71	409.6	196.17	251.53
VC0478		fructose-bisphosphate aldolase	0	-0.23042	650.17	472.59	996.69	664.89	350.36	594.82
VC0479		hypothetical protein	0	-0.209767	204.54	246.72	431.26	220.33	237.5	241.09
VC0480		hypothetical protein	0	-0.237292	190.38	173.81	284.47	167.68	160.48	182.93
VC0481		LysE/YggA family protein	0	0.132676	73.38	58.37	50.37	62.71	56.84	76.67
VC0482		chromosome replication initiation inhibitor protein	0	-0.219135	17.18	9.36	11.17	9.38	8.47	10.76
VC0483		hypothetical protein	0	0.120268	20.64	26.71	18.94	24.17	14.9	34.18
VC0485		pyruvate kinase	0	-0.0995925	515.87	465.07	502.88	431.76	470.13	425.52
VC0486		DeoR family transcriptional regulator	0	-0.141374	68.87	43.76	56.82	47.19	42.1	55.32
VC0487		glucosamine--fructose-6-phosphate aminotransferase	0	-0.0819952	84.79	99.52	81.81	77.72	76.03	86.97
VC0488		ABC transporter substrate-binding protein	0	0.17594	8.67	9.64	6.07	8.26	10.27	9.4
VC0489		hemolysin	0	0.192899	2.06	2.29	1.38	2.03	2.8	2.39
VC0490		hypothetical protein	0	0.220632	837.74	592.98	602.54	904.78	749.71	682.18
VC0491		hypothetical protein	0	0.0653671	971.79	735.73	807.6	973.07	883.22	692.82
VC0492		hypothetical protein	0	-0.228554	644.94	478.46	605.43	511.09	456.4	408.11
VC0493		hypothetical protein	0	-0.0805538	234.84	223.97	214.28	221.09	171.64	214.47
VC0494		hypothetical protein	0	0.24472	1.41	4.17	2.32	5.14	4.94	2.69
VC0495		hypothetical protein	0	0.13305	2.69	0.25	3.33	1.51	3.2	4.77
VC0496		hypothetical protein	0	-0.116721	1.26	4.76	1.25	3.4	0.68	0
VC0497		transcriptional regulator	0	0.121517	0.75	5.01	0	8.87	0	6.16
VC0498		ribonuclease H	0	0.0475079	0.68	0	0	0.58	0	1.12
VC0499			0	-0.134926	10.36	6.27	8.34	5.83	6.43	8.49
VC0500			0	0.0916292	25.25	10.34	10.44	9.72	16.26	25.04
VC0501			0	0.207394	4.31	6.27	2.47	9.51	3.83	4.08
VC0502		type IV pilin	0	0.0147027	83.43	73.59	69.94	78.63	56.34	86.76
VC0503		hypothetical protein	0	0.115537	35.37	29.11	32.76	30.83	36.24	36.91
VC0504		hypothetical protein	0.12	-0.411481	51.01	89.88	96.95	40.24	51.35	57.54
VC0505		hypothetical protein	0	-0.0416044	38.89	35.96	46.2	26.24	32.56	55.34
VC0506		hypothetical protein	0	-0.0991739	35.76	32.22	22.43	23.58	19.7	34.86
VC0507		hypothetical protein	0	0.0600686	3.41	7.59	5.29	2.88	1.74	15.38
VC0508		hypothetical protein	0	-0.117831	4.76	4.54	8.44	4.59	2.54	6.41
VC0509		hypothetical protein	0	-0.250388	6.46	7.19	10.76	1.43	6.48	7.25
VC0510		DNA repair protein RadC-like protein	0	0.0956994	3.51	3.9	9.68	8.87	5.2	7.57
VC0512		methyl-accepting chemotaxis protein	0	NA	0	0	0	0	0	0
VC0513		AraC family transcriptional regulator	0	0.025753	0	0	0	0.62	0	0
VC0514		methyl-accepting chemotaxis protein	0	NA	0	0	0	0	0	0
VC0515		hypothetical protein	0	NA	0	0	0	0	0	0
VC0516		phage integrase	0.05	-0.295337	85.37	106.85	112.82	75.1	67.64	87.49
VC0517		RNA polymerase sigma factor RpoD	0	-0.0723008	430.61	386.05	424.45	428.25	312.49	385.8
VC0518	dnaG	DNA primase	0	0.0435464	413.8	351.01	290.41	356.89	338	350.03
VC0519		hypothetical protein	0	-0.0459176	1376.39	1318.87	1829.05	1124.95	1088.11	2031.02
VC0520	rpsU	30S ribosomal protein S21	0	-0.209781	3436.22	3596.01	6649.54	2953.03	3079.23	4840.71
VC0521	gcp	DNA-binding/iron metalloprotein/AP endonuclease	0	-0.121885	134.29	98.91	184.39	127.29	102.6	133.61
VC0522		beta-ketoadipate enol-lactone hydrolase	0	0.0936998	244.49	285.34	214.53	230.39	278.17	264.74
VC0523		glycerol-3-phosphate acyltransferase PlsY	0	0.144359	208.62	210.85	138.63	173.55	203.77	225.23
VC0524		dihydroneopterin aldolase FolB	0	0.0357826	164.98	202.01	122.49	163.68	139.05	180.26
VC0525		2-amino-4-hydroxy-6- hydroxymethyldihydropteridine pyrophosphokinase	0	-0.138592	64.05	57.98	75.93	52.53	56.72	62.49
VC0526	uppP	UDP pyrophosphate phosphatase	0	-0.209554	76.46	83.15	118.72	72.9	72.81	80.05
VC0527	ftsB	cell division protein FtsB	0	-0.0131995	115.75	79.08	64.7	83.63	84	76.56
VC0528	ispD	2-C-methyl-D-erythritol 4-phosphate cytidylyltransferase	0	-0.218306	97.45	80.02	92.86	61.25	84.63	72.6
VC0529	ispF	2-C-methyl-D-erythritol 2,4-cyclodiphosphate synthase	0	0.187146	278.65	222.92	177.52	221.98	300.15	237.42
VC0530	truD	tRNA pseudouridine synthase D	0	0.0050675	160.64	136.12	123.34	126.01	145.73	133.46
VC0531	surE	stationary phase survival protein SurE	0	-0.109962	93.64	103.71	93.08	72.56	94.28	90.33
VC0532	pcm	protein-L-isoaspartate O-methyltransferase	0	-0.0504379	114.91	90.02	81.27	78.85	95.33	89.22
VC0533		lipoprotein NlpD	0	0.0297443	95.37	95.83	70.75	88.89	85.26	82.51
VC0534		RNA polymerase sigma-38 factor	0	-0.0915269	24.57	29	34.01	25.28	25.37	28.24
VC0535		DNA mismatch repair protein MutS	0	-0.120028	82.14	69.16	59.19	54.63	68.87	60.04
VC0537	cysM	cysteine synthase B	0	0.126872	70.42	65.83	55.06	70.02	80.04	54.36
VC0538		thiosulfate ABC transporter substrate-binding protein	0.04	0.281832	46.28	38.89	32.72	38.66	54.12	51.38
VC0539		sulfate ABC transporter permease	0	-0.225328	14.89	8.28	10.44	7.93	7.11	9.73
VC0540		sulfate ABC transporter permease	0	0.00675344	11.36	7.19	9.65	11.5	6.78	9.6
VC0541		sulfate ABC transporter ATP-binding protein	0	-0.107968	6.14	5.5	6.79	4.17	4.72	7
VC0542		CinA-like protein	0.03	-0.29177	60.77	66.93	66.51	39.71	59.15	45.89
VC0543	recA	recombinase A	0	-0.0665345	479.08	510.72	555.5	434.3	522.68	467.18
VC0544	recX	recombination regulator RecX	0	0.0896121	15.8	13.17	14.28	15.55	17.45	13.48
VC0545	alaS	alanyl-tRNA synthetase	0.01	-0.211932	335.42	335.05	357.41	245.66	277.62	319.89
VC0547		aspartate kinase	0	0.0829411	565.52	567.57	573.36	525.12	742.27	504.87
VC0548		carbon storage regulator	0	-0.158831	450.08	434.37	388.86	293.45	375.55	411.31
VC0549		oxaloacetate decarboxylase subunit gamma	0	-0.233972	46.3	59.85	79.67	39.06	64.53	36.51
VC0550		oxaloacetate decarboxylase	0	-0.0116126	46.9	30.15	43.07	35.58	40.47	39.32
VC0551		oxaloacetate decarboxylase subunit beta	0	-0.205173	9.75	9.06	10.68	7.77	6.81	8.65
VC0552		quinone oxidoreductase	0.08	0.300444	90.05	94.85	59.69	102.36	107.78	91.1
VC0553		hypothetical protein	0	-0.0150784	62.44	57.45	59.4	65.92	53.35	51.97
VC0554		insulinase family protease/insulinase family protease	0	-0.101549	62.34	61.16	69.69	50.94	65.74	56.28
VC0556		glutamate--cysteine ligase	0	0.222684	254.9	118.49	137.97	384.11	130.68	125.42
VC0557		S-ribosylhomocysteinase	0.01	0.321235	107.1	74.12	52.7	178.73	66.89	78.22
VC0558		hemolysin	0	-0.0289343	187.95	183.58	141.85	138.26	152.49	191.69
VC0559		hypothetical protein	0.09	-0.304432	157.43	151.27	181.28	108.72	114.71	145.94
VC0560		signal recognition particle protein	0	-0.18058	281.6	275.85	291.95	233.14	224.82	255.57
VC0561	rpsP	30S ribosomal protein S16	0	-0.257662	4115.15	5150.71	8406.02	4073.79	4623.34	4826.95
VC0562	rimM	16S rRNA-processing protein RimM	0.02	-0.310895	1330.26	1484.58	2898.13	1270.05	1362.54	1459.35
VC0563	trmD	tRNA (guanine-N(1)-)-methyltransferase	0	-0.204072	1287.52	1397.35	2526.26	1349.19	1368.98	1479.06
VC0564	rplS	50S ribosomal protein L19	0	-0.0272205	790.2	1070.99	1270.07	1010.34	896.2	1083.15
VC0565		protease DegS	0	0.148994	150.9	149.42	96.59	123.69	151.1	154.97
VC0566		protease Do	0	0.081466	145.42	107.33	124.89	161.53	115.21	112.3
VC0567		cytochrome d ubiquinol oxidase subunit III	0	-0.0235694	1093.16	1242.59	669.79	934.4	962.33	911.59
VC0568		hypothetical protein	0	-0.180468	106.17	103.77	103.17	84.25	90.05	88.34
VC0570	rplM	50S ribosomal protein L13	0	-0.121458	2957.83	3291.07	3959.37	2760.12	2774.45	3454.54
VC0571	rpsI	30S ribosomal protein S9	0	-0.156692	1587.68	2092.27	2034.47	1644.76	1478.37	1745.35
VC0573		ubiquinol--cytochrome c reductase iron-sulfur subunit	0	0.110268	2124	2424.4	1271.77	1748.03	2258.98	2125.31
VC0574		ubiquinol--cytochrome c reductase cytochrome B	0.16	-0.392683	332.63	363.96	551.57	246.18	319.47	286.74
VC0575		ubiquinol--cytochrome c reductase cytochrome c1	0.06	-0.282129	493.04	456.14	599.83	370	401.77	421.45
VC0576	sspA	stringent starvation protein A	0	0.0376375	939.27	1198.84	1036.53	965.65	1195.79	1013.69
VC0577		ClpXP protease specificity-enhancing factor	0	0.256117	544.96	661.35	317.13	536.65	663.38	632.33
VC0578		hemolysin	0	-0.0516586	134.61	135.27	167.12	130.32	118.02	159.81
VC0579		phosphoheptose isomerase	0	0.147643	662.44	573.58	501.94	578.88	627.17	665.75
VC0580		hypothetical protein	0	-0.115935	286.12	239	274.15	183.36	235.47	285.77
VC0581		lipoprotein	0	-0.0639589	377.27	359.49	284.32	240.73	351.67	342.11
VC0582		hypothetical protein	0	-0.149598	88.85	101.91	79.62	59.67	78.89	91.51
VC0583			0	-0.0537037	179.47	289.77	214.62	195.19	204.74	232.95
VC0585		hypoxanthine-guanine phosphoribosyltransferase	0.19	-0.411613	224.58	217.68	317.31	174.42	141.75	192.61
VC0586		carbonic anhydrase	0	0.147456	375.69	370.61	357.17	323.59	422.64	458.26
VC0587		sulfate permease family protein	0	-0.157789	17.97	11.02	20.47	10.99	14.72	15.78
VC0589		ABC transporter ATP-binding protein	0	0.127105	223.11	73.74	70.91	372.54	74.96	79.68
VC0590		permease	0	0.187451	86	35.3	26.85	153.03	28.64	58.27
VC0591	panC	pantoate--beta-alanine ligase	0	-0.110178	154.64	136.17	137.85	107.77	119.59	152.11
VC0592	panB	3-methyl-2-oxobutanoate hydroxymethyltransferase	0.01	-0.224913	187.52	161.85	178.85	122.29	146.11	158.8
VC0593		2-amino-4-hydroxy-6- hydroxymethyldihydropteridine pyrophosphokinase	0	-0.0390761	340.15	364.29	213.91	242.95	306.08	300.58
VC0594		poly(A) polymerase	0	0.127613	626.38	609.45	395.46	522.65	645.75	564.79
VC0595		glutamyl-Q tRNA(Asp) synthetase	0	0.11048	295.15	249.12	193.38	280.18	272.53	218.45
VC0596		dnaK suppressor protein	0	0.151646	97.99	112.36	118.39	171.03	95.12	103.28
VC0597		sugar fermentation stimulation protein A	0.1	0.415005	66.22	60.13	21.38	133.2	49.02	58.43
VC0600		hypothetical protein	0	-0.0712862	26.79	25.33	24.09	19.02	25.05	25.25
VC0601		ATP-dependent RNA helicase HrpB	0	-0.121452	37.84	33.01	29.82	25.25	30.02	32.61
VC0602		penicillin-binding protein 1B	0	-0.108461	53.13	47.93	43.74	40.4	46.29	41.2
VC0603		hypothetical protein	0.01	0.238326	65.02	65.87	42.36	61.18	76.35	64.5
VC0604		bifunctional aconitate hydratase 2/2-methylisocitrate dehydratase	0	-0.0023438	222.44	186.47	139.02	165.38	193.71	163.31
VC0605		hypothetical protein	0	0.00523311	8.72	16.75	9.34	4.01	12.94	16.89
VC0606		nitrogen regulatory protein P-II	0	-0.104745	1.65	6.88	2.3	1.39	3.37	2.71
VC0607			0	-0.0946613	1.47	2.86	1.44	0.83	2.33	1.4
VC0608		iron(III) ABC transporter substrate-binding protein	0	-0.149626	171.44	215.09	283.21	179.52	207.35	186.76
VC0609		iron(III) ABC transporter permease	0	-0.0220401	90.48	74.9	74.25	68.65	75.61	82.97
VC0610		iron(III) ABC transporter ATP-binding protein	0	0.0955171	84.01	70.15	54.19	80.25	72.75	62.36
VC0611		phosphoglucomutase/phosphomannomutase	0	0.298001	13.68	7.13	5.17	15.15	8	11.91
VC0612		cellobiose/cellodextrin-phosphorylase	0	0.259846	60.77	34.35	23.59	77.11	38.33	34.57
VC0613		beta-N-acetylhexosaminidase	0	0.209953	19.26	8.43	10.77	25.9	11.38	10.09
VC0614		hypothetical protein	0	0.0921156	11.74	3.95	2.01	11.86	4.83	3.04
VC0615		endoglucanase-like protein	0	0.205471	8.32	3.8	3.96	12.26	3.51	5.17
VC0616		peptide ABC transporter ATP-binding protein	0.02	0.332602	16.23	11.81	12.41	27.89	13.92	14.54
VC0617		peptide ABC transporter ATP-binding protein	0.09	0.394103	9.67	8.54	8.76	19.29	9.5	12.2
VC0618		peptide ABC transporter permease	0.44	0.571458	3.39	4.91	3.2	12.67	6.31	6.27
VC0619		peptide ABC transporter permease	0	0.203408	24.18	19.4	8.64	16.4	20.4	24.58
VC0620		peptide ABC transporter substrate-binding protein	0	-0.0189356	64.54	45.64	45.29	64.81	37	43.55
VC0622		sensory box sensor histidine kinase/response regulator	0	0.0423113	77.35	62.83	56.7	68.93	69.5	56.59
VC0623		hypothetical protein	0	-0.113588	118.41	128.74	86.25	81.33	106.42	102.96
VC0624		hypothetical protein	0	0.17765	265.92	241.3	140.07	200.28	297.52	225.77
VC0626		glutamate-1-semialdehyde aminotransferase	0	-0.0556822	323.71	296.91	309.77	242.08	340.61	279.36
VC0627		iron-sulfur cluster insertion protein ErpA	0	-0.0782686	177.54	201.38	190.07	183.3	129.73	201.21
VC0628		hypothetical protein	0	-0.0890154	58.3	45.47	54.96	31.83	50.09	60.48
VC0629		multidrug resistance protein	0	0.0197881	8.38	10.66	8.47	7.39	9.18	10.47
VC0630		hypothetical protein	0	-0.0525747	187	188.88	158.27	157.17	156.34	180.23
VC0631		tyrosyl-tRNA synthetase	0	-0.264883	253.26	256.21	824.56	234.67	220.11	305.46
VC0632		D-alanyl-D-alanine carboxypeptidase/endopeptidase	0	0.009237	203.56	182.09	163.73	149.87	213.27	170.6
VC0633		outer membrane protein OmpU	0	-0.225272	23310	22723.5	33221.6	20496.2	20475.7	22638.2
VC0634	greA	transcription elongation factor GreA	0	0.129869	1099.41	1298.41	1159.75	1246.4	1362.07	1209.14
VC0635		hypothetical protein	0	0.187069	440.41	583.12	324.84	453.9	502.11	565.92
VC0636	rrmJ	23S rRNA methyltransferase	0	0.0165581	183.65	156.78	157.6	237.04	121.61	124.16
VC0637		cell division protein FtsH	0	0.0756898	355.21	266.91	256.58	419.19	234.39	242.85
VC0638		dihydropteroate synthase	0	-0.093739	166.74	161.36	169.43	152.99	128.47	164.43
VC0639	glmM	phosphoglucosamine mutase	0	-0.0972909	330.69	349.74	486.57	350.8	307.35	388.19
VC0640	secG	preprotein translocase subunit SecG	0	-0.209732	1518.52	1441.33	2172.48	1337.13	1297.56	1532.73
VC0641		hypothetical protein	0.1	-0.350058	422.99	457.89	598.57	273	428.61	355.56
VC0642	nusA	transcription elongation factor NusA	0	-0.166099	471.8	508	556.15	405.12	529.12	361.41
VC0643	infB	translation initiation factor IF-2	0	-0.0388865	722.73	741.74	743.61	644.51	711.54	719.98
VC0644	rbfA	ribosome-binding factor A	0	-0.0222948	183.6	170.51	203.77	178.19	182.5	172.47
VC0645	truB	tRNA pseudouridine synthase B	0	-0.172921	63.22	48.84	84.79	47.49	49.11	67.49
VC0646	rpsO	30S ribosomal protein S15	0	-0.119915	934.23	1163.42	1553.5	954.22	883.26	1364.2
VC0647		polynucleotide phosphorylase	0	-0.223078	541.06	565.3	828.59	509.55	470.22	569.8
VC0648		lipoprotein NlpI	0	-0.0727209	87.45	94.3	74.77	76.56	71.62	84.41
VC0649		MarR family transcriptional regulator	0	-0.18609	13.31	16.4	20.29	7.58	15.89	15.32
VC0650	vmrA	multidrug efflux pump VmrA	0	-0.120103	18.29	16.07	12.53	11.81	15.81	12.3
VC0651		hypothetical protein	0	0.146287	11	8.79	7.46	13.92	9.35	7.46
VC0652		protease	0	0.142724	23.98	25.35	16.81	22.49	27.85	21.48
VC0653		c-di-GMP phosphodiesterase A-like protein	0	0.0941041	458.49	313.24	289.07	353.67	358.04	382.93
VC0654		hypothetical protein	0.15	0.349044	89.25	76.99	56.24	93.63	100.37	91.42
VC0655		acetyltransferase	0	-0.175891	32.84	24.95	39.88	27.24	21.21	31.84
VC0656		DNA polymerase III subunit psi	0	-0.0027262	34.8	25.11	40.86	29.04	26.68	43.68
VC0657		ribosomal-protein-alanine acetyltransferase	0	0.169898	7.46	14.17	18.12	15.99	11.83	22.67
VC0658		c-di-GMP phosphodiesterase A-like protein	0	0.0526059	9.39	7.84	7.65	8.79	6.19	10.28
VC0659	prfC	peptide chain release factor 3	0	-0.061958	181.14	165.87	182.64	149.13	162.94	177.12
VC0660		ATP-dependent RNA helicase SrmB	0	0.0430019	544.32	576.04	466.57	432.74	616.71	537.3
VC0661		hypothetical protein	0	-0.103299	83.15	66.45	60.37	54.99	63.92	66.08
VC0662		branched-chain amino acid ABC transporter substrate-binding protein	0	0.150357	130.12	128.86	85.26	130.52	112.71	128.85
VC0663	prfB	peptide chain release factor 2	0	-0.0481624	1032.28	1056.18	805.17	710.59	976.58	997.24
VC0664	lysS	lysyl-tRNA synthetase	0	-0.170447	862.38	939.55	939.66	618.71	900.11	801.07
VC0665		Fis family transcriptional regulator	0	-0.152067	40.96	30.7	39.43	35.51	26	32.45
VC0666		hypothetical protein	0	0.24734	35.96	41.99	21.19	37.42	40.35	45.68
VC0667		aldo/keto reductase	0	0.109098	61.33	63.61	51.21	60.88	56.93	67.44
VC0668		DNA mismatch repair protein	0	-0.0111397	43.54	39.35	39.1	33.67	44.41	38.65
VC0671		dinucleoside polyphosphate hydrolase	0	-0.155039	95.5	69.56	87.71	79.03	57.53	76.34
VC0672		fused phosphoenolpyruvate-protein phosphotransferase PtsP/GAF domain-containing protein	0	0.00149163	56.46	41.71	45.56	42.93	43.1	52.77
VC0673		hypothetical protein	0	-0.0961097	51.49	51.34	48.07	37.82	53.74	42.97
VC0674		prolipoprotein diacylglyceryl transferase	0.02	-0.263071	126.79	131.34	161.05	100.56	117.43	109.36
VC0675	thyA	thymidylate synthase	0	-0.0605615	126.22	102.52	117.96	110.67	96.68	111.86
VC0676		Na+/phosphate symporter NptA	0	0.23782	7.89	5.56	7.17	7.32	10.37	8.4
VC0677	nhaR	transcriptional activator NhaR	0	-0.0232746	128.84	126.31	120.47	104.11	124.95	127.8
VC0678		transcriptional activator HlyU	0	-0.0322511	25.87	30.82	28.36	25.72	18.22	36.34
VC0679	rpsT	30S ribosomal protein S20	0	-0.0657246	17051	18609.1	17220.1	12653.9	13549.1	22302.9
VC0680		MviN protein	0	-0.165336	36.56	39.49	35.08	27.37	35.34	30.9
VC0681		bifunctional riboflavin kinase/FMN adenylyltransferase	0	0.014875	178.48	162.26	151.38	166.6	154.43	157.74
VC0682	ileS	isoleucyl-tRNA synthetase	0	0.0744695	498.92	455.02	359.85	396.2	564.15	382.12
VC0683	lspA	lipoprotein signal peptidase	0	-0.0462156	130.26	138.36	149.58	115.56	133.56	143.44
VC0684		FKBP-type peptidylprolyl isomerase	0	0.148821	331.6	264.91	202.84	288.52	276.95	295.91
VC0685	ispH	4-hydroxy-3-methylbut-2-enyl diphosphate reductase	0.09	-0.318297	116.74	107.39	144.98	91.51	79.59	101.51
VC0687		carbon starvation protein A	0	-0.00427434	29.29	9.5	8.58	21.11	12.17	10.33
VC0688		hypothetical protein	0	0.240184	28.71	29.96	15.89	28.69	40.54	23.89
VC0689		hypothetical protein	0	0.235895	6.63	5.6	5.2	7.43	7.02	6.67
VC0690		N-acetylmuramic acid-6-phosphate etherase	0	0.0885923	55.25	51.99	38.32	51.99	53.35	44.07
VC0691	anmK	anhydro-N-acetylmuramic acid kinase	0	0.177575	81.7	73.8	56.05	76.36	83.97	73.39
VC0692		beta-hexosaminidase	0	-0.0811905	56.89	54.3	46.5	50.94	48.82	41.63
VC0693		two-component response-regulatory protein YehT	0	0.136645	29.62	33.41	25.32	35.51	26.61	33.98
VC0694		hypothetical protein	0	0.0109566	54.58	48.18	33.4	42.24	45.26	43.4
VC0695		phospho-2-dehydro-3-deoxyheptonate aldolase	0.66	-0.443578	582.37	440.91	566.45	317.48	382.99	373.03
VC0696	tyrA	bifunctional chorismate mutase/prephenate dehydrogenase	0.1	-0.297482	576.72	414.44	536.76	369.71	385.96	404
VC0697		hypothetical protein	0	-0.136594	42.66	34.22	34.04	28.61	30.91	34.09
VC0698		ABC transporter ATP-binding protein	0	-0.167433	657.78	677.56	706.1	476.98	671.27	584.56
VC0700		soluble lytic murein transglycosylase	0	-0.0396199	45.54	51.94	55.08	38.22	51.27	54.67
VC0701		Trp operon repressor	0	-0.0275375	69.81	77.17	54.31	62.82	69.62	55.12
VC0702		NTPase	0	0.0777352	242.16	222.15	129.81	158.35	236.67	212.78
VC0703		c-di-GMP phosphodiesterase A-like protein	0	0.049147	127.59	124.15	95.01	98.67	126.39	121.53
VC0704		spermidine/putrescine ABC transporter substrate-binding protein	0	-0.0488609	78.04	69.06	60.45	53.09	62	76.9
VC0705		chorismate mutase	0	-0.147311	111.74	95.42	97.49	85.81	80	95.56
VC0706		sigma-54 modulation protein	0	0.0288047	1592.64	1136.3	240.04	1525.12	745.63	679.78
VC0708		hypothetical protein	0	-0.152951	405.56	407.83	536.93	361.52	384.94	411.91
VC0709	rluD	23S rRNA pseudouridine synthase D	0	0.013403	153.06	151.61	105.87	131.99	126.62	138.11
VC0710		hypothetical protein	0	0.0945007	31.75	38.1	24.1	28.55	32.67	36.63
VC0711		clpB protein	0	0.110552	195.99	75.18	83.19	334.14	56.82	80.88
VC0713		hypothetical protein	0.01	0.215455	1470.76	1500.79	1176.05	1637.77	1426.45	1658.99
VC0714		hypothetical protein	0	0.12084	320.73	419.95	304.71	401.52	364.85	345.33
VC0715		nitroreductase A	0	0.196736	139.13	170.54	104.81	153.68	184.38	132.84
VC0716		ferredoxin	0	0.176864	34.35	22.4	24.98	29.98	29.8	36.89
VC0717		protease	0	-0.134266	192.33	220.38	199.44	156.88	175.28	200.89
VC0718	rdgC	recombination associated protein	0	-0.0963012	277.65	257.02	252.85	210.27	282.63	210.74
VC0719		DNA-binding response regulator PhoB	0	0.0231269	18.61	20.45	28.91	20.68	18.9	29.6
VC0720	phoR	phosphate regulon sensor protein	0	0.00339585	20.3	22.19	16.19	17.42	18.54	20.44
VC0721		phosphate ABC transporter substrate-binding protein	0	-0.131359	3.71	8.59	9.58	7.56	3.99	6.33
VC0722		exopolyphosphatase	0	-0.195857	72.83	58.24	95.51	63.63	55.6	65.9
VC0723		polyphosphate kinase	0	-0.0742018	68.71	50.33	61.96	52.82	56.03	55.89
VC0724		phosphate ABC transporter permease	0	0.0900401	14.1	13.77	13.05	15.09	13.98	13.64
VC0725		phosphate ABC transporter permease	0	-0.117959	19.99	19.79	15.53	14.08	12.97	20.67
VC0726		phosphate transporter ATP-binding protein	0	-0.015485	39.69	31.47	33.73	33.33	32.24	34.33
VC0727		transcriptional regulator PhoU	0.09	0.402203	64.37	37.09	24.9	120.97	39.72	44.04
VC0728		hypothetical protein	0	0.0199467	54.04	40.43	45.33	41.32	50.76	45.56
VC0730		copper homeostasis protein	0	-0.105048	72.26	92.66	83.02	60.63	77.87	81.86
VC0731		anti-oxidant AhpCTSA family protein	0	-0.197779	3002.94	3617.49	4500.25	2732.54	3507.09	2907.76
VC0732		LysR family transcriptional regulator	0	-0.102082	30.68	24.47	36.19	28.13	22.22	30.87
VC0734		malate synthase	0	0.0687865	3.43	2.81	3.03	1.98	2.83	5.18
VC0736		isocitrate lyase	0	0.0821289	4.37	4.35	2.99	4.07	3.13	5.27
VC0737		acetoin utilization protein AcuB	0	0.107305	47.39	28.98	33.79	44.47	34.23	38.83
VC0739	queA	S-adenosylmethionine:tRNA ribosyltransferase-isomerase	0	-0.141414	159.46	132.29	113.75	92.65	137.71	116.17
VC0741	tgt	queuine tRNA-ribosyltransferase	0.17	-0.337754	456.04	442.94	535.71	315.41	399.83	341.77
VC0742	yajC	preprotein translocase subunit YajC	0	-0.0882196	1043.24	990.73	1119.51	1228.64	804.36	766.77
VC0743	secD	preprotein translocase subunit SecD	0	-0.0197339	592.85	460.9	574.94	700.18	400.18	431.99
VC0744	secF	preprotein translocase subunit SecF	0	-0.13915	446.91	338.62	665.95	539.38	248.53	423.53
VC0745		inositol monophosphatase	0	-0.106975	1373.66	2220.93	2302.08	1012.05	2095.73	2107.75
VC0746		RNA methyltransferase	0.02	-0.239396	133.37	109.24	100.29	80.09	91.39	100.19
VC0747		hypothetical protein	0.17	-0.293931	523.72	551.34	488.66	399.78	373.32	425
VC0748		cysteine desulfurase	0	-0.183389	554.82	577.08	573.96	504.32	397.8	517.08
VC0749		scaffold protein	0.23	-0.374336	248.2	281.72	284.42	184.16	177.59	217.56
VC0750		HesB family protein	0.39	-0.480412	208.38	199.09	281.58	113.26	156.91	165.02
VC0751	hscB	co-chaperone HscB	0.13	-0.310723	236.81	222.02	215.11	157.05	148.09	200.28
VC0752	hscA	chaperone protein HscA	0.01	-0.23227	252.39	270.17	302.36	208.23	206.68	248.61
VC0753		ferredoxin	0.02	-0.260683	430.4	474.7	569.47	363.84	350.83	436.29
VC0754		hypothetical protein	0	-0.244413	137.87	101.65	667.2	116.31	79.53	173.28
VC0755		aminopeptidase	0	-0.0177577	291.08	247.41	195.61	235.87	221.97	233.91
VC0756	ndk	nucleoside diphosphate kinase	0	-0.0777494	604.87	450.3	451.09	556.6	409.38	377.36
VC0757		ribosomal RNA large subunit methyltransferase N	0	-0.163909	120.08	115.28	173.64	108.11	114.42	123.77
VC0758		hypothetical protein	0	0.1948	421.33	404.98	279.79	375.08	438.89	424.79
VC0759	ispG	4-hydroxy-3-methylbut-2-en-1-yl diphosphate synthase	0	-0.18976	453.26	382.15	422.37	303.05	359.96	385.53
VC0760	hisS	histidyl-tRNA synthetase	0	0.00492561	276.49	278.78	249.19	272.21	259.8	245.39
VC0761		hypothetical protein	0	0.108493	359.8	300.72	236.68	292.75	340.34	303.28
VC0762		outer membrane protein assembly complex subunit YfgL	0	-0.0549733	151.3	120.52	138.69	133.67	123.67	121.85
VC0763	engA	GTP-binding protein EngA	0	-0.0865828	72.62	76.69	74.24	54.57	74.83	72.76
VC0764		hypothetical protein	0	-0.244333	21.06	16.83	30.92	13.88	17.45	21.17
VC0765		hypothetical protein	0	0.221649	32.27	27.28	26.82	35.39	38.18	32.79
VC0766	xseA	exodeoxyribonuclease VII large subunit	0	-0.0348181	203.19	166.85	161	127.04	180.52	190.87
VC0767		inosine 5'-monophosphate dehydrogenase	0	0.079247	642.39	459.83	380.79	521.81	471.04	515.62
VC0768	guaA	GMP synthase	0	-0.0883108	591.53	331.42	376	408.49	324.77	413.04
VC0769		chitinase	0	-0.250517	6.3	5.06	4.02	3.25	2.98	4.74
VC0770		hypothetical protein	0	-0.163043	560.94	697.37	905.14	505.81	570.93	752.61
VC0771		vibriobactin-specific isochorismatase	0	0.159686	40.76	46.47	39.93	62.12	42.85	37.05
VC0772		vibriobactin-specific 2,3-dihydroxybenzoate-AMP ligase	0.21	0.479825	9.16	7.93	3.1	14.21	10.19	9.4
VC0773		vibriobactin-specific isochorismate synthase	0	0.282753	3.94	8.63	4.73	7.51	9.34	6.88
VC0774		2,3-dihydroxybenzoate-2,3-dehydrogenase	0	0.216919	4.98	10.43	6.65	11.63	9.5	7.22
VC0775		vibriobactin synthesis protein	0	0.20615	10.78	14.67	10.81	19.74	12.71	10.9
VC0776		iron-enterobactin transporter substrate-binding protein	0.17	0.406554	24.09	19.92	16.57	35.57	26.36	23.29
VC0777		ferric vibriobactin ABC transporter permease	0.01	0.311391	3.44	1.12	3.91	5.2	3.8	5.17
VC0778		ferric vibriobactin ABC transporter permease	0	0.22862	2.8	3.9	4.26	6.63	5.91	2.99
VC0779		ferric vibriobactin ABC transporter ATP-binding protein	0	0.0271513	14.21	16.6	9.59	8.8	18.1	12.97
VC0780		vibriobactin synthase component D	0	0.163977	17.29	22.65	18.83	20.91	24.43	20.79
VC0781		LysR family transcriptional regulator	0	-0.207094	60.45	54.54	60.22	35.87	53.96	52.6
VC0783		hypothetical protein	0	0.0240685	4.57	2.03	4.35	5.14	3.42	2.5
VC0784		sodium/alanine symporter	0	0.107585	42.26	40.94	36.72	49.62	37.35	39.26
VC0786		D-amino acid dehydrogenase small subunit	0	-0.103888	50.59	48.03	53.12	31	52.24	51.62
VC0787		LysR family transcriptional regulator	0.08	-0.299111	44.36	42.13	40.16	27.31	32.14	35.55
VC0788		DOPA-dioxygenase-like protein	0	-0.0746164	198.64	166.96	126.59	142.09	133.83	165.02
VC0789		hypothetical protein	0	-0.221494	4.43	6.15	12.35	6.53	2.26	3.63
VC0790		transcriptional regulator CitB	0	0.189382	1.77	1.96	2.19	2.05	4.8	2.17
VC0791		sensor kinase citA	0.08	0.377373	1.42	0.99	0.66	2.18	1.94	1.75
VC0792		oxaloacetate decarboxylase subunit beta	0	0.167046	0.93	0.77	0.86	2.94	0.32	1.14
VC0793m	oadA-2	oxaloacetate decarboxylase	0	0.179304	1.18	2.61	1.35	2.34	2.85	1.38
VC0794		hypothetical protein	0.09	0.283636	2.88	0	0	3.34	4.4	2.95
VC0795		citrate/sodium symporter	0	0.199578	2.24	0	1.67	2.27	1.52	2.76
VC0796		citrate (pro-3S)-lyase ligase	0	0.154519	0.85	0.31	1.05	2.14	1.34	0.46
VC0797		citrate lyase subunit gamma	0	0.0211697	1.02	1.13	0.32	0.86	0.69	1.67
VC0798		citrate lyase subunit beta	0.02	0.284728	2.54	0	0.74	2.29	3.92	1.94
VC0799		citrate lyase subunit alpha	0.08	0.362359	3.26	2.42	0.24	4.41	3.62	3.4
VC0800		apo-citrate lyase phosphoribosyl-dephospho-CoA transferase	0	-0.0601373	0.84	0	2.09	0.24	0.19	1.38
VC0801		2-(5''-triphosphoribosyl)-3'-dephosphocoenzyme-Asynthase	0	0.0426423	2.73	0.71	1.19	1.08	2.07	1.84
VC0802		hypothetical protein	0	-0.125599	32.56	29.47	15.96	21.08	19.56	22.95
VC0803		RNA methyltransferase	0	0.109942	281.01	307.31	236.47	258.13	286.35	322.69
VC0804		ferredoxin	0	-0.119959	68.06	93.32	89.62	75.51	78.61	64.18
VC0806		hypothetical protein	0.01	-0.208102	91.35	80.41	80.63	60.99	76.03	69.65
VC0807		hypothetical protein	0	-0.206074	15.24	23.33	30.81	21.05	14.87	18.28
VC0808		hypothetical protein	0	0.0519973	17.77	12.08	18.98	18.32	19.47	16.18
VC0809		hypothetical protein	0.01	0.282731	28.76	21.64	25.61	35.35	22.57	37.55
VC0810		hypothetical protein	7.51	1.31448	18.73	16.28	19.6	65.68	50.56	89.23
VC0811			1.11	0.538973	254.19	229.79	262.89	409.43	306.86	421.91
VC0812		helicase-like protein	0.04	-0.25463	278.2	197.75	245.19	170.41	182.07	213.77
VC0813		tellurite resistance protein-like protein	0.31	-0.462307	223.82	130.84	236.19	100.35	139.78	132.32
VC0814		transcriptional regulator	0	-0.210886	28.64	23.8	27.51	20.71	16.9	25.01
VC0815		hypothetical protein	0	-0.000934541	77.01	80.38	71.53	81.23	70.64	68.34
VC0816		hypothetical protein	0	-0.014559	0	3.67	0	0	2.24	0
VC0817		transposase	0	0.170888	35.3	29.02	18.66	27.84	28.18	36.22
VC0818			1.61	0.785848	6.21	3.95	6.6	15.53	11.76	17.81
VC0819		aldehyde dehydrogenase	6.32	1.26455	3.15	2.33	4.03	10.8	15.12	13.41
VC0820		ToxR-activated gene A protein	17.49	1.63721	6.65	7.73	6.9	27.23	25.32	30.92
VC0821			16.58	1.65956	39.2	33.88	49.27	175.41	183.91	149.65
VC0823		hypothetical protein	36.22	2.23469	142.84	143.83	114.72	914.31	919.74	668.14
VC0824	tpx	thiol peroxidase	9.38	1.25576	223.97	290.49	326.61	753.18	798.81	898.13
VC0825		toxin co-regulated pilus biosynthesis protein I	11.69	1.47556	7.46	12.26	10.16	36.25	38.81	35.87
VC0826		toxin co-regulated pilus biosynthesis protein P	0	0.0097969	230.65	229.02	290.43	226.9	266.17	245.49
VC0827		toxin co-regulated pilus biosynthesis protein H	0.38	0.392532	253.21	258.3	186.65	320.56	288.37	310.47
VC0828		toxin co-regulated pilin	11.2	1.66043	46.1	58.73	110.74	387.73	693.82	412.93
VC0829		toxin co-regulated pilus biosynthesis protein B	8.2	1.4485	5.26	7.79	12.39	35.67	71.96	39.82
VC0830		toxin co-regulated pilus biosynthesis protein Q	6.37	1.27807	23.34	22.25	22.95	66.94	150.09	68.3
VC0831		toxin co-regulated pilus biosynthesis outer membrane protein C	8.43	1.41843	23.12	20.11	35.11	88.59	171.24	93.37
VC0832		toxin co-regulated pilus biosynthesis protein R	4.75	1.16748	18.55	14.37	52.17	122.95	189.87	120.24
VC0833		toxin co-regulated pilus biosynthesis protein D	7.7	1.37277	14.44	20.47	33.68	86.16	127	94.93
VC0834		toxin co-regulated pilus biosynthesis protein S	7.12	1.3354	18.43	16.47	34.08	81.61	136.27	94.65
VC0835		toxin co-regulated pilus biosynthesis protein T	11.27	1.53687	15.98	13.22	23.6	64.38	93.81	75.8
VC0836		toxin co-regulated pilus biosynthesis protein E	11.3	1.53393	14.62	8.87	17.58	59.16	63.65	57.35
VC0837		toxin co-regulated pilus biosynthesis protein F	8.77	1.40142	17.67	19.33	34.45	92.34	103.71	96.99
VC0838		TCP pilus virulence regulatory protein	7.23	1.3027	11.27	10.31	18.94	43.39	61.55	51.98
VC0839		leader peptidase TcpJ	11.37	1.62437	21.21	12.57	32.57	109.69	133.57	127.18
VC0840		accessory colonization factor AcfB	25.2	1.80357	43.28	42.87	50.54	189.47	186.03	210.29
VC0841		accessory colonization factor AcfC	11.3	1.6507	10.19	18.08	28.91	124.11	119.49	119.27
VC0842		hypothetical protein	9.38	1.52232	7.97	4.96	12.84	45.16	52	60.32
VC0843		TagE protein	13.57	1.7244	5.48	7.21	10.82	45.42	46.32	48.06
VC0844		accessory colonization factor AcfA	3.89	1.07344	3.73	3.11	2.89	8.06	18.54	23.49
VC0845		hypothetical protein	9.61	1.2427	23.57	27.54	22.46	50.1	81.52	75.13
VC0846			1.4	0.713564	15.3	17.02	8.4	24.71	24.67	31.88
VC0847		phage family integrase	0	-0.0776383	153.07	136.08	101.27	108.44	119.13	123.28
VC0848	smpB	SsrA-binding protein	0	-0.12141	443.8	439.65	373.13	335.06	367.28	399.32
VC0849		hypothetical protein	0	0.0776658	125.35	143.22	153.78	128.57	164.19	147.06
VC0850		hypothetical protein	0	-0.0120867	53.25	60.3	60.64	53.5	60.9	52.36
VC0851		small protein A	0	-0.191019	128.62	112.8	165	92.39	96.96	143.94
VC0852		recombination and repair protein	0	0.12724	81.64	80.91	74.15	75.46	102.89	75.38
VC0853	ppnK	inorganic polyphosphate/ATP-NAD kinase	0	-0.210615	40.96	34.55	60.54	34.84	33.42	40.84
VC0854		heat shock protein GrpE	0	0.198299	2086.54	1244.67	1220.32	3244.82	1095.51	1116.17
VC0855	dnaK	molecular chaperone DnaK	0	0.108156	1876.47	859.62	871.58	2890.81	675.44	962.77
VC0856		molecular chaperone DnaJ	0	0.161234	184.52	77.69	75.69	319.99	78.78	87.26
VC0857		fimbrial assembly protein PilE	0	0.102386	6.8	4.54	2.53	8.04	3.47	4.46
VC0858		type IV pilin	0	-0.0208013	1.09	1.21	2.19	2.53	0.93	0.22
VC0859		hypothetical protein	0.37	0.524145	2	4.18	1.71	3.59	9.37	8.83
VC0860		hypothetical protein	0.33	0.523856	1.58	2.43	2.11	6.05	4.71	2.89
VC0861		type IV pilin	0	0.210583	5.47	2.84	2.72	5.23	5.71	5.68
VC0862		hypothetical protein	0	0.231701	86.78	91.05	41.88	98.76	85.45	76.47
VC0863		hypothetical protein	0	-0.172561	113.67	100.36	96.37	91.72	83.02	85.69
VC0864		hypothetical protein	0	0.0365774	35.81	27.13	40.88	36.12	28.59	40.83
VC0866		transglycosylase	0	0.0274626	42.48	35.64	25.99	34.23	30.04	37.29
VC0868		hypothetical protein	0	-0.228184	68.08	63.09	24.63	40.68	30.86	37.19
VC0869		phosphoribosylformylglycinamidine synthase	0	-0.168587	105.5	76.27	68.22	75.39	66.68	65.35
VC0870		IS1004 transposase	0.06	0.361588	20	15.34	20.96	24.44	21.1	38.43
VC0871		hypothetical protein	0.37	0.512168	39.33	55.99	49.76	86.94	69	83.16
VC0872		hypothetical protein	0	0.19871	69.6	79.05	89.99	109.3	86.09	86.76
VC0873		hypothetical protein	1.15	0.558938	58.54	66.15	43.86	79.81	95.86	84.05
VC0875		prolyl-tRNA synthetase	0	-0.102316	324.62	319.12	308.08	237.01	333.13	279.42
VC0876		hypothetical protein	0	-0.0898604	55.12	54.55	41.18	35.52	50.76	47.3
VC0878	rpmE2	50S ribosomal protein L31	0	0.0575755	155.73	146.49	88.22	173.84	133.75	84.43
VC0879	rpmJ	50S ribosomal protein L36	0	0.112279	107.89	107.99	66.16	137.53	96.18	70.72
VC0880		hypothetical protein	0.31	-0.491511	14.68	14.65	24.74	10.32	11.01	10.72
VC0881		hypothetical protein	0	0.153727	111.77	95.56	47.04	89.76	103.39	85.26
VC0882		hypothetical protein	0	0.240392	662.07	724.55	329.71	541.53	827.45	687.74
VC0884		acetyltransferase-like protein	0	0.138524	55.19	16.69	15.76	86.17	17.28	24.79
VC0885		hypothetical protein	0	0.0856459	163.01	46.01	69.25	219.51	50.84	64.54
VC0886		hypothetical protein	0	0.133914	212.89	68.13	77.88	316.95	84	87.4
VC0887		hypothetical protein	0	0.0260798	227.05	266.51	227.86	182.14	266.97	267.37
VC0888		tRNA pseudouridine synthase C	0	0.0797521	85.69	87.53	109.22	96.39	101.59	98
VC0889		1-deoxy-D-xylulose-5-phosphate synthase	0	-0.193732	257.44	205.31	170.01	166.1	173.69	179.37
VC0890		geranyltranstransferase	0.09	-0.298469	230.92	181.27	235.81	171.47	152.03	166.14
VC0891		exodeoxyribonuclease VII small subunit	0	-0.228597	177.15	147.93	188.11	151.54	142.43	110.02
VC0892		flagellar motor protein PomA	0	-0.0595976	30.41	29.42	39.79	28.15	35.31	28.8
VC0893	motB	flagellar motor protein MotB	0	-0.0205114	51.77	66	57.65	45.93	64.07	57.16
VC0894		thiamine biosynthesis protein ThiI	0	0.0362264	240.09	286.91	202.3	181.82	291	254.01
VC0896		DNA-binding transcriptional activator GcvA	0	0.0819903	28.21	26.45	21.76	21.17	26.54	31.45
VC0897		hypothetical protein	0	-0.152009	34.74	20.83	13.31	19.1	17.78	16.31
VC0898	xni	exonuclease IX	0	0.110126	196.43	190.85	157.54	160.92	203.36	208.6
VC0899		hypothetical protein	0	-0.0147291	219.31	151.48	125.16	190.01	141.12	132.51
VC0900		GGDEF family protein	0	-0.0384818	175.5	143.77	114.66	126.37	134.85	141.29
VC0901		hypothetical protein	0	0.0530803	95.29	94.02	90.48	75.37	93.85	114.36
VC0902	queF	7-cyano-7-deazaguanine reductase	0.05	-0.238737	287.44	290.89	270.71	200.77	257.85	221.2
VC0903		SecY interacting protein Syd	0	0.0890388	91.08	68.66	56.8	58.91	93.41	71.73
VC0904		hypothetical protein	0	0.217624	12.64	19.67	11.57	16.89	14.54	21.98
VC0905	metQ	DL-methionine transporter substrate-binding subunit	0	0.108972	159.99	217.54	178.2	157.78	261.45	176.18
VC0906		ABC transporter permease	0	-0.149869	126.09	145.93	102.1	82.69	139.51	92.19
VC0907	metN	DL-methionine transporter ATP-binding subunit	0	-0.134556	74.13	93.48	105.16	62.91	87.22	86.82
VC0908		D,D-heptose 1,7-bisphosphate phosphatase	0	-0.134949	101.23	126.36	135.41	87.22	112.59	115.38
VC0909	treR	trehalose repressor	0	0.157695	137.86	122.94	106.08	123.8	146.33	128.97
VC0910		PTS system trehalose(maltose)-specific transporter subunits IIBC	0.01	-0.253443	1084.63	739.6	966.73	850.96	641.38	659.58
VC0911		trehalose-6-phosphate hydrolase	0	0.0764866	1310.91	1007.38	965.35	1149.33	1175.41	1018.58
VC0913		hypothetical protein	0	-0.0385949	50.2	41.72	27.33	37.42	38.79	32.84
VC0914		multidrug resistance protein	0	-0.129603	26.9	25.76	22.13	20.52	24.3	19.85
VC0916		phosphotyrosine protein phosphatase	0	0.292697	18.09	2.01	13.09	28.99	14.35	12.35
VC0917		UDP-N-acetylglucosamine 2-epimerase	1.61	0.786818	5.4	2.1	3.52	6.26	11.93	12.17
VC0918	wecC	UDP-N-acetyl-D-mannosamine dehydrogenase	0	0.254104	9.36	3.25	3.17	11.08	5.13	5.68
VC0919		serine acetyltransferase-like protein	0	0.310363	18.23	7.57	5.06	12.63	20.54	12.27
VC0920		exopolysaccharide biosynthesis protein EpsF	0	0.162922	3.68	6.87	3.59	6.54	5.9	4.31
VC0921		polysaccharide export protein	0.09	0.39469	2.89	1.67	1.66	3.52	3.71	3.42
VC0922		hypothetical protein	0.08	0.373215	9.9	7.15	9.28	17.01	8.75	13.08
VC0923		serine acetyltransferase-like protein	0	0.15612	15.73	18.66	7.37	13.86	16.17	17.48
VC0924		capsular polysaccharide biosynthesis protein CapK	0	0.281867	9.35	8.52	12.64	13.97	13.4	12.74
VC0925		polysaccharide biosynthesis protein	0.5	0.541192	23.66	26.01	10.75	29.94	32.93	35.28
VC0926		hypothetical protein	1.93	0.635082	30.26	26.21	23.96	42.26	46.93	42.31
VC0927		UDP-N-acetyl-D-mannosamine transferase	2.6	0.805705	29.29	27.89	18.53	55.5	53.88	42.24
VC0928		hypothetical protein	0.22	0.4324	16.66	17.7	19.97	25.3	24.67	30.34
VC0929		hypothetical protein	0	0.135037	18.22	21.08	17.71	18.69	20.42	23
VC0930		hemolysin-like protein	0	-0.0927138	14.19	19.4	17.6	11.26	17.15	17.48
VC0931		hypothetical protein	0	0.168734	2.06	3.57	4.13	4.64	3.28	4.51
VC0932			0	-0.068858	26	22.72	11.13	18.28	15.57	17.75
VC0934		capsular polysaccharide biosynthesis glycosyltransferase	0	0.201006	7.45	3.12	3.08	4.83	5.36	6.55
VC0935		hypothetical protein	1.61	0.721891	10.22	8.14	10.72	18.63	23.34	16.23
VC0936		polysaccharide export-like protein	0.38	0.54942	5.15	2.55	10.47	15.69	14.78	14.53
VC0937		exopolysaccharide biosynthesis protein	0.22	0.419699	7.64	7.89	6.98	11.68	9.79	10.34
VC0938		hypothetical protein	0	-0.00308794	9.39	5.93	12.83	8.1	11.31	8.57
VC0939		hypothetical protein	0.03	-0.315387	60.42	47.5	70.63	31.93	44.39	52.07
VC0940		hypothetical protein	0	-0.0620691	38.96	32.64	32.01	28.17	29.93	36.49
VC0941	glyA	serine hydroxymethyltransferase	0	-0.14266	727.81	616.6	619.36	501.52	657.93	533.06
VC0942		hypothetical protein	0.02	0.26752	117.76	108.19	92.08	117.34	114.31	153.14
VC0943		lipoyl synthase	0	0.176431	137.13	160.5	78.64	145.36	153.31	121.97
VC0944	lipB	lipoate-protein ligase B	0	0.185368	246.93	233.9	153.13	248.27	227.19	229.91
VC0945		hypothetical protein	0	0.175231	70.38	143.29	76.55	116	101.6	115.34
VC0947		D-alanyl-D-alanine carboxypeptidase	0	0.206773	1375.05	1435.54	997.05	1323.15	1591.92	1394.71
VC0948		rare lipoprotein A	0	0.19753	660.05	679.13	497.91	600.57	762.24	703.07
VC0949		rod shape-determining protein RodA	0	-0.0623025	60.04	64.68	63.03	52.35	55.29	65.52
VC0950		penicillin-binding protein 2	0	0.0484051	114.17	108.83	93.18	92.26	106.45	117.83
VC0951		rRNA large subunit methyltransferase	0	-0.0972718	265.53	273.19	194.1	161.77	267.99	217.32
VC0952		hypothetical protein	0	-0.102476	328.68	311.66	241.24	217.97	288.73	271.67
VC0953	holA	DNA polymerase III subunit delta	0	-0.150932	245.28	208.3	243.95	174.97	193.53	230.46
VC0954		rare lipoprotein B	0.06	-0.25502	299.97	285.2	269.77	185.97	234.04	254.67
VC0956	leuS	leucyl-tRNA synthetase	0	0.0354906	443.81	469.46	395.1	371.92	487.42	440.51
VC0957		hypothetical protein	0	0.120492	175.09	124.11	59.26	145.27	121.24	114.05
VC0958	lnt	apolipoprotein N-acyltransferase	0	-0.0661044	123.98	111.77	99.96	100.81	97.43	108.2
VC0959		hemolysin	0	-0.148901	374.85	297.42	439.9	295.56	277.16	378.51
VC0960		metalloprotease	0	-0.141566	233.55	214.22	236.89	178.66	186.41	227.84
VC0961		PhoH family protein	0	-0.0444947	374.19	385.71	287.79	328.01	305.23	336.89
VC0962		(dimethylallyl)adenosine tRNA methylthiotransferase	0	-0.0170856	589.54	651.76	446.58	417.93	714.32	469.28
VC0963		2-octaprenyl-3-methyl-6-methoxy-1,4-benzoquinol hydroxylase	0	0.040203	27.83	26.45	23.85	25.18	27.35	25.29
VC0964		PTS system glucose-specific transporter subunit	0	-0.0322215	896.19	1059.92	1000.59	826.97	1001.27	970.73
VC0965		phosphoenolpyruvate-protein phosphotransferase	0.13	-0.319026	554.87	521.89	609.98	400.6	493.36	361.39
VC0966		phosphocarrier protein HPr	0.12	-0.280875	866.45	826.88	794.36	566.96	734.06	623.64
VC0968		cysteine synthase A	0	-0.147159	127.51	137.99	240.5	94.15	159.41	176.78
VC0969		sulfate transport protein CysZ	0	0.00528541	253.14	261.9	220.18	201.7	301.7	209.07
VC0970		cell division protein ZipA	0	-0.098753	150.7	151.11	190.97	144	137.41	160.79
VC0971	ligA	NAD-dependent DNA ligase LigA	0	-0.101458	51.25	49.98	66.08	47.8	55.08	46.8
VC0972		porin	0	0.0499471	54.52	36.48	36.84	50.85	32.67	44.44
VC0973		hypothetical protein	0	-0.109081	77.93	64.85	79.09	73.86	61.67	60.37
VC0974		MerR family transcriptional regulator	0	-0.166708	47.47	35.2	45.72	29.73	27.63	48.03
VC0975		hypothetical protein	0	-0.00321851	380.63	359.48	367.39	260.78	479.74	332.25
VC0976		hypothetical protein	0	0.03461	497.24	585.47	427.96	395.53	662.28	445.89
VC0977		hypothetical protein	0	0.103291	391.96	145.91	114.72	546.19	141.62	133.85
VC0979		short chain dehydrogenase	0	0.0679314	20.61	23.13	17.99	24.62	18.85	20.03
VC0980		epimerase	0	0.153135	60.25	74.17	57.43	69.63	80.82	60.33
VC0981		phosphodiesterase	0	0.0853684	48.23	44.79	44.37	48.96	45.77	48.2
VC0982		selenoprotein W-like protein	0	0.109245	151.04	129.7	92.71	126.55	119.82	145.24
VC0983		regulatory protein ToxS	0	0.20132	236.69	223.33	153.6	283.15	212.49	200.35
VC0984		cholera toxin transcriptional activator	0	-0.113122	326.32	241.63	327.15	314.87	241.96	223.76
VC0985		heat shock protein 90	0	0.133274	780.86	445.83	430.64	1261.62	328.14	502.21
VC0986	adk	adenylate kinase	0	0.0257118	1740.85	1908.98	1887.3	1751.85	1882.12	1843.28
VC0987	hemH	ferrochelatase	0	-0.222795	60.11	37.21	76.66	47.57	39.19	49.51
VC0988	tppB	tripeptide transporter permease	0	-0.001453	37.74	31.97	37.35	28.53	34.7	40.86
VC0990	rfaH	transcriptional activator RfaH	0	-0.0674961	40.04	39.8	45.52	27.12	37.12	50.7
VC0991	asnB	asparagine synthetase B	0	-0.0850317	62.23	57.3	40.5	38.88	55.39	48.17
VC0992		glutathione-regulated potassium-efflux system protein KefB	0.05	-0.27019	115.92	130.19	116.86	72.58	104.06	105.13
VC0993		N-acetylglucosamine repressor	0	-0.0337176	77.57	73.55	71.7	73.2	65.43	70.59
VC0994	nagA	N-acetylglucosamine-6-phosphate deacetylase	0	-0.0126056	142.41	121.15	115.33	105.34	136.58	119.41
VC0995		PTS system N-acetylglucosamine-specific transporter subunit IIABC	0	-0.201885	65.91	46.8	54.58	56.41	36.33	40.78
VC0997		glutaminyl-tRNA synthetase	0	0.02968	541.98	586.87	406.4	463	506.45	540.25
VC0998		hypothetical protein	0	0.030662	119.13	100.32	66.56	85	101.86	92.94
VC0999	truA	tRNA pseudouridine synthase A	0	-0.0325323	40.66	50.29	50.19	37.5	51.93	44.21
VC1000		acetyl-CoA carboxylase subunit beta	0	-0.135824	259.4	286.85	297.57	220.47	220.48	292.53
VC1001		folylpolyglutamate synthase/dihydrofolate synthase	0	0.100321	160.83	119.42	126.96	140.9	139.7	143.71
VC1002		DedD protein	0	-0.118417	89.31	90.88	97.59	79.82	72.6	92.26
VC1003		bacteriocin production protein	0.04	-0.325001	139.38	99.35	182.96	112.91	91.43	96.6
VC1004		amidophosphoribosyltransferase	0.04	-0.265095	116.95	80.61	102.39	76.7	72.13	83.66
VC1005		hypothetical protein	0	-0.00922247	64.47	59.79	71.63	57.27	61.65	70.56
VC1006		ribonuclease T	0	0.0610342	373.07	401.59	223.42	276.07	384.16	346.62
VC1008		sodium-type flagellar protein MotY	0	-0.0747776	84.65	92.82	93.99	77.75	74.74	95.52
VC1009		hypothetical protein	0	0.232215	132.89	144.36	87.51	127.71	148.12	149.03
VC1010		lactoylglutathione lyase	0	0.180594	753.04	806.87	358.72	562.84	1125.31	535.14
VC1011		endonuclease III	0	-0.096282	118.34	133.18	125.47	101.22	135.82	99.86
VC1012		electron transport complex protein RsxE	0.05	-0.289919	93.28	90.17	61.77	49.28	68.02	65.01
VC1013		electron transport complex protein RnfG	0	-0.0543336	144.33	121.59	108.24	88.99	144.11	110.41
VC1014	rnfD	electron transport complex protein RnfD	0.14	-0.298839	134.6	132.04	112.63	90.18	109.08	87.83
VC1015		electron transport complex protein RnfC	0	-0.178009	98.94	89.23	80.28	70.33	75.21	79.58
VC1016		electron transport complex protein RnfB	0	-0.00439718	94.53	59.99	61.49	56.77	75.11	74.51
VC1017		Na(+)-translocating NADH-quinone reductase subunit E	0	-0.177768	135.73	160.19	116.36	84.29	99.35	155.03
VC1018	uvrB	excinuclease ABC subunit B	0.03	0.247841	151.64	138.36	97.64	130.31	171.92	152.55
VC1021		LuxO repressor protein	0	0.038058	181.41	173.63	137.35	152.94	206.01	129.11
VC1022		phosphorelay protein	0.37	0.465978	67.13	66.8	44.37	93.14	76.58	89.39
VC1023		hypothetical protein	0	-0.0714158	86.96	79.94	61.18	66.93	70.43	68.34
VC1024	moaA	molybdenum cofactor biosynthesis protein A	0.13	0.398276	176.14	183.02	84.16	160.25	286.14	183.37
VC1025		molybdenum cofactor biosynthesis protein B	0	0.161778	53.29	59.6	64.45	65.07	86.09	50.42
VC1026	moaC	molybdenum cofactor biosynthesis protein MoaC	0.1	0.360122	40.65	37.21	26.37	44.06	52.52	42.02
VC1027	moaD	molybdopterin synthase small subunit	0	-0.00822253	19.65	27.31	15.61	24.34	20.46	13.08
VC1028		molybdenum cofactor biosynthesis protein E	0.01	0.323227	6	12.98	11.17	10.41	21.31	15.03
VC1029		GGDEF family protein	0	0.286827	7.9	8.79	3.75	8.23	8.64	10.54
VC1031		inosine monophosphate dehydrogenase-like protein	0	0.00552833	3.42	5.33	5.1	5.2	5.12	3.37
VC1033	zntA	zinc/cadmium/mercury/lead-transporting ATPase	0	0.217787	107.24	80.68	50.02	98.64	94.2	81.22
VC1034		uridine phosphorylase	0	-0.150371	1328.67	896.76	1095.08	1025.25	845.96	942.52
VC1035		hypothetical protein	0	0.28946	13.69	17.29	8.59	19.1	15.16	16.47
VC1036	metG	methionyl-tRNA synthetase	0	-0.0454477	238.78	273.25	252.88	207.52	242.55	265.99
VC1037		mrp protein	0	-0.263584	79.14	65.79	121.14	63.65	64.18	75.19
VC1038		uridine kinase	0	0.176242	1079.27	1513.86	601.46	974.55	1599.7	1077.53
VC1039		asmA protein	0	0.0299606	448.55	491.77	502.93	389.85	674.78	378.75
VC1040		cob(I)yrinic acid a,c-diamide adenosyltransferase	0	-0.138857	16.95	15.8	21.02	12.62	13.56	19.4
VC1041		phosphotyrosine protein phosphatase	0	-0.013616	42.28	18.66	14.61	26.41	23.92	18.78
VC1042		long-chain fatty acid transport protein	0	-0.0857007	15.23	20.95	11.61	9.71	18.26	13.62
VC1043		long-chain fatty acid transport protein	0	0.0377032	1105.53	998.22	980.2	994.79	901.12	1168.82
VC1044		hypothetical protein	0.34	0.404991	125.47	117.72	82.85	126.92	169.96	140.5
VC1045		RNA polymerase sigma factor	0	0.00514689	128.67	152.87	134.8	127.42	144.37	132.5
VC1046	fadI	3-ketoacyl-CoA thiolase	0.09	0.35964	15.01	10.66	12.75	14.42	23.01	15.52
VC1047	fadJ	multifunctional fatty acid oxidation complex subunit alpha	0	0.0171841	21.16	18.88	13.56	20.61	17.14	13.97
VC1048		hypothetical protein	0	-0.0108578	42.37	39.78	52.21	49.67	41.16	39.23
VC1049		LysR family transcriptional regulator	0	1.05931e-05	82.23	78.76	60.36	68.24	63.9	80.04
VC1050		response regulator	0	-0.0630997	17.46	13.05	20.65	16.8	15.22	15.21
VC1051		hypothetical protein	0.03	0.238189	1557.34	1588.17	1150.27	1446	1667.39	1888.4
VC1052		hypothetical protein	0	-0.080184	192.68	127.98	140.15	131.57	113	168.75
VC1053		adenine phosphoribosyltransferase	0	-0.0633567	771.81	731.3	738.02	618.89	709.52	737.62
VC1054		DNA polymerase III subunits gamma and tau	0	-0.0400145	358.32	302.99	247.66	236.63	333.06	275.22
VC1055		hypothetical protein	0	0.229694	934.55	627.5	466.53	1235.22	580.29	620.2
VC1056	recR	recombination protein RecR	0	0.202249	105.7	67.14	58.56	141.15	59.1	73.48
VC1057		proteinase inhibitor	0	0.247978	33.56	12	19.33	36.41	23.64	27.5
VC1058		hypothetical protein	0	0.199668	40	47.56	37.64	44.8	51.12	48.6
VC1059		short chain dehydrogenase	0	-0.0253711	1036.59	910.79	853.84	856.99	1021.52	761.91
VC1060		periplasmic protease	0	-0.0587448	97	93.01	126.3	89.26	94.97	110.02
VC1061		cysteine synthase/cystathionine beta-synthase family protein	0	-0.103108	25.17	28.31	24.38	19.57	23.46	25.73
VC1062		AsnC family transcriptional regulator	0	-0.192002	31.92	24.15	30.2	20.54	23.94	24.54
VC1063		acyl-CoA thioesterase	0	-0.0454238	94.91	77.65	91.38	76.07	79.09	91.57
VC1064		lipoprotein-like protein	0	-0.0735617	70.98	65.71	78.92	60.17	55.63	81.94
VC1065		methylated-DNA--protein-cysteine methyltransferase-like protein	0	0.106227	79.76	68.74	42.04	61.4	60	78.02
VC1066		hypothetical protein	0	0.027927	23.35	33.64	26.19	25.69	29.13	27.78
VC1067		hypothetical protein	0	0.0579188	99.1	98.75	93.22	87.39	100.53	106.77
VC1068		ArsR family transcriptional regulator	0	-0.00492138	39.75	21.61	51.49	30.55	48.05	32.57
VC1069		glyceraldehyde-3-phosphate dehydrogenase	0	0.131755	24.12	28.33	24.87	27.98	30.95	25.2
VC1070		phosphatase	0	0.0538104	28.51	22.94	21.25	16.37	35.47	22.37
VC1071		transporter	0	-0.159827	7.82	6.66	6.29	6.39	5.82	4.61
VC1073		chitinase	0	0.143631	5.73	2.98	3.04	3.82	4.15	5.08
VC1074		hypothetical protein	0.23	-0.426542	84.7	81.67	118.8	55.51	60.81	73.28
VC1075		hypothetical protein	0	-0.273868	24.2	19.18	22.6	19.95	14.94	12.31
VC1076		AraC family transcriptional regulator	0.02	0.340371	35.78	15.6	13.94	48.84	21.52	24.75
VC1077		hypothetical protein	0	0.282953	316.29	167.29	191.17	481.27	188.82	214.13
VC1078		hypothetical protein	0	0.0155267	245.31	260.9	139.51	213.27	227.26	180.82
VC1079		hypothetical protein	0	-0.10836	164.93	187.32	165.39	120.47	168.06	171.02
VC1080		hypothetical protein	0	0.198069	45.81	33.5	28.92	42.47	42.65	40.92
VC1081		response regulator	0.08	-0.370709	11.23	7.79	10.98	7.02	6.11	6.39
VC1082		response regulator	0	-0.184017	15.68	8.26	14.33	11.84	9.54	6.43
VC1083		hypothetical protein	0	-0.130778	5.94	7.47	8.01	3.7	6.14	6.98
VC1084		sensory box sensor histidine kinase	0	0.152724	3.09	2.8	4.47	3.67	5.14	4.03
VC1085		sensor histidine kinase	0	0.0840724	9.84	7.21	6.68	7.81	8.97	8.16
VC1086		response regulator	0	0.0468739	16.97	16.89	13.9	16.06	18.3	13.37
VC1087		response regulator	0	0.0937153	21.91	21	22.37	27.21	16.81	25.23
VC1088		sensor histidine kinase	0	-0.104691	6.4	13.08	7.53	7.78	7.17	8.33
VC1089		periplasmic binding protein-like protein	0	-0.0637303	5.39	8.47	7.83	5.02	8.08	6.55
VC1091		oligopeptide ABC transporter substrate-binding protein	0	-0.022201	212.5	237.97	218.1	182.07	244.55	210.22
VC1092	oppB	oligopeptide transporter permease	0	-0.059934	56.25	72.96	77.6	47.18	69.03	75.79
VC1093		oligopeptide ABC transporter permease	0	0.013647	13.88	25.49	25.62	19.9	24.11	20.97
VC1094	oppD	oligopeptide ABC transporter ATP-binding protein	0	-0.0144037	30.36	34.63	40.35	20.26	47.09	34.53
VC1095		oligopeptide ABC transporter ATP-binding protein	0	-0.241627	13.45	19.27	22.05	10.46	15.85	15.3
VC1096		hypothetical protein	0	-0.0383651	12.75	12.05	6.52	8.6	10.4	9.14
VC1097		phosphate acetyltransferase	0	-0.0236897	1239.04	1159.96	1031.52	929.88	1227.86	1091.93
VC1098		acetate kinase	0	0.120506	3302.49	3176.04	2468.38	2604.99	3854.71	3043.23
VC1099		hypothetical protein	0.1	0.343541	63.18	46.11	48.16	73.84	73.39	58.78
VC1100		hypothetical protein	0.17	0.367161	188.89	238.69	196	214.53	343.85	274.04
VC1101		hypothetical protein	0	0.0913267	15.64	15.3	14.54	18.73	14.67	14.61
VC1102		ABC transporter permease	0	-0.215245	7.67	6.49	8	5.57	4.07	6.79
VC1103		ABC transporter ATP-binding protein	0	0.022762	7.6	13.95	8.48	6.89	11.24	11.21
VC1104		GGDEF family protein	0.03	-0.287746	23.94	32	25.87	16.82	21.24	23.32
VC1105		hypothetical protein	0	0.0443224	74.43	83.64	88.27	63.45	88.33	98.43
VC1106		preprotein translocase SecA subunit-like protein	0.02	0.322269	448.33	442.61	137.38	396.41	551.34	439.28
VC1107	lolA	outer-membrane lipoprotein carrier protein	0	0.0182679	102.47	99.89	113.12	90.71	117.5	103.87
VC1108		recombination factor protein RarA	0	0.0187456	60.08	62.84	59.6	50.5	66.57	62.62
VC1110		seryl-tRNA synthetase	0	-0.120526	356.13	395.29	459.17	316.6	379.41	372.82
VC1111		adenosylmethionine-8-amino-7-oxononanoate aminotransferase	0	0.211457	10.33	10.96	7.42	8.91	14.68	10.39
VC1112		biotin synthase	0.04	0.340206	13.77	12.6	7.12	12.95	18.82	13.4
VC1113		8-amino-7-oxononanoate synthase	0	0.0840485	5.23	4.36	5.19	4.41	4	7.72
VC1114		biotin synthesis protein BioC	0	-0.00294308	6.58	7.73	5.71	6.5	5.88	7.08
VC1115	bioD	dithiobiotin synthetase	0	0.215127	6.95	2.34	3	4.98	6.02	6.21
VC1116		hypothetical protein	0	0.0216054	0	0	0	0	1.96	0
VC1117		heat shock protein HtpX	0	0.0823248	41.61	24.89	31.01	49.55	27.82	24.35
VC1118		transcriptional regulator	0.73	-0.567621	7.04	12.53	9.17	0.89	4.31	0
VC1119		short chain dehydrogenase	0.14	-0.419632	8.95	2.78	6.84	1.76	3.82	2.22
VC1120		hypothetical protein	0	-0.000485394	18.63	25.05	14.33	17.41	22.13	15.56
VC1121		hypothetical protein	0	0.277202	35.62	24.26	11.68	23.6	41.34	28.12
VC1122		cyclopropane-fatty-acyl-phospholipid synthase	0.04	0.327963	47.09	42.54	22.79	52.58	59.3	35.44
VC1123		hypothetical protein	0	-0.241792	12.03	8.4	9.71	5.19	6.28	9.63
VC1124		hypothetical protein	0	0.114641	15.98	16	6.77	8.54	13.95	20.08
VC1125		hypothetical protein	0	0.118755	19.45	17.82	23.24	17.86	23.93	25.79
VC1126		adenylosuccinate lyase	0	-0.195485	446.08	484.58	489.93	310.04	440.33	427.73
VC1127		hypothetical protein	0	-0.0423688	362.7	360.69	382.4	300.81	351.99	386.12
VC1128	mnmA	tRNA-specific 2-thiouridylase MnmA	0	-0.133878	484.17	499.59	450.17	328.28	471.76	447.51
VC1129		inosine-guanosine kinase	0	-0.0809477	73.38	127.18	119.36	84.36	112.62	93.23
VC1130		DNA-binding protein H-NS	0	0.0577231	698.3	897.52	760.88	710.34	1053.09	641.26
VC1131		hypothetical protein	0	-0.245697	22.06	33.76	29.23	21.16	20.64	24.41
VC1132	hisG	ATP phosphoribosyltransferase	0	-0.0276597	65.2	61.13	35.21	38.57	62.97	48.02
VC1133	hisD	histidinol dehydrogenase	0	0.104682	20.51	22.68	18.72	18.39	28.61	18.72
VC1134		histidinol-phosphate aminotransferase	0	-0.16684	10.45	12.91	15.84	12.73	9.47	9.87
VC1135		imidazole glycerol-phosphate dehydratase/histidinol phosphatase	0	0.0550182	26.02	27.21	25.12	27.88	35.76	16.13
VC1136	hisH	imidazole glycerol phosphate synthase subunit HisH	0	0.0681683	72.56	56.27	54.64	53.51	90.45	44.49
VC1137		1-(5-phosphoribosyl)-5-[(5- phosphoribosylamino)methylideneamino] imidazole-4-carboxamide isomerase	0	0.044353	27.02	28.91	22.47	29.18	26.58	22.47
VC1138		imidazole glycerol phosphate synthase subunit HisF	0	-0.177025	12.68	10.63	21.06	12.68	12.87	10.23
VC1139		bifunctional phosphoribosyl-AMP cyclohydrolase/phosphoribosyl-ATP pyrophosphatase protein	0	0.0246118	19.33	15.66	12.58	15.7	16.71	14.47
VC1140		pseudouridine synthase	0	-0.0091624	118.59	138.83	73.54	65.64	117.98	131.27
VC1141		isocitrate dehydrogenase	0	-0.0414744	231.38	215.37	192.13	185.92	212.05	198.05
VC1142		cold shock-like protein CspD	0	-0.0534496	18.31	4.36	8.11	7.72	10.67	7.5
VC1143	clpS	ATP-dependent Clp protease adaptor protein ClpS	0	-0.0951154	236.68	190.48	208.93	230.62	164.45	166.95
VC1144	clpA	ATP-dependent Clp protease ATP-binding subunit	0	0.15987	156.7	109.32	112.19	175.95	125.81	113.79
VC1145		hypothetical protein	0	-0.0998338	56.11	58.9	64.9	46.58	50.95	63.69
VC1146	grxA	glutaredoxin 1	0	-0.0596895	509.2	614.65	499.56	442.1	455.94	597.27
VC1147		iron-containing alcohol dehydrogenase	0	-0.126729	22.85	21.18	13.58	15.86	16.51	16.19
VC1148		DNA-binding transcriptional regulator HexR	0	-0.194728	305.62	295.09	466.48	293.28	252.98	326.86
VC1149		glutamate decarboxylase	0	-0.0333061	505.86	460.39	368.53	391.3	430.65	426.24
VC1150		hypothetical protein	0	0.0862652	1567.88	1360.31	818.77	1144.26	1523.65	1181.38
VC1151		hypothetical protein	0	-0.164407	56.18	47.65	67.1	30.8	51.92	60.65
VC1152		hypothetical protein	0.03	-0.246494	147.98	155.96	172.02	115.3	128.6	135.14
VC1153		hypothetical protein	0	-0.0218697	71.92	60.68	41.84	59.42	54.3	48.37
VC1154		hypothetical protein	0.08	-0.275511	534.84	531.78	625.48	411.73	433.27	470.72
VC1155		response regulator	0	-0.132664	49.24	51.99	47.35	41.07	41.19	45.56
VC1156			0	0.196916	59.34	43.39	30.47	45.36	56.68	48.43
VC1158		hypothetical protein	0	0.0954056	121.45	126.32	109.87	105.28	135.24	132.37
VC1159		phosphoserine aminotransferase	0	0.155705	177.81	224.86	115.93	163.41	270	145.05
VC1160		hypothetical protein	0	0.227835	97.64	74.15	62.92	93.95	99.49	78.14
VC1161		gonadoliberin III-like protein	0	0.0540408	78.17	67.68	59.22	71.52	77.86	56.02
VC1162		hypothetical protein	0	0.141819	126.69	116.77	89.73	129.32	134.57	95.59
VC1163		hypothetical protein	0	-0.119321	52.21	58.07	41.05	31.99	47.76	51.19
VC1164		hypothetical protein	0	-0.17343	135.75	140.1	110.48	95.61	126.96	99.21
VC1165		hypothetical protein	0	0.111515	71.18	64.87	55.77	52.72	85.47	65.16
VC1166	aspS	aspartyl-tRNA synthetase	0	-0.0451802	334.06	325.18	329.63	264.45	356.23	304.12
VC1167		thymidine kinase	0	0.265527	11.48	4.64	10.68	19.81	11.35	8.12
VC1168		proton/glutamate symporter	0.01	-0.224803	107.66	86.86	101.49	71.97	82.2	85.07
VC1169	trpA	tryptophan synthase subunit alpha	0	-0.0876418	51.66	31.64	51.53	40.42	44.8	35.43
VC1170		tryptophan synthase subunit beta	0	0.0430869	47.94	49.36	37.44	47.39	48.12	38.03
VC1171		bifunctional indole-3-glycerol phosphate synthase/phosphoribosylanthranilate isomerase	0	-0.115121	37.17	30.5	33.22	27.47	33.07	28
VC1172	trpD	anthranilate phosphoribosyltransferase	0	0.197767	46.42	42.71	24	43.49	43.59	41.01
VC1173		anthranilate synthase component II	0	0.0656081	6.42	5.76	3.83	5.83	7.55	3.44
VC1174		anthranilate synthase component I	0	0.228209	2.31	3.31	2.56	4.7	3.59	2.68
VC1177		hypothetical protein	0	-0.0619794	85.3	84.66	95.92	65.83	97.06	82.65
VC1178		hypothetical protein	0	0.0771815	192.39	170.96	170.44	165.17	205.57	177.18
VC1179		pseudouridine synthase	0	0.178599	112.27	166.59	107.44	129.26	138.85	167.33
VC1180		cysteine/glutathione ABC transporter membrane/ATP-binding protein	0	-0.0561175	136.13	129.16	113.2	98.71	133.84	116.58
VC1181		cysteine/glutathione ABC transporter membrane/ATP-binding protein	0	-0.00125905	160.5	175.5	134.27	145.52	165.54	140.66
VC1182		thioredoxin reductase	0	-0.0135538	251.9	298.05	223.94	226.88	279.89	230.72
VC1183		hypothetical protein	0	0.107262	18.99	17.31	21.86	25.48	25.68	12.56
VC1184		NifS-like protein	0	-0.0349164	26.68	22.02	19.17	17.31	24.38	21.27
VC1185		GGDEF family protein	0	0.0571879	20.64	26.48	12.38	24.3	16.35	18.96
VC1186		SanA protein	0	-0.0236581	34.55	43.04	44.94	41.81	31.55	43.68
VC1187		hypothetical protein	0	-0.168974	39.7	27.31	34.01	21.41	18.93	40.59
VC1188		malate dehydrogenase	0	0.10064	395.8	397.03	284	351.62	455.02	315.91
VC1189		hypothetical protein	0	0.210284	52.13	45.27	36.32	46.99	50.02	57.93
VC1190	hemH	phosphoribosylaminoimidazole-succinocarboxamide synthase	0	-0.17021	234.14	199.69	209	190.38	166.07	184.7
VC1191		hypothetical protein	0.73	0.614148	21.2	21.05	17.84	23.63	43.76	47.15
VC1193		hypothetical protein	0	-0.155639	21.36	71.26	30.28	25.74	29.05	38.76
VC1194		hypothetical protein	0	0.211647	56.95	62.69	47.77	57.96	74.52	59.71
VC1195		lipoprotein	0	-0.025859	222.29	228.72	203.92	170.08	263.79	186.02
VC1196		hypothetical protein	0	-0.0664767	226.78	241.5	245.71	174.69	245.89	237.13
VC1197		hypothetical protein	0	0.0484048	392.8	351.89	241.44	423.63	296.6	256.43
VC1198		hypothetical protein	0	0.00240678	28.13	33.75	37.27	22.4	36.91	38.19
VC1199		hypothetical protein	0	-0.138914	8.07	3.59	16.41	7.35	8.34	6.35
VC1200		serine protease	0	-0.186749	58.57	57.66	73.26	50.25	49.83	57.6
VC1201		hypothetical protein	0	-0.228939	805.14	774.19	1071.11	600.93	721.76	804.66
VC1202	hutH	histidine ammonia-lyase	0	0.0862366	12.59	7.22	6.28	12.69	7.89	6.61
VC1203		urocanate hydratase	0	-0.11953	20.9	9.3	6.12	12.61	10.04	6.27
VC1204		formimidoylglutamase	0	0.0684298	18.53	12.46	5.19	17.52	9.96	9.3
VC1205		imidazolonepropionase	0	-0.0918045	12.62	14.31	6.35	9.7	8.33	10.44
VC1206		histidine utilization repressor	0	-0.143587	35.26	19.85	22.66	22.58	23.69	18.1
VC1207		hypothetical protein	0	0.114984	32.5	21.62	25.89	25.27	29.25	31.33
VC1208		dsDNA-mimic protein	0	-0.100307	274.32	284.15	320.69	229.03	194.53	358.58
VC1209		elongation factor P	0	0.0617304	960.86	1160.45	924.62	892.82	1091.17	1112.82
VC1210		hypothetical protein	0	0.0111098	74.1	59.59	72.11	61.55	66.92	73.48
VC1211		hypothetical protein	0	-0.121025	4.36	4.69	2.75	2.59	3.4	3.75
VC1212		DNA polymerase II	0	-0.120404	32.01	27.07	29.24	24.09	24.59	28.9
VC1213		response regulator	0	0.0331061	439.31	400.03	330.38	393.12	382.16	375.33
VC1214	uvrC	excinuclease ABC subunit C	0	-0.0767258	166.7	130.13	115.79	122.2	126.52	123.09
VC1215		CDP-diacylglycerol--glycerol-3-phosphate 3-phosphatidyltransferase	0	-0.104781	90.14	82.48	110.29	57.54	72.15	120.88
VC1216		GGDEF family protein	0	0.0305469	19.03	12.46	8.71	18.33	12.39	8.3
VC1217		hypothetical protein	0.03	0.330464	16.47	3.11	6.94	32.25	9.93	7.89
VC1219	pheS	phenylalanyl-tRNA synthetase subunit alpha	0	-0.163979	336.16	378.98	398.85	238.13	398.5	305.65
VC1220	pheT	phenylalanyl-tRNA synthetase subunit beta	0	-0.0905935	223.02	235.09	182.86	156.6	237.58	179.33
VC1222	ihfA	integration host factor subunit alpha	0	0.154323	842.18	841.6	818.41	877.77	1110.38	759.69
VC1223		hypothetical protein	0.06	0.342056	215.41	242.4	108.29	254.3	290.78	203.67
VC1224		hypothetical protein	0	0.0979842	44.54	24.55	18.61	51.13	25.81	16.03
VC1226		thiopurine S-methyltransferase	0	0.187851	91.27	97.41	36.5	75.83	104.11	79.12
VC1227		hypothetical protein	0	0.0678604	15.02	2.95	10.41	5.22	17.42	11.58
VC1228	purT	phosphoribosylglycinamide formyltransferase 2	0	-0.15252	120.89	107.72	90.26	93.78	89.93	86.7
VC1229		hypothetical protein	0	0.280593	6.55	6.14	2.35	8.73	3.28	10.74
VC1231		cytidine deaminase	0	0.110579	162.95	153.22	75.95	165.01	137.63	108.99
VC1232		hypothetical protein	0	-0.135645	30.88	29.12	34	22.84	26.63	31.54
VC1233		hypothetical protein	0	0.0247813	105.73	91.31	56.68	71.88	99.28	74.58
VC1234	sbcB	exonuclease I	0	0.010296	151.25	152.42	98.01	104.53	165.48	118.38
VC1235		sodium/dicarboxylate symporter	0	-0.19797	98.77	125.27	165.24	69.65	108.65	137.4
VC1236		PilB-like protein	0	0.238909	8.11	14.28	4.19	7.41	16.54	12.74
VC1237	cobT	nicotinate-nucleotide--dimethylbenzimidazole phosphoribosyltransferase	0	-0.189552	35.52	36.47	30.29	29.5	26.46	27.76
VC1238	cobS	cobalamin synthase	0	-0.0604702	30.36	25	37.06	32.75	27.57	25.19
VC1239	cobU	adenosylcobinamide kinase	0	0.053802	42.24	33.6	27.93	37.52	38.99	27.27
VC1240		alpha-ribazole-5'-phosphate phosphatase	0	0.00703977	41.08	41.23	23.15	35.08	31.34	34.07
VC1242		succinylglutamate desuccinylase	0	0.20302	358.6	335.31	186.52	301.02	437.17	274.24
VC1244		vtamin B12-transporter permease	0	0.0652098	14.24	12.33	12.17	13.78	15.08	10.93
VC1245		vitamin B12-transporter ATPase	0	-0.117525	31.57	19.11	19.58	17.19	17.12	25.38
VC1246		hypothetical protein	0	-0.205858	277.96	276.47	259.86	183.61	244.28	240.66
VC1247		hypothetical protein	0	0.140662	183.08	245.18	148.07	178.26	210.6	236.91
VC1248		methyl-accepting chemotaxis protein	0	0.093215	2.63	0	3.02	2.85	2.81	1.54
VC1249		hypothetical protein	0	0.167891	4.71	0.65	3.65	7.95	3.2	2.9
VC1250		hypothetical protein	0	-0.0176327	105.39	98.92	100.74	87.21	101.33	102.87
VC1252		competence damage protein CinA	0	-0.248317	60.27	39.57	38.58	28.79	40.32	37.49
VC1253		hypothetical protein	0	0.237136	26.05	27.41	15.28	29.11	28.25	25.97
VC1254		(Fe-S)-binding protein	0	0.108908	73.09	55.99	45.32	58.91	68.1	57.67
VC1255	nrdB	ribonucleotide-diphosphate reductase subunit beta	0	-0.0424325	413.3	334.33	338.24	379.67	323.78	302.76
VC1256		ribonucleotide-diphosphate reductase subunit alpha	0	-0.151544	844.68	690.58	681.08	621.04	690.9	580.72
VC1257		3-demethylubiquinone-9 3-methyltransferase	0	-0.0946362	65.08	80.58	101.79	58.36	85.73	78.82
VC1258		DNA gyrase subunit A	0	-0.150762	232.78	222.35	155.17	176.34	183.07	156.17
VC1259		hypothetical protein	0	0.0206956	142.73	166.47	133.33	140.55	139	154.37
VC1260		AraC family transcriptional regulator	0	0.0906885	34.91	38.82	47.67	37.38	40.63	51.71
VC1261		hypothetical protein	0	0.195002	13.18	18.53	12.95	15.31	20.46	15.89
VC1262		hypothetical protein	0	-0.00478469	0	3.8	4.23	2.88	2.32	2.8
VC1263	ribA	GTP cyclohydrolase II	0	0.164174	89.56	52.12	66.19	120.18	53.01	63.88
VC1264		iron-regulated protein A	0	0.13129	568.37	641.1	643.36	688.52	678.88	627.55
VC1265		hypothetical protein	0	0.0754855	109.96	108.96	82.99	94.23	125.38	88.85
VC1266		hypothetical protein	0.02	0.293456	110.58	127.82	66.07	129.06	146.92	103.26
VC1267		hypothetical protein	0.06	0.310718	27.75	17.68	19.46	26.12	28.07	28.57
VC1268		hypothetical protein	0	0.145424	40.28	49.06	38.78	42.88	50.21	46.21
VC1269		hypothetical protein	0	0.101585	46.22	34.88	44.7	35.51	51.63	47.34
VC1270		glyoxylase II family protein	0.35	0.41054	71.27	54.2	54.75	69.43	87.54	88.35
VC1271		hypothetical protein	0	0.193624	4.63	1.87	7.05	9.06	3.44	7.08
VC1272		hypothetical protein	0	-0.0304622	14.89	3.15	10.11	11.37	11.09	2.91
VC1273		ABC transporter substrate-binding protein	0	0.227002	5.67	3.9	3.18	5.01	8.44	3.32
VC1274		hypothetical protein	0	0.167338	1.13	1.26	2.1	3.82	0.96	3.24
VC1275		hypothetical protein	0	0.119372	1.88	1.57	2.19	0.79	2.8	3.47
VC1276		sensor histidine kinase	0	0.203578	10.47	5.95	8.63	8.64	11.44	10.04
VC1277		LuxR family transcriptional regulator	0	0.0725021	12.99	8.77	5.9	11.16	10.1	7.22
VC1278		MarR family transcriptional regulator	0	-0.0487439	22.03	43.39	26.54	30	31.88	21.14
VC1279		BCCT family transporter	0	-0.211105	4.47	4.14	4.62	2.36	3.16	4.42
VC1280		hypothetical protein	0	-0.0827588	52.21	34.48	34.55	43.85	28.69	34.57
VC1281		PTS system cellobiose-specific transporter subunit IIB	0	-0.111694	10.86	14.27	8.57	9.99	5.71	10.52
VC1282		PTS system cellobiose-specific transporter subunit IIC	1.75	0.659816	20.95	20.79	16.69	35.44	35.69	28.33
VC1283		PTS system cellobiose-specific transporter subunit IIA	0	0.244049	10.79	8	12.27	20.86	14.06	9.21
VC1284		6-phospho-beta-glucosidase	0.15	0.400179	9.48	7.87	7.72	12.71	11.57	11.51
VC1285		hypothetical protein	0	0.217773	19.7	17.26	15.8	20.15	19.21	23.32
VC1286		LacI family transcription regulator	0	0.128534	22.15	23.65	27.47	30.89	27.71	22.02
VC1287		glucosyltransferase MdoH	0	-0.193172	89.89	99.97	121.17	60.77	94.31	101.2
VC1288	mdoG	glucan biosynthesis protein G	0	-0.158944	332.24	372.78	444.09	262.38	362.98	355.66
VC1289		methyl-accepting chemotaxis protein	0	-0.0332071	143.87	140.87	127.76	118.14	135.1	134.87
VC1290		DNA polymerase III subunit epsilon	0	-0.0137668	27.19	23.63	12.38	16.13	22.53	19.84
VC1291		hypothetical protein	0	-0.198521	33.93	31.24	33.18	25.43	29.94	25.48
VC1293		aromatic amino acid aminotransferase	0	-0.0439407	149.39	154.3	145.97	132.45	139.53	148.4
VC1294		hypothetical protein	0	0.130788	28.42	58.7	29.21	35.62	48.59	47.91
VC1295		hypothetical protein	0	-0.138698	15.42	23.74	26.22	12.06	26.94	16.4
VC1296		phosphomethylpyrimidine kinase	0	0.146023	13.17	17.41	9.49	14.41	13.31	16.62
VC1297	asnC	asparaginyl-tRNA synthetase	0	-0.0918893	448.71	433.08	533.52	390.35	444.54	443.83
VC1298		methyl-accepting chemotaxis protein	0	0.033347	54.98	45.49	37.08	49.81	41.03	44.14
VC1299		6-pyruvoyl tetrahydrobiopterin synthase	0	0.244294	108.88	134.75	118.29	111.19	202.07	128.8
VC1300		L-serine dehydratase 1	0.01	-0.261607	252.4	211.89	305.35	223.03	167.86	201.92
VC1301		serine transporter	0	-0.108379	1341.56	708.89	556.48	958.17	567.74	659.5
VC1302		MutT/nudix family protein	0	0.192168	20.14	10.93	21.02	26.11	19.04	18.51
VC1303		para-aminobenzoate synthase component I	0	-0.0617966	78.32	94.42	62.31	69.4	69.07	75.68
VC1304		fumarate hydratase, class I	0	-0.0414057	333.33	243.89	235.96	261.21	253.72	237.92
VC1305		hypothetical protein	0	-0.266939	121.81	88.51	132.95	83.58	77.3	98.48
VC1306		hypothetical protein	0	0.0256984	31	21.03	25.7	25.32	28.55	22.88
VC1307			0	0.0803634	23.12	24.73	14.8	17.88	23.18	23.08
VC1308		transcriptional regulator TyrR	0	-0.0749903	91.49	85.41	75.14	65.86	80.79	82.11
VC1309		ribosomal-protein-alanine acetyltransferase	0	0.192154	27.8	35	31.39	32.96	40.83	35.02
VC1310		hypothetical protein	0	-0.0779925	18.48	31.89	29.44	15.59	23.4	32.9
VC1311		hypothetical protein	0	0.0711061	7.9	9.56	7.14	11.89	4.21	10.14
VC1312	alr	alanine racemase	0	0.0652787	258.89	217.11	198.36	203.41	279.08	201.63
VC1313		methyl-accepting chemotaxis protein	0	0.0224842	110.32	94.08	92.98	89.32	112.9	89.64
VC1314		transporter	0	0.213625	2.48	2.98	1.86	2.79	3.44	3.21
VC1315		sensor histidine kinase	0.08	-0.34638	2.35	2.12	1.32	0.38	0.61	1.38
VC1316		chemotaxis protein CheY	0	0.144033	39.58	21.48	13.94	29.38	24.98	29.58
VC1317		hypothetical protein	0	0.173543	599.58	421.32	258.83	477.02	449.07	491.71
VC1318		outer membrane protein OmpV	0	0.224423	4883.32	3901.3	2461.5	3865.99	4581.89	4541.68
VC1319		sensor histidine kinase	0	0.196042	206.18	169.12	114.62	161.13	189.03	201.04
VC1320		DNA-binding response regulator	0	0.131335	306.8	275.44	212.98	260.44	297.04	287.39
VC1321		hypothetical protein	0	-0.116498	56.64	53.26	52.51	47.86	48.74	46.45
VC1322		hypothetical protein	0	-0.0585051	9.09	3.11	8.24	5.31	8.08	3.44
VC1323		hypothetical protein	0	0.19015	4.07	3.48	2.91	5.54	5.32	3.84
VC1325		galactoside ABC transporter periplasmic D-galactose/D-glucose-binding protein	0	0.255289	156.15	80.63	101.83	158.39	113.34	138.11
VC1327		galactose/methyl galaxtoside transporter ATP-binding protein	0	0.00979304	42.04	29.36	46.38	45.36	30.05	40.21
VC1328	mglC	beta-methylgalactoside transporter inner membrane protein	0	-0.142457	4.17	5.3	13.02	7.54	3.04	7.32
VC1329		opacity protein-like protein	0	0.110702	21.27	51	68.02	50.65	50.47	58.88
VC1330		hypothetical protein	0	0.286055	4.38	4.06	8.82	7.08	12.4	7.17
VC1332		hypothetical protein	0	0.1919	5.73	4.61	2.57	5.5	5.17	4.53
VC1333		hypothetical protein	0	0.062617	2.74	10.96	1.7	4.62	5.77	5.83
VC1334		hypothetical protein	0	-0.144385	2.49	0.69	2.31	1.05	0	2.04
VC1335		GntR family transcriptional regulator	0	0.191585	6.61	7.83	5.95	5.76	12.04	7.87
VC1336	prpB	2-methylisocitrate lyase	0	0.0255389	7.33	4.17	6.97	6.87	6.32	5.74
VC1337		methylcitrate synthase	0	0.241567	2.66	1.19	1.65	2.7	3.44	2.18
VC1338		aconitate hydratase	0	0.0128984	1.85	1.55	1.15	0.88	1.77	1.66
VC1339		hypothetical protein	0	0.0238119	0.88	0.7	2.1	1.69	1.96	0.62
VC1340		prpE protein	0	0.100257	4.69	3.1	1.23	2.15	3.79	3.98
VC1341		acetyltransferase	0	0.0297588	17.1	17.96	16.89	14.42	20.67	16.87
VC1342		MutT/nudix family protein	0	-0.133202	19.23	14.54	24.66	14.58	15.87	20.1
VC1343		M20A family peptidase	0	0.0101635	1.91	1.82	1.02	2.07	0.74	1.79
VC1344		4-hydroxyphenylpyruvate dioxygenase	0	-0.0641156	9.12	8.32	9.2	6.43	8.14	10.04
VC1345		oxidoreductase	0	0.223618	4.38	5.32	3.54	6.28	7.14	3.7
VC1346		hypothetical protein	0	0.0296515	2.37	2.63	3.03	2.5	3.02	2.91
VC1347		glutathione S-transferase	0	0.180203	3.73	3.89	4.91	4.72	5.39	6.69
VC1348		response regulator	0	-0.0046354	10.33	4.72	3.37	4.92	4.23	7.93
VC1349		sensory box sensor histidine kinase/response regulator	0	0.111291	15.35	16.73	13.13	14.29	17.73	15.61
VC1350		antioxidant	0	-0.168337	82.21	80.8	86.95	57.53	50.7	98.7
VC1353		GGDEF family protein	0.17	0.36789	13.24	11.58	10.61	18.26	14.33	14.23
VC1354		hypothetical protein	0	-0.0635039	89.94	111.14	138.38	75.77	117.59	121.59
VC1355		acylphosphatase	0	0.123501	10.07	2.36	6.57	5.36	12.61	6.95
VC1356		sulfite reductase subunit gamma-like protein	0	-0.084928	40.74	34.61	34.06	32.43	26.45	38.26
VC1358		hypothetical protein	0	0.181549	125.42	64.99	60.77	148.65	67.86	73.67
VC1359		amino acid ABC transporter ATP-binding protein	0.02	-0.316027	4.99	3.11	6.07	3.54	2.45	1.64
VC1360		amino acid ABC transporter permease	0	-0.121975	8.12	6.43	5.2	6.27	6.08	3.72
VC1361		amino acid ABC transporter permease	0	0.0564015	0.5	1.11	2.64	2.01	2.13	0.72
VC1362		amino acid ABC transporter substrate-binding protein	0	-0.0146854	7.93	4.57	4.73	3.71	6.19	6.25
VC1363		siroheme synthase component enzyme	0	-0.0694808	34.74	42.93	40.8	32.84	39.7	35.72
VC1364		hypothetical protein	0	0.0726999	84.16	83.79	78.51	69.44	90.83	92.9
VC1365		hypothetical protein	0	-0.232007	84.32	109.48	123.75	59.74	107.44	82.68
VC1366		queuosine biosynthesis protein QueC	0	0.0516516	95.27	94.61	74.96	76.52	100.64	88.38
VC1367		GGDEF family protein	0	-0.0281403	85.24	75.19	54.5	69.3	58.01	73.12
VC1368		hypothetical protein	0	-0.028008	20.62	36.43	19.56	32.75	23.92	12.92
VC1369		hypothetical protein	0	-0.0873779	6.83	3.63	4.42	4.01	3.84	4.87
VC1370		GGDEF family protein	0.06	0.366408	1.36	1.77	1.2	3.44	2.16	2.6
VC1371		hypothetical protein	0.04	0.294023	78.96	89.29	105.22	112.26	133.02	101.41
VC1372		GGDEF family protein	0	-0.116341	24.85	23.94	21.45	14.48	23	23.51
VC1373		molecular chaperone DnaK	0	0.119072	43.56	32.81	19.08	47.4	27.81	26.13
VC1374		molecular chaperone DnaK	0	0.250678	239.39	158.15	90.95	299.32	180.27	127.16
VC1375		hypothetical protein	0	0.125083	133.62	158.96	114.09	198.27	120.88	117.51
VC1376		GGDEF family protein	0	-0.0215682	16.01	13.3	11.54	13.51	12.72	12.17
VC1377		hypothetical protein	0	-0.239088	28.44	23.41	30.16	24.48	10.83	25.17
VC1379		hypothetical protein	0	0.289902	67.56	21.67	22.96	106.04	34.46	27.68
VC1380		hypothetical protein	0	0.0330967	74.88	67.96	54.97	56.27	62.03	76.87
VC1382		ATP-dependent RNA helicase HrpA	0	-0.0938179	111.23	98.52	99.64	89.65	96.1	91.98
VC1384		hypothetical protein	0	0.0551787	312.72	365.17	263.36	313.93	298.54	333.12
VC1386		chaperone	0	0.0905788	10.27	12.91	12.32	12.05	13.36	12.26
VC1388	lplA	lipoate-protein ligase A	0	0.110338	17.23	23.78	24.87	16.54	28.07	27.75
VC1389		hypothetical protein	0	-0.0634152	5.03	6.53	9.37	2.83	6.28	8.25
VC1390		LysR family transcriptional regulator	0	0.123551	19.69	20.31	11.43	13.4	26.24	16.14
VC1391		multidrug transporter	0	-0.0646113	31.56	31.76	31.56	25.36	30.37	31.49
VC1392		deoxyribodipyrimidine photolyase	0	0.0256453	8.97	9.54	8.9	8.92	9.76	8.5
VC1393		sugE protein	0	0.259302	17.26	6.4	7.14	15.37	13.04	15.32
VC1394		methyl-accepting chemotaxis protein	0.02	0.279639	32.63	18.89	23.27	32.06	31.66	28.94
VC1395			0	-0.0225977	17.09	16.8	15.04	13.75	16.76	15.63
VC1396		hypothetical protein	0.18	-0.447341	14.47	14.8	20.82	10.74	7.87	2.85
VC1397		chemotaxis protein CheA	0	-0.00364329	14.6	9.7	8.44	10.09	10.78	10.18
VC1398		chemotaxis protein CheY	0	-0.133243	10.88	8.96	5.25	7.81	7.12	3.3
VC1399		chemotaxis protein CheR	0	0.0778008	7.67	4.26	3.78	4.7	4.98	6.99
VC1400		hypothetical protein	0.53	0.558344	13.56	14.32	10.55	24.24	22.35	18.84
VC1401		protein-glutamate methylesterase CheB	0	0.169043	19.07	10.76	6.7	9.11	17.64	15.28
VC1402		purine-binding chemotaxis protein Chew	0	0.170483	11.89	9.89	12.64	9.21	15.97	14.65
VC1403		methyl-accepting chemotaxis protein	0	-0.198391	14.82	14.74	14.2	9.59	12.8	13.17
VC1405		methyl-accepting chemotaxis protein	0	0.0186546	9.19	6.75	5.59	7.38	5.95	7.75
VC1406		methyl-accepting chemotaxis protein	0	-0.0714329	23.28	13.78	17.14	15.29	15.6	18.23
VC1407		ATP-dependent RNA helicase RhlE	0	-0.151777	91.84	85.82	115.63	74.06	77.24	99.93
VC1408		TetR family transcriptional regulator	0	0.197072	23.55	36.77	22.06	35.5	36.11	24.63
VC1409		multidrug resistance protein	0	0.0501594	120	97.21	92.06	115.33	102.35	90.85
VC1410		multidrug resistance protein VceA	0	-0.10405	93.4	56.13	77.86	69.92	63.34	67.1
VC1411		multidrug resistance protein VceB	0.1	-0.38201	30.39	24.06	47.44	21.15	19.32	27.24
VC1413		methyl-accepting chemotaxis protein	0	0.0983944	73.91	57.83	38.02	50.76	57.94	67.55
VC1414		thermostable carboxypeptidase 1	0	-0.0791086	627.57	654.43	623.26	505.46	715.08	508.59
VC1415		hcp protein	10.32	1.60564	5.24	6.47	8.3	31.92	62.53	45.79
VC1416		VgrG protein	1.86	0.788095	4.93	4.33	3.08	6.13	12.82	8.01
VC1417		hypothetical protein	0.26	0.472371	17.19	9.17	14.03	19.39	21.35	22.57
VC1418		hypothetical protein	3.98	0.874901	11.21	15.44	12.5	24.68	28	28.85
VC1419		hypothetical protein	1.64	0.796739	3.05	3.61	6.42	13.02	11.87	14.97
VC1420		hypothetical protein	1.58	0.782318	5.73	1.37	3.05	8.63	12.25	11.07
VC1421		hypothetical protein	0.19	-0.473065	13.24	13.67	10.55	4.79	8.04	6.97
VC1422		sodium/alanine symporter	0	-0.0312565	7.24	8.3	14.56	10.92	6.86	11.15
VC1422a		membrane protein	0	-0.194412	19	20.07	38.88	23.24	9.69	21.02
VC1423		hypothetical protein	0	-0.141956	13.15	18.97	8.67	14.39	6.29	10.95
VC1424		spermidine/putrescine ABC transporter substrate-binding protein	0	0.213052	1118.12	1174.24	819.91	974.66	1388.19	1202.15
VC1425		spermidine/putrescine ABC transporter substrate-binding protein	0	-0.239055	426.2	507.2	1004.02	449.67	451.22	584.06
VC1426	potC	spermidine/putrescine ABC transporter membrane protein	0.09	-0.341387	254.48	250.34	386.46	178.98	226.32	235.18
VC1427	potB	spermidine/putrescine ABC transporter membrane protein	0	0.00635971	541.19	586.86	579.19	492.21	586.17	587.5
VC1428	potA	putrescine/spermidine ABC transporter ATPase protein	0	-0.0193536	633.47	787.31	671.45	642.82	690.4	660.75
VC1429		hypothetical protein	0	-0.190775	96.41	96.9	122.45	74.55	100.4	86.17
VC1430		bax protein	0	-0.105019	126.81	139.57	114.52	112.84	117.01	107.45
VC1431		hypothetical protein	0	-0.180108	20.83	26.47	29.38	20.27	19.76	22.69
VC1432		C32 tRNA thiolase	0	-0.204379	109.11	147.64	164.85	81.67	129.89	130.8
VC1433		universal stress protein UspE	0	0.00608605	144.67	98.17	79.83	117.74	107.47	82.25
VC1434		fumarate/nitrate reduction transcriptional regulator	0.05	-0.260025	371.49	329.71	397.56	266	271.42	326.1
VC1435		hypothetical protein	0	-0.29347	28.19	15.68	37.61	19.82	13.39	23.29
VC1436		FixS-like protein	0	0.0247452	102.53	62.1	69.83	88.03	51.04	94.51
VC1437		cation transporter E1-E2 family ATPase	0	-0.00494273	150.79	102.43	76.38	94.4	126.51	91.17
VC1438		hypothetical protein	0	-0.0921882	221.66	208.48	190.48	190.19	186.68	178
VC1439		cytochrome c oxidase subunit CcoP	0.08	-0.35213	265.59	228.94	416.49	231.07	169.18	230.88
VC1440		cytochrome c oxidase subunit CcoQ	0.13	-0.417649	200.47	289.13	479.69	223.17	161.21	213.78
VC1441		cbb3-type cytochrome c oxidase subunit II	0	0.137439	1541.07	1583.23	1193.4	1646.79	1400.48	1568.73
VC1442		cbb3-type cytochrome c oxidase subunit I	0.09	-0.30138	1400.78	1279.53	1748.59	1073.81	1096.44	1180.11
VC1443		hypothetical protein	0.1	-0.35955	68.98	51.14	66.87	43.14	42.05	44.5
VC1444		hypothetical protein	0	-0.148969	71.92	54.2	63.83	53.56	45.28	62.9
VC1445		sensor histidine kinase/response regulator	0	0.140791	37.78	32.93	38.8	39.66	32.8	47.74
VC1446		toxin secretion transporter	0.34	0.459131	10.53	8.3	8.61	10.77	13.09	16.86
VC1447		RTX toxin transporter	0.36	0.515404	6.78	11.73	8.94	10.35	18.95	17.01
VC1448		RTX toxin transporter	1.76	0.69361	19.97	29.9	28.28	40.23	56.46	46.52
VC1449		hypothetical protein	0	0.219218	75.94	62.53	85.6	91.32	90.72	85.95
VC1450		RTX toxin activating protein	0.03	0.323191	48.39	36	27.78	40.27	66.02	41.52
VC1451		RTX toxin RtxA	1.53	0.631896	19.51	21.11	16.24	30.97	40.71	23.59
VC1452		RstC protein	0	0.132792	9.4	26.88	15.82	27.18	11.87	24.2
VC1453		RstB1 protein	0	0.286042	39.07	43.45	24.73	32.96	44.09	62.05
VC1454		RstA1 protein	0	0.238713	18.88	17.26	16.04	19.23	20.26	23.15
VC1455		transcriptional repressor RstR	0	0.0455922	217.43	210.1	105.55	154.86	158.15	215.41
VC1456		cholera enterotoxin subunit B	4.57	1.1407	8.06	7.62	18.98	51.65	64.91	41.26
VC1457		cholera enterotoxin subunit A	14.43	1.80363	30.71	23.56	22.42	116.1	250.48	121.54
VC1458		zona occludens toxin	1.76	0.727876	11.96	8.82	7.73	18.48	17.8	18.67
VC1459		accessory cholera enterotoxin	0	0.00273428	9.25	10.86	7.33	6.07	12.93	7.16
VC1460		hypothetical protein	0.09	0.395616	6.59	5.76	2.48	6.95	8.56	6.84
VC1461		colonization factor	0	-0.0436614	33.36	24.29	19.56	32.75	14.02	22.37
VC1462		RstB2 protein	0	0.0644816	16.52	18.81	14.15	26.55	7.76	18.05
VC1463		RstA2 protein	0	0.110695	15.1	13.84	15.78	14.63	14.36	19.71
VC1464		transcriptional repressor RstR	0.18	0.376044	161.29	173.43	112.18	188.68	171.48	232.2
VC1465		hypothetical protein	0	0.1639	17.04	26.99	19.37	28.53	18.43	25.6
VC1466		hypothetical protein	0	-0.0627375	7.19	0	11.71	3.79	3.06	6.63
VC1467		hypothetical protein	0	0.0182944	44.03	39.75	18.38	33.46	26.97	37.51
VC1468		hypothetical protein	0	0.12843	45.05	33.01	32.54	28.17	52.25	41.26
VC1469		phage replication protein Cri	0	0.0997863	11.26	11.13	10.09	10.15	13.81	10.33
VC1470		XRE family transcriptional regulator	0	0.0749554	166.76	153.46	139.1	141.58	175.34	152.8
VC1471		hypothetical protein	0	-0.109995	5.39	5	2.23	3.79	0	0.74
VC1472		hypothetical protein	0	-0.213543	7.19	9	8.92	3.79	3.67	3.68
VC1473		hypothetical protein	0	0.0249686	41.85	35.39	17.03	25.01	26.38	40.01
VC1474		hypothetical protein	0	-0.0620994	54.06	50.1	27.94	36.21	44.69	35.61
VC1475		phage replication protein Cri	0	0.111189	10.59	12.1	8.42	12.75	12.44	8.05
VC1476		XRE family transcriptional regulator	0	-0.0852677	166.23	202.05	154.3	155.51	168.82	144.51
VC1477		transposase OrfAB subunit A	0	0.204281	22.61	16.13	21.43	17.28	28.72	29.37
VC1478		transposase OrfAB subunit B	0.01	0.300227	21.97	18.47	10.84	19.56	23.41	22.4
VC1479		hypothetical protein	0	0.209557	9.23	14.93	15.61	25.48	12.55	15.13
VC1480		hypothetical protein	0	0.106826	324.76	286.02	229.25	313.76	295.78	266.86
VC1481		hypothetical protein	0	0.103111	322.22	326.08	173.01	252.34	341.14	264.52
VC1482		ATP-dependent protease LA-like protein	0	-0.0512165	134.48	121.24	119.63	101.04	118.08	129.55
VC1483		3-hydroxydecanoyl-ACP dehydratase	0	-0.122983	160.06	200.02	216.57	167.68	156.13	181.48
VC1484		ribosome modulation factor	0	-0.0608841	215.28	208.53	234.71	171.35	182.98	254.65
VC1485		hypothetical protein	0	-0.102896	146.23	149.05	138.32	132.15	106.04	146.62
VC1486		ABC transporter ATPase	0.02	-0.224748	208.71	193.35	215.09	166.64	169.94	163.73
VC1487		hypothetical protein	0	-0.192394	118.72	84.34	105.23	95.43	85.8	66.72
VC1488	rlmL	23S rRNA m(2)G2445 methyltransferase	0.1	-0.250827	179.02	171.06	176.9	132.93	145.34	141.46
VC1490		hypothetical protein	0.08	-0.356934	137.97	105.18	55.55	76.03	57.5	62
VC1491		dihydroorotate dehydrogenase 2	0	-0.0318218	137.75	170.8	179.92	138.13	151.77	174.33
VC1492		hypothetical protein	0	0.186573	1237.72	716.88	506.25	1330.7	742.35	735.35
VC1493		hypothetical protein	0	0.214686	131.29	77.97	101.18	88.17	124.37	158.76
VC1494	pepN	aminopeptidase	0	-0.071606	329.43	262.12	269.83	254.84	261.23	268.33
VC1495		hypothetical protein	0.01	0.249367	0.84	0.94	0.52	1.42	2.86	1.38
VC1496		carboxy-terminal protease	0	-0.0749186	257.63	213.88	256.58	217.85	192.81	252.37
VC1497		solute/DNA competence effector	0	-0.0722366	1137.52	967.69	987.62	851.89	979.7	992.91
VC1498		hypothetical protein	0.06	-0.332479	181.3	165.66	278.25	159.33	145.45	143.22
VC1499		ABC transporter ATP-binding protein	0	-0.18272	52.49	59.2	54.88	43.45	46.11	49.63
VC1500		PqiA family protein	0	-0.063792	28.77	27.06	25.72	23.46	22.66	28.58
VC1501		hypothetical protein	0	0.085927	30.72	20.74	20.72	21.48	26.73	26.25
VC1502	yebU	rRNA (cytosine-C(5)-)-methyltransferase RsmF	0	-0.118781	40.06	29.33	45.35	26.97	31.52	42.24
VC1503		hypothetical protein	0	-0.0649574	67.37	66.87	70.08	57.44	55.17	75.39
VC1505			0	0.196586	91.36	92.15	49.09	72.82	106.28	85.88
VC1506		hypothetical protein	0	0.161524	4.43	3.52	2.95	6.14	3.45	5.19
VC1507		phospho-2-dehydro-3-deoxyheptonate aldolase	0	0.00875571	285.16	257.98	240.61	243.44	258.89	257.79
VC1508		nucleotide-binding protein	0	0.0850387	187.32	185.37	147.39	166.46	199.67	168.61
VC1509		NAD-dependent deacetylase	0	0.0104778	3.1	4.74	6	4.9	2.9	6.35
VC1510		hypothetical protein	0	-0.18829	7.5	8.34	1.55	3.92	4.13	1.17
VC1511		formate dehydrogenase cytochrome B556 subunit	0	-0.0458886	8.3	12.83	5.49	7.95	9.66	5.99
VC1512		formate dehydrogenase iron-sulfur subunit	0	-0.0146793	10.42	14.89	4.77	6.7	11.3	9.35
VC1513			0	0.222914	32.11	42.19	15.06	26.2	67.09	21.03
VC1514		hypothetical protein	0	0.068205	164.01	171.37	40.68	97.17	285.81	55.63
VC1515		formate dehydrogenase-specific chaperone	0.01	0.315514	36.78	50.62	12.69	32.97	83.63	32.4
VC1516		(Fe-S)-binding protein	0	0.0975509	94.33	80.45	30.38	40.63	124.33	56
VC1517		hypothetical protein	0	-0.011507	34.02	29.51	15.89	24.49	34.08	15.05
VC1518		hypothetical protein	0	-0.0602	53.83	44.02	31.22	24.58	57.49	32.95
VC1519		formate dehydrogenase accessory protein	0	-0.0385178	53.97	48.74	39.53	47.36	48.03	35.91
VC1520		ABC transporter ATP-binding protein	0	-0.0688863	85.9	95.33	79.14	64.95	83.68	89.5
VC1521		sensor histidine kinase	0	0.0878003	11.88	9	7.78	9.84	8.58	11.44
VC1522		Fis family transcriptional regulator	0	0.168686	19.52	16.28	8.18	17.25	21.6	11.06
VC1523		hypothetical protein	0	0.0201868	158.7	177.92	128.51	131.42	202.43	121.53
VC1524		ABC transporter permease	0	-0.159435	78.65	56.95	38.59	37.55	63.91	39.13
VC1525		ABC transporter ATP-binding protein	0.01	0.262004	112.81	102.46	64	99.57	136.09	99.97
VC1526	mobA	molybdopterin-guanine dinucleotide biosynthesis protein MobA	0	-0.173673	104.4	93.05	81.27	73.29	87.27	71.59
VC1527		bifunctional molybdopterin-guanine dinucleotide biosynthesis protein MobB/MoeA	0	0.0175968	56.49	49.44	42.44	40.09	62.1	42.55
VC1528			0	0.149425	51.54	39.68	41.3	50.16	42.05	55.22
VC1530		hypothetical protein	0	0.0449797	16.78	19.7	19.08	22.02	13.95	23.68
VC1531		hypothetical protein	0.02	0.246798	189.35	202.67	140.16	202.21	212.11	211.21
VC1532		N-acetyl-D-glucosamine kinase	0.06	-0.358173	28.25	19.59	36.68	15.98	14.91	25.6
VC1533		hypothetical protein	0	-0.0592022	27.83	27.77	27.16	24.17	23.1	28.85
VC1534		hypothetical protein	0.01	0.303128	15.26	7.64	12.54	16.09	17.9	13.91
VC1535			0	0.248947	9.26	9.3	4.54	7.56	12.08	8.63
VC1537		lipoprotein NlpC	0	0.180366	78.69	57.67	44.68	61.8	78.1	62.75
VC1538		hypothetical protein	0	-0.189144	194.77	185.66	163.51	153.12	131.83	162.85
VC1539		hypothetical protein	0.1	-0.34504	49.48	43.4	56.83	37.33	34.59	35.69
VC1539a		hypothetical protein	0	-0.0187793	38.5	39.52	21.12	18.74	38.26	33.98
VC1540		multidrug efflux protein	0	-0.162423	59.58	44.26	53.31	38.39	45.6	49
VC1541		hypothetical protein	0.17	0.453784	4.45	8.54	3.43	12.17	8.56	7.8
VC1542		DNA ligase	0	0.101264	8.36	4.35	6.4	3.3	9.44	9.04
VC1543		hypothetical protein	0.15	0.329769	134.52	138.34	107.33	164.38	181.98	132.59
VC1544		TonB2 protein	0.19	0.351916	342.7	441.45	367.58	480.54	574.71	439.27
VC1545		TonB system transport protein ExbD2	0	0.0488979	223.02	282.87	237.99	253.58	314.71	182.75
VC1546		TonB system transport protein ExbB2	0	-0.0157169	129.07	150.35	174.23	141.26	177.42	117.39
VC1547		biopolymer transport protein ExbB-like protein	0	0.0411099	172.48	199.03	157.61	171.47	197.56	157.73
VC1548		hypothetical protein	0	-0.19787	172.73	213.57	217.57	175.26	171.31	149.21
VC1549		glycerol-3-phosphate ABC transporter substrate-binding protein	0	-0.188185	3.7	2.06	3.73	1.37	1.57	3.79
VC1550		glycerol-3-phosphate ABC transporter permease	0	0.00909366	3.94	0	1.06	2.46	0.47	1.96
VC1551		glycerol-3-phosphate ABC transporter permease	0	-0.0591293	5.02	1.39	2.33	2.12	4.14	1.17
VC1552	ugpC	glycerol-3-phosphate transporter ATP-binding subunit	0	-0.0554041	6.52	4.83	4.68	3.99	5.04	5.34
VC1553		glycerol-3-phosphate regulon repressor	0	-0.0448135	24.18	26.67	22.5	16.72	26.42	25.01
VC1554		glycerophosphoryl diester phosphodiesterase	0.01	-0.253431	76.58	71.52	83.57	51.57	66.31	63.62
VC1555		hypothetical protein	0	0.106081	41.51	32.74	27.94	38.5	35.24	34.02
VC1556		hypothetical protein	0	-0.152622	117.75	54.61	88.51	75.82	63.66	76.72
VC1557		LacI family transcription regulator	0	-0.0843705	82.45	64.11	62.99	66.6	59.64	61.47
VC1558		6-phospho-beta-glucosidase	0	-0.0253369	223.36	155.59	125.41	185.23	160.17	121.61
VC1560		catalase/peroxidase	0	-0.0414038	13.96	9.89	10.9	10.02	12.56	9.67
VC1561		LysR family transcriptional regulator	0	0.0799686	45.64	40.82	46.03	43.71	43.4	50.7
VC1562		beta-lactamase-like protein	0	0.0785021	5.92	9.45	10.38	9.34	10.07	8.12
VC1563			0	0.0340347	82.67	57.63	58.06	59.03	75.73	61.28
VC1565		outer membrane protein TolC	0	0.0845755	60.42	60.13	38.43	56.93	53.39	52.26
VC1566		hypothetical protein	0	0.00724713	31.82	31.25	31.76	33.77	27.81	30.66
VC1567		hypothetical protein	0	0.19973	17.02	14.98	9.31	17.85	11.81	18.21
VC1568		ABC transporter ATP-binding protein	0	0.0284757	14.85	12.68	12.68	14.52	11.56	14.28
VC1570		quinol oxidase subunit II	0	0.29453	4.11	2.88	4.15	5.9	4.76	6.23
VC1571		quinol oxidase subunit I	0	-0.153221	2.14	5.15	2.8	2.86	2.3	2.59
VC1572		hypothetical protein	0	0.214223	44	97.88	38.11	115.71	58.77	51.33
VC1573	fumC	fumarate hydratase	0.12	0.414319	22.34	28.36	16.02	49.83	30.53	20.36
VC1574		hypothetical protein	0	-0.256584	68.83	82.68	144.89	68.69	71.95	82.83
VC1575		hypothetical protein	0	-0.211867	25.67	32.57	23.67	21.93	19.47	21.57
VC1576		hypothetical protein	0.23	0.387603	348.16	359.2	213.26	377.45	421.8	419.96
VC1577		hypothetical protein	0	0.0814227	266.8	181.06	224.83	232.67	198.91	263.35
VC1578		hypothetical protein	0	0.129614	384.94	357.22	380.6	494.62	257.84	473.14
VC1579		enterobactin synthetase subunit F	0	0.00971546	702.33	491.78	439.41	535.52	497.42	538.25
VC1580		LysR family transcriptional regulator	0	-0.27232	8.28	4.79	6.47	6.15	3.38	3.26
VC1581		NADH dehydrogenase subunit L	0	-0.00166811	5.26	2.71	4.71	4.27	5.56	2.55
VC1582		hypothetical protein	0	0.063876	6.77	7.66	4.78	6.84	8.17	4.4
VC1583		superoxide dismutase	0	0.305946	5.85	15.3	9.62	21.48	13.14	11.99
VC1584		AnkB protein	0	0.130687	7.46	4.74	8.43	9.44	6.34	9.17
VC1585		catalase	0	0.156575	16.18	17.11	14.5	20.06	18.95	13.92
VC1587		hypothetical protein	0	0.170356	2.05	0.76	2.12	2.31	2.79	3.93
VC1588		LysR family transcriptional regulator	0.01	0.264369	35.62	32	35.9	34.96	49.37	42.66
VC1589		alpha-acetolactate decarboxylase	0	-0.10196	27.67	40.18	25.03	17.18	36.33	26.77
VC1590		acetolactate synthase	0	0.0197596	11.17	22.67	16.27	11.81	23.39	14.6
VC1591		short chain dehydrogenase/reductase family oxidoreductase	0	0.170674	5.97	13.72	14.07	6.38	20.57	16.14
VC1592		hypothetical protein	0	-0.218399	4.95	4.72	3.51	3.87	3.12	1.45
VC1593		GGDEF family protein	0	0.0322379	6.09	4.17	6.83	4.84	3.03	9.69
VC1594	galM	aldose 1-epimerase	0.22	0.456624	11.86	17.25	10.07	22.59	16.62	20.03
VC1595		galactokinase	0	0.231204	22.69	17.93	17.69	25.11	22.94	20.93
VC1596		galactose-1-phosphate uridylyltransferase	0.01	0.252711	69.49	58.36	41.07	59.82	70.3	69.26
VC1597		multidrug transporter	0	-0.183528	7.58	10.54	13.72	7.64	8.02	10.18
VC1598		ABC transporter substrate-binding protein-like protein	0	0.202238	19.41	16.29	11.35	18.84	20.42	15.3
VC1599		GGDEF family protein	0	0.0745202	48.07	33.85	29.37	38.27	35.59	39.39
VC1600		hypothetical protein	0	0.0310615	64.36	55.02	36.52	58.54	49.12	44.13
VC1601		hypothetical protein	0	-0.080543	14.65	8.78	9.55	11.09	7.92	9.85
VC1602		chemotaxis protein CheV	0	-0.256908	35.2	26.72	52.48	32.27	25.08	28.97
VC1603		hypothetical protein	0	0.264682	78.34	52.32	39.66	88.72	49.44	72
VC1604		response regulator	0.41	0.520468	12.09	16.38	13.77	22.81	21.83	25.22
VC1605		sensor kinase citA	0	0.214124	5.79	5.4	4.46	6.3	4.51	8.34
VC1605a		hypothetical protein	0	0.0639305	11.62	2.87	9.61	6.53	10.53	10.58
VC1606		hypothetical protein	0	-0.0123874	37.58	42.73	37.77	31.34	44.64	37.19
VC1607		hypothetical protein	0	0.0278578	19.36	11.03	13.83	15.81	19.8	8
VC1608		hypothetical protein	0	-0.0876423	32.31	24.68	25.99	27.69	25.41	20.84
VC1609		hypothetical protein	0	-0.0739513	16.43	18.13	16.87	12.97	17.7	15.94
VC1610		hypothetical protein	0	0.112417	7.38	10.08	8.12	9.06	7.08	13.48
VC1611		homoserine O-succinyltransferase	0	-0.0265228	23.76	32.2	25.95	19.25	35.41	22.43
VC1612		fimbrial biogenesis and twitching motility protein	0	-0.103261	9.73	8.94	6.95	4.82	6.9	9.71
VC1613		hypothetical protein	0	0.226697	61.76	86.6	34.55	60.59	67.56	94.61
VC1614		SAM-dependent methyltransferase	0	0.0846095	38.97	34.71	32.17	31.24	40.93	37.51
VC1615		hypothetical protein	0	-0.0123127	66.84	60.58	48.2	50.42	60.06	55.97
VC1616		glutaredoxin	0	0.155987	123.29	191.67	105.68	153.55	150.11	162.91
VC1617		LysR family transcriptional regulator	0	-0.00119295	11.02	10.75	11.77	11.44	11.76	9.72
VC1618		multidrug resistance protein	0	0.0682102	5.21	4.69	5.23	4.18	6.91	4.78
VC1619		hypothetical protein	0	-0.124784	100.69	96.08	55.96	50.13	75.95	87.7
VC1620			0	-0.102805	180.74	151.72	121.57	131.72	145.52	122.86
VC1621		agglutination protein	0	-0.167393	792.92	704.56	848.19	683.75	662.97	638.17
VC1622		hypothetical protein	0	-0.152344	251.03	204.52	314.28	238.48	200.43	215.19
VC1623		carboxynorspermidine decarboxylase	0	0.0164076	65.4	63.21	80.15	64.58	79.94	62.1
VC1624		hypothetical protein	0.5	0.548404	373.06	459.68	251.74	499.33	928.05	405.9
VC1625			0.02	0.302765	226.33	266.15	207.27	224.14	463.29	223.64
VC1627	nhaA	pH-dependent sodium/proton antiporter	0	-0.0422806	8.15	9.06	13.37	8.65	6.97	13.36
VC1628		hypothetical protein	0	-0.153684	22.81	21.92	18.83	14.8	16.52	22.12
VC1629		hypothetical protein	0	-0.156568	31.28	26.56	29.47	20.86	23.11	30.26
VC1630		ABC transporter ATP-binding protein	0.11	-0.297461	162.75	159.38	156.8	111.96	111.86	140.78
VC1631		hypothetical protein	0	-0.0091998	50.46	41.96	53.06	44.05	53.85	42.42
VC1632		hypothetical protein	0	-0.138083	15.87	14.5	8.41	13.12	11.51	6.63
VC1633		hypothetical protein	0	-0.105411	59.56	58.04	45.06	45.41	43.14	54.34
VC1634		bicyclomycin/multidrug efflux system	0	0.0658709	58.86	58.92	57.94	60.54	62.42	56.14
VC1635		ribosomal small subunit pseudouridine synthase A	0.02	-0.281827	47.31	40.55	50.6	37.71	32.46	34.5
VC1636		helicase-like protein	0	-0.0221719	23.86	21.27	15.11	20.13	19.22	16.78
VC1637		hypothetical protein	0	0.0986315	32.58	26.76	24.56	25.61	41.03	22.75
VC1638		DNA-binding response regulator	0	-0.00487025	37.53	25.2	24.69	17.57	37.04	28.69
VC1639		sensor histidine kinase	0	0.153036	27.19	27.33	18.14	24.86	27.14	26.91
VC1640		50S ribosomal protein L25	0	0.162138	8209.35	13409.5	3611.75	7257.79	10693	11028.2
VC1641		hypothetical protein	0	0.194266	13.27	7.38	10.65	12.51	14.07	11.19
VC1642		hypothetical protein	0.05	-0.360389	17.28	30.09	19.57	14.58	12.77	14.16
VC1643		methyl-accepting chemotaxis protein	0	0.0250327	10.79	8.82	10.15	8.96	13.65	6.91
VC1644		hypothetical protein	0	0.0791437	16.01	8.9	8.58	12.28	10.56	11.73
VC1645		hypothetical protein	0.09	0.349395	72.88	71.99	41.63	85.75	98.47	62.08
VC1646		hypothetical protein	0	-0.0578684	5.92	6.59	6.43	5	2.01	8.49
VC1647		hypothetical protein	0	-0.164232	23.63	24.38	21.66	15.46	21.37	21.61
VC1649		serine protease	0	-0.0183944	1142.68	1186.77	1049.62	1110.79	1120.39	976.62
VC1650		collagenase	0	0.237125	3.69	2.05	3.55	5.13	3.01	3.98
VC1651		response regulator VieB	0	0.135446	17.81	13.54	14.82	19.17	14.34	16.98
VC1652		response regulator VieA	0	0.202856	26.25	19.14	22.15	22.87	29.73	25.25
VC1653		sensory box sensor histidine kinase/response regulator VieS	0.1	0.315394	15.27	17.79	11.96	18.98	20.07	17.21
VC1655		magnesium transporter	0	-0.100886	43	32.46	39.65	34.77	30.14	37.42
VC1656		hypothetical protein	0	-0.167232	10.14	14	12.79	7.37	9.03	13.47
VC1658		serine transporter	0	-0.231374	147.91	147.89	171.05	99.17	130.39	145.28
VC1659		hypothetical protein	0	0.11676	13.38	11.69	10.97	13.58	14.95	10.44
VC1660		ABC transporter ATP-binding protein	0	-0.118983	11	10.56	13.99	10.79	9.35	10.71
VC1660a		ABC transporter permease	0	0.240813	5.21	5.98	8.59	10.17	8.2	8.41
VC1661		hypothetical protein	0	-0.0912965	10.89	18.16	3.38	7.46	5.55	9.48
VC1662		hypothetical protein	0	0.240807	9.05	11.32	5.61	10.98	16.93	8.81
VC1663		heat shock protein HslJ	0	0.0400175	353.11	310.23	206.32	256.56	301.64	299.38
VC1664		ABC transporter substrate-binding protein	0	-0.15588	53.11	47.51	38.48	33.49	47.2	35.98
VC1665		ABC transporter permease	0	-0.0959502	19.8	13.53	13.44	10.49	17.69	12.81
VC1666		ABC transporter ATP-binding protein	0	-0.105259	10.71	4.81	5.79	5.96	4.18	7.47
VC1667		hypothetical protein	0	0.0740356	25.54	11.9	16.14	21.95	16.04	17.94
VC1668		pseudouridine synthase	0	-0.128816	19.84	23.96	19.84	14.04	21.32	18.88
VC1669		sodium-dependent transporter	0	-0.149964	7.18	5.49	12.93	9.84	4.57	6.25
VC1670	cls	cardiolipin synthetase	0	-0.13463	55.43	51.72	44.16	40.28	41.79	48.49
VC1671		cystathionine beta-lyase	0	-0.133342	70.77	50.49	67.95	43.44	61.4	59.03
VC1672		DNA-3-methyladenine glycosidase I	0	0.188183	5.19	5.2	4.83	8.32	2.82	9.78
VC1673		AcrB/AcrD/AcrF family transporter	0	0.00230633	14.45	10.84	12.27	14.44	11.54	10.21
VC1674		periplasmic linker protein	0	0.0767457	18.37	11.8	14.85	15.84	20.26	10.82
VC1675		multidrug resistance protein	0	0.109148	44.05	45.41	27.23	35.19	54.24	33.82
VC1676		phage shock protein C	0	-0.123071	26.08	24.57	35.72	19.25	30.54	24.63
VC1677	pspB	phage shock protein B	0	-0.282376	30.34	28	25.22	13.07	23.7	19.57
VC1678		phage shock protein A	0	0.123843	38.61	40.68	41.16	47.81	42.68	39.96
VC1679		psp operon transcriptional activator	0	-0.190474	22.57	20.15	25.79	17.29	16.97	21.91
VC1680		peptide ABC transporter substrate-binding protein	0	-0.0415213	81.43	74.11	47.67	49.46	64.23	73.59
VC1681		peptide ABC transporter permease	0	0.144628	66.35	58.44	46.79	56.76	62.5	65.93
VC1682		peptide ABC transporter permease	0	-0.0409872	50.01	44.08	47.99	43.62	46.49	43.21
VC1683		peptide ABC transporter ATP-binding protein	0	-0.0600009	167.72	121.94	104.29	124.09	123.95	109.23
VC1684		peptide ABC transporter ATP-binding protein	0	-0.0811102	118.31	83.24	78	82.2	83.96	83.77
VC1685		hypothetical protein	0	0.226925	36.44	12.85	19.07	27.27	21.58	36.12
VC1686		hypothetical protein	0	-0.180922	61.19	50.39	58.36	36.92	47.93	55.22
VC1687		manganese-dependent inorganic pyrophosphatase	0.37	0.537615	3.33	3.34	1.65	7.03	7.94	3.83
VC1688		hypothetical protein	0	0.201024	8.71	8.08	5.4	15.52	7.41	4.76
VC1689			0	0.0942299	13.39	15.09	7.44	15.26	11.47	10.55
VC1692		trimethylamine-N-oxide reductase	0	0.221592	2.7	1.91	1.98	3.31	2.17	2.86
VC1693		cytochrome c-type protein TorC	0.17	0.453928	3.44	4.25	2.29	4.09	7.45	6.27
VC1694		nitrate reductase protein NapE	0.41	-0.506666	20	7.67	13.26	1.16	4.69	3.96
VC1695		formate transporter 1	0	0.0993988	169.86	214.81	126	113.06	243.18	186.46
VC1696		DNA-binding protein	0	0.13405	154.92	145.01	100.87	156.82	129.92	142.81
VC1697		hypothetical protein	0	0.015025	138.68	116.84	78.68	122.36	105.3	93.53
VC1698		hypothetical protein	0	0.0555139	46.38	29.55	43.65	39.72	41.53	41.64
VC1699		hypothetical protein	0	-0.0270822	15.66	19.91	27.75	13.21	28.91	18.34
VC1700		intracellular septation protein A	0	-0.0332171	24.34	38.15	27.45	22.4	31.23	30.38
VC1701		hypothetical protein	0	-0.12869	155.15	187.03	171.83	114.13	189.11	142.85
VC1702		hypothetical protein	0	0.133199	525.85	493.19	345.03	468.91	566.08	420.48
VC1703		hypothetical protein	0.1	0.355855	463.26	455.8	240.45	495.69	629.79	409.54
VC1704		5-methyltetrahydropteroyltriglutamate-- homocysteine S-methyltransferase	0	-0.0542128	4.1	3.53	2.46	2.9	3.23	2.82
VC1706		transcriptional activator MetR	0	-0.0134171	27.48	37.51	35.41	24.71	43.07	29.12
VC1707		hypothetical protein	0	0.00719833	12.59	5.76	9.64	6.25	8.56	14.56
VC1708		hypothetical protein	0.06	-0.368858	21.55	22.5	34.09	15.21	12.86	23.06
VC1709		zinc protease	0	-0.076263	118.04	99.73	74.83	82.55	95.17	85.1
VC1710		hypothetical protein	0	0.260531	9.84	11.76	5.87	14.42	9.7	9.77
VC1711		hypothetical protein	0	0.0943372	236.38	266.07	209.39	197.63	338.27	211.92
VC1712		hypothetical protein	0	0.163102	8.1	4.37	2.13	7.87	5.34	5.23
VC1713		AsnC family transcriptional regulator	0	-0.0478224	17.69	12.86	12.66	9.18	14.34	15.61
VC1714	mukB	cell division protein MukB	0	-0.148999	140.82	116.19	110.3	108.17	103.28	102.5
VC1715		condesin subunit E	0	-0.180766	235.9	196.2	193.25	172.63	171.59	178.33
VC1716		condesin subunit F	0	-0.100778	164.59	160.32	127.41	130.27	149.6	120.35
VC1717		metallothionein SmtA	0.09	0.30564	532.6	483.13	310.79	532.78	612.16	491.28
VC1718		hypothetical protein	0	0.175735	87.17	76.37	103.93	106.26	102.83	94.47
VC1719		DNA-binding transcriptional regulator TorR	0	0.247899	38.99	43.37	28.96	39.76	54.48	38.97
VC1720	torD	chaperone protein TorD	0	-0.0750305	11.85	10.13	11.3	12.68	9.29	7.47
VC1721		LacI family transcription regulator	0	-0.109019	253.08	250.89	305.37	227.11	253.56	239.95
VC1722		hypothetical protein	0	0.0578644	311.85	226.26	299.16	276.94	229.86	346.89
VC1723		hypothetical protein	0	-0.028868	11.38	15.34	13.85	14.77	10.42	13.27
VC1724		hypothetical protein	0	0.214016	32.92	24.77	15.31	28.18	34.23	25.39
VC1725		beta-ketoadipate enol-lactone hydrolase	0	0.133728	63.07	60.1	47.01	53.67	79	51.08
VC1726	glgA	glycogen synthase	0	0.103019	35.09	40.64	40.11	38.79	45.25	38.53
VC1727	glgC	glucose-1-phosphate adenylyltransferase	0	-0.0275171	73.66	73.37	87.59	75.84	87.27	59.24
VC1730		DNA topoisomerase I	0	-0.0679698	149.84	119.52	112.86	113.23	129.76	104.43
VC1731		hypothetical protein	0	-0.0565193	21.84	17.54	14.29	16.37	14.02	16.9
VC1732		3-phosphoshikimate 1-carboxyvinyltransferase	0	0.0963343	91.5	76.97	69.46	81.76	85.63	79.23
VC1733		hypothetical protein	0	0.0113347	31.1	28.82	33.98	32.48	32.22	29.12
VC1735	aat	leucyl/phenylalanyl-tRNA--protein transferase	0	-0.082663	35.28	28.69	37.88	22.11	37.46	32.29
VC1736		arginyl-tRNA-protein transferase	0	-0.0848071	72.94	90.21	63.25	52.46	88.51	60.47
VC1737	infA	translation initiation factor IF-1	0	-0.188479	209.67	227.04	1728.79	316.51	193.22	420.47
VC1738			0	-0.0673015	525.56	508.56	509.2	444.21	489.11	484.34
VC1740		acyl-CoA dehydrogenase	0	0.217394	7.41	6.47	4.02	9.6	8.19	4.01
VC1741		TetR family transcriptional regulator	0	-0.115846	6.27	9.46	9.16	10.95	5.17	4.03
VC1743		hypothetical protein	0	0.0222411	16.23	22.1	13.45	11.74	21.4	17.51
VC1744		hypothetical protein	0	0.075859	16.6	29.78	14.28	23.04	23.67	16.24
VC1745		succinate-semialdehyde dehydrogenase	0	-0.105139	14.11	10.08	11.43	9.64	12.25	9.11
VC1746		TetR family transcriptional regulator	0.22	-0.463806	32.61	24	18.29	14.56	16.63	12.57
VC1748		hypothetical protein	0	-0.21113	10.44	13.64	11.01	8.34	7.34	11.4
VC1749		hypothetical protein	0	0.251519	13.29	11.09	8.4	13.92	12.81	13.11
VC1750		hypothetical protein	0	0.200887	53.17	58.54	44.25	52.35	68.93	56.04
VC1751		hypothetical protein	0	-0.0942502	59.53	63.95	74.22	55.51	59.52	63.26
VC1753		paraquat-inducible protein A	0	0.137636	148.5	151.12	133.65	129.08	173.3	165.21
VC1754		paraquat-inducible protein B	0	-0.121375	203.14	187.7	218.33	144.31	228.46	161.18
VC1755		hypothetical protein	0	-0.124236	349.04	335.67	260.46	222.71	316.98	281.52
VC1756		periplasmic linker protein	0	-0.131366	129.94	123.19	130.19	82.5	142.75	107.15
VC1757		AcrB/AcrD/AcrF family transporter	0	-0.0160967	75.15	66.23	55.69	56.92	74.73	55.01
VC1758		phage family integrase	0	0.175321	137.72	138.76	136.18	119.58	193.94	151.41
VC1759			0.1	0.32008	94.68	77.83	63.82	88.68	99.47	109.5
VC1760			1.9	0.56018	83.11	62.89	63.43	104.64	110.38	98.73
VC1762		hypothetical protein	0	0.192743	41.3	30.77	39.09	37.91	40.74	48.84
VC1763		chemotaxis protein MotB-like protein	0	-0.0518744	17.26	17.83	19.37	16.82	13.69	19.87
VC1764		hypothetical protein	0.03	0.286276	13.82	17.98	12.28	16.46	18.45	19.49
VC1765		type I restriction enzyme HsdR	0	0.042069	107.59	98.52	92.9	90.01	106.92	101.06
VC1766		hypothetical protein	0	0.129842	246.81	218.83	187.24	218.63	270.58	206.53
VC1767		hypothetical protein	0	0.0970393	279.74	277.23	261.45	245.55	332.39	277.23
VC1768		hypothetical protein	0	-0.041738	233.69	206.44	236.5	188.51	244.08	202.09
VC1769		DNA methylase HsdM	0	0.0814443	290.61	310.92	328.03	293.3	375.42	296.53
VC1770		hypothetical protein	0	0.0895682	19.76	16.11	24.73	18.95	27.27	18.47
VC1771		hypothetical protein	0.03	0.270247	17.15	16.05	19.61	21.32	23.69	19.67
VC1772		hypothetical protein	0.19	0.406457	21.4	17.36	15.34	22.35	27.55	25.44
VC1773		hypothetical protein	0	0.131361	8.74	12.7	18.72	14.87	16.21	15.14
VC1774		N-acetylneuraminic acid mutarotase	0	0.225542	13.86	13.96	14.03	10.37	19.12	22.07
VC1775		hypothetical protein	0	0.0779948	9.38	13.65	16.56	10.35	15.46	17.15
VC1776		N-acetylneuraminate lyase	0	0.192457	155.42	174.91	196.73	179.27	252.35	176.75
VC1777		hypothetical protein	0	-0.0732155	56.58	76.79	124.09	56.86	105.34	74.22
VC1778		hypothetical protein	0.05	-0.36456	30.67	39.26	70.52	15.62	38.17	34.14
VC1779		C4-dicarboxylate-binding protein	0	-0.215894	70.05	110.77	130.61	50.39	111.85	82.13
VC1780		hypothetical protein	0	-0.238705	32.37	68.56	77.74	17.34	66.37	41.68
VC1781		N-acetylmannosamine-6-phosphate 2-epimerase	0	-0.293989	29.46	49.95	70.87	12.51	44.18	43.48
VC1782		N-acetylmannosamine kinase	0	-0.252515	23.6	34.41	44.56	17.25	27.22	32.95
VC1783		N-acetylglucosamine-6-phosphate deacetylase	0	-0.230709	24.84	25.41	36.33	18.49	18.34	30.59
VC1784		neuraminidase	0	-0.166659	25.92	24.25	21.87	19.03	20.17	21.44
VC1785		transcriptional regulator	0	0.153659	0	0	1.81	3.69	1.98	3.59
VC1786		DNA repair protein RadC	0	0.0249162	0	4.93	1.18	0	1.72	5.19
VC1788		hypothetical protein	0.06	0.363532	10.42	8.45	7.27	13.36	11.21	13.51
VC1789		transposase OrfAB subunit B	2.89	0.906626	13.15	12.89	6.22	22.62	26.82	28.21
VC1790		transposase OrfAB subunit A	0.5	0.569532	22.77	14.61	15.75	26.96	32.75	36.59
VC1791		hypothetical protein	0	0.0542412	15.96	8.71	7.56	11.63	11.05	9.39
VC1792		hypothetical protein	0	-0.0715074	1.68	3.73	8.33	6.02	2.85	2.06
VC1793		hypothetical protein	0	0.249335	6.79	5.78	5.2	7.08	10.32	9.82
VC1794		hypothetical protein	0	0.245514	4.43	10.15	2.26	9.9	4.97	10.47
VC1795		transcriptional regulator	0	0.117059	14.59	7.85	9.92	17.07	9.6	11.57
VC1796		middle operon regulator-like protein	0	-0.139472	5.24	2.24	12.24	8.15	1.64	4.29
VC1797		hypothetical protein	0.22	0.478992	14.38	15.63	10.75	23.99	20.23	22.24
VC1798		eha protein	0	0.00603131	13.64	12.1	10.16	6.53	13.46	14.72
VC1799		hypothetical protein	0	0.220666	12.37	10.7	8.52	12.83	12.15	11.83
VC1800		hypothetical protein	0	0.0206909	8.7	7.26	7.52	9.57	7.4	6.11
VC1801		hypothetical protein	0	-0.0634821	8.74	6.48	10.84	3.16	9.34	10.23
VC1802		hypothetical protein	0	0.101671	4.46	5.67	5.53	4.84	6.5	8.36
VC1803		hypothetical protein	0	-0.022289	54.92	74.9	49.88	60.68	50.24	57.87
VC1804		hypothetical protein	0	0.149714	6.71	4.8	6.24	4.45	13.69	5.89
VC1805		hypothetical protein	0	0.102965	6.08	9.39	6.92	11.12	5.51	9.14
VC1806		hypothetical protein	0	0.159421	2.3	3.74	3.8	2.84	2.5	7.9
VC1807			4.64	1.10801	0.71	0	0.58	6.36	8.97	10.62
VC1808		hypothetical protein	0.18	0.396633	40.35	25.42	31	45.18	37.63	51.5
VC1809		transcriptional regulator	0.23	0.490177	22.23	36.36	18.65	39.71	40.9	50.36
VC1810		hypothetical protein	0.34	0.465271	285.06	281.61	137.29	314.17	362.99	350.68
VC1811		hypothetical protein	0	-0.12401	32.18	37.57	29.44	26.07	34.02	24.02
VC1812		hypothetical protein	0	0.0886799	3.6	7.2	3.57	8.49	2.93	5.3
VC1814		deoxyribodipyrimidine photolyase	0	-0.104135	0.76	1.7	1.82	0.74	1.56	0.98
VC1815		C factor cell-cell signaling protein	0	0.114577	7.04	6.64	3.97	7.74	6.82	4.72
VC1816		hypothetical protein	0	0.152201	153.84	189.76	88.03	135.09	184.49	154.71
VC1817		Fis family transcriptional regulator	0	0.205409	2.74	3.81	3.61	4.19	5.71	2.95
VC1819		aldehyde dehydrogenase	0	0.0310603	1.19	2.87	2.46	2.35	3.78	0.65
VC1820		PTS system fructose-specific transporter subunitIIA	0.53	0.551764	33.91	36.57	28.67	73.1	46.11	46.87
VC1821		PTS system fructose-specific transporter subunitIIBC	0	0.155309	7.42	7.66	11.01	8.62	11.7	10.23
VC1822		PTS system fructose-specific transporter subunitIIABC	0	-0.00159106	17.16	13.14	14.36	15.3	14.97	12.67
VC1823		PTS system fructose-specific transporter subunitIIB	0	-0.170589	131.41	133.26	93.67	82.82	95.52	116.34
VC1824		PTS system nitrogen regulatory subunit IIA	0	-0.0143637	33.89	22.18	36.63	29.4	30.42	30.15
VC1825		transcriptional regulator	0	0.220422	25.17	20.6	24.42	35.04	23.23	26.23
VC1826		PTS system fructose-specific transporter subunitIIABC	0.22	0.489291	3.49	3.53	7.98	12.33	8.21	7.94
VC1827		mannose-6-phosphate isomerase	0.1	0.40821	3.62	3.74	4.82	9.39	4.58	7
VC1828		hypothetical protein	0.19	0.441775	26.67	17.8	27.71	35.44	36.28	39.34
VC1831		sensor histidine kinase	0	0.171263	8.2	12.31	9.24	11.06	11.61	10.97
VC1832		hypothetical protein	0	-0.0531513	194.54	241.27	230.98	196.8	186.59	236.74
VC1833		quinolinate synthetase	0	-0.172816	83.63	83.67	94.11	62.03	75.34	83.21
VC1834		hypothetical protein	0	0.0466935	313.14	335.74	280.39	280.15	289.45	362.08
VC1835		peptidoglycan-associated lipoprotein	0	0.00749671	2949.26	3153.43	2169.88	2403.26	2989.11	2599.61
VC1836	tolB	translocation protein TolB	0	-0.140372	1468.67	1621.94	1726.31	1198.46	1574.19	1410.48
VC1837		TolA protein	0	0.201399	406.87	419.24	357	357.98	608.17	395.57
VC1838		TolR membrane protein	0	-0.0246541	317.5	327.58	337.29	262.93	349.1	323.87
VC1839		TolQ protein	0	-0.113119	393.73	380.66	426.85	272.91	413.07	378.36
VC1840		hypothetical protein	0	-0.224286	122.96	153.98	228.57	122.24	142.86	135.93
VC1841		hypothetical protein	0	-0.0633443	23.75	24.3	22.68	12.02	20.35	30.75
VC1842		hypothetical protein	0	0.0342646	15.38	24.89	46.83	29.49	23.77	40.11
VC1843		cytochrome d ubiquinol oxidase subunit II	0	-0.0686523	133.91	171.53	309.67	168.88	192.76	206.61
VC1844		cytochrome d ubiquinol oxidase subunit I	0	-0.214381	200.18	238.54	320.18	159.86	255.56	195.17
VC1845	ruvB	Holliday junction DNA helicase RuvB	0	0.200927	46.44	56.49	45.95	47.42	61.93	61.45
VC1846	ruvA	Holliday junction DNA helicase RuvA	0	0.119606	172.16	187.37	111.34	147.1	192.38	159.19
VC1847	ruvC	Holliday junction resolvase	0	-0.0284238	38.19	57.28	26.92	29.78	42.89	40.31
VC1848	cysS	cysteinyl-tRNA synthetase	0	-0.030933	150.17	162.62	157.61	128.34	160.9	156.23
VC1849		peptidyl-prolyl cis-trans isomerase B	0	0.0964666	1050.58	1191.13	1046.62	1031.7	1257.76	1144.92
VC1850		UDP-2,3-diacylglucosamine hydrolase	0	0.114131	407.96	351.17	338.05	325.1	424.34	409.67
VC1851		hypothetical protein	0	-0.0545643	129.04	87.52	103.92	92.5	89.01	113.89
VC1852		hypothetical protein	0	0.193769	272.61	302.07	131.87	201.47	279.28	334.66
VC1853		hypothetical protein	0	-0.0448736	73.17	65.95	94.08	73.43	78.36	67.29
VC1854		porin	0	0.0485762	181.2	173.9	122.01	198.67	156.05	118.96
VC1855	dinG	ATP-dependent DNA helicase DinG	0	0.0111391	43.87	47.34	47.74	43.15	44.92	48.17
VC1856		hypothetical protein	0	0.0755482	33.5	30.8	33.5	35.28	33.44	33.32
VC1857		primosomal replication protein N``	0	0.014377	98.82	87.27	103.8	87.43	113.81	84.27
VC1858		hypothetical protein	0.2	0.450183	329.03	348.58	153.03	326.62	562.7	360.84
VC1859		methyl-accepting chemotaxis protein	0	0.0606582	10.61	8.79	11.66	8.89	11.33	12.08
VC1860		exonuclease III	0	0.0665507	223.85	195.25	112.35	152.52	176.65	207.51
VC1861		amino acid ABC transporter permease	0	0.170391	13.81	14.87	6.91	12.03	13.03	15.52
VC1862		amino acid ABC transporter permease	0.04	0.297053	0	1.72	1.44	1.95	2.1	4.43
VC1863		amino acid ABC transporter substrate-binding protein	0	-0.208641	2.31	1.72	5.74	3.25	1.31	0
VC1864		amino acid ABC transporter ATP-binding protein	0	0.301042	8.62	7.84	8.99	10.91	11.19	12.84
VC1865		hypothetical protein	0	0.135891	36.93	31.13	32.79	43.95	35.95	29.47
VC1866		formate acetyltransferase	0	-0.0134218	697.7	624.56	553.86	537.43	699.85	549.54
VC1867		hypothetical protein	0	0.0973869	101.58	105.13	67.63	106.24	86.83	90.81
VC1868		methyl-accepting chemotaxis protein	0.01	-0.320997	7.07	6.07	5.63	2.03	5.46	4.8
VC1869	pflA	pyruvate formate lyase-activating enzyme 1	0	0.0278955	438.25	509.61	443.56	410.28	512.83	454.48
VC1870		hypothetical protein	0	0.123986	17.31	15.71	22.46	18.83	19.52	24.08
VC1871		hypothetical protein	0	-0.0185675	59.69	83.82	34.03	69.18	48.79	45.95
VC1872		hypothetical protein	0	0.188141	2.19	1.39	3.19	2.24	3.93	2.81
VC1873		hypothetical protein	0	0.136725	3.32	4.23	1.33	2.3	4.28	3.41
VC1874		SpoVR family protein	0.04	0.361145	2.92	6.07	3.02	3.53	7.62	7.26
VC1875		3-deoxy-manno-octulosonate cytidylyltransferase	0	-0.0052952	150.25	128.81	106.75	95.02	143.84	130.45
VC1876		hypothetical protein	0	0.116377	823.18	810.04	551.08	576.92	970.56	773.55
VC1877	lpxK	tetraacyldisaccharide 4'-kinase	0	-0.0658954	234.11	213.34	174.27	141.91	224.51	200.65
VC1878		lipid transporter ATP-binding/permease	0.01	-0.235692	184.64	188.63	198.74	121.3	165.01	172.53
VC1879		Rec2-like protein	0	-0.0592801	37.38	36.36	36.24	28.48	35.05	38.13
VC1880		hypothetical protein	0	0.0254662	184.32	157.22	172.87	139.42	182.78	187.4
VC1882		outer membrane-specific lipoprotein transporter subunit LolE	0	-0.0782789	19.17	9.71	15.42	10.03	14.77	14.81
VC1883		ABC transporter ATP-binding protein	0	-0.297262	20.67	14.18	22.63	10.57	14.2	15.85
VC1884		hypothetical protein	0	-0.0655555	24.49	31.64	24.32	20.98	28.43	23.62
VC1885		hypothetical protein	0	0.0735908	118.26	103.53	105.7	103.31	119.11	113.67
VC1886		transcription-repair coupling factor	0	0.00347631	80.09	72.51	61.42	58.6	85.05	62.85
VC1887		hypothetical protein	0	-0.0266167	361.3	350.22	221.01	245.93	364.66	260.52
VC1888		hemolysin-like protein	0	-0.120417	27.65	21.52	24.73	19.03	23.15	22.54
VC1889		ribosomal-protein-serine acetyltransferase	0	0.129079	28.69	29.4	26.16	27.05	28.69	36.42
VC1890		NADH dehydrogenase	0	-0.100031	247.92	232.47	264.71	212.85	241.14	213.2
VC1892		hypothetical protein	0	0.229813	62.1	73.41	54.12	58.52	96.24	70.14
VC1893		hypothetical protein	0	-0.0248764	69.12	55.02	63.21	52.98	59.76	65.26
VC1894		hypothetical protein	0	-0.208599	127.02	129.04	145.81	112.54	87.93	125.44
VC1895		hypothetical protein	0	0.11178	245.93	302.79	244.74	298.29	255.44	286.25
VC1896		hypothetical protein	0	-0.0054283	101.01	95.18	96.18	91.05	98.07	92.37
VC1897		Hit family protein	0	0.0289908	213.87	215.84	171.06	183.32	212.43	195.35
VC1898		methyl-accepting chemotaxis protein	0	-0.0648287	103.99	71.39	56.79	71.44	74.07	63.02
VC1899		hypothetical protein	0.04	0.357142	114.07	55.41	41.63	186.04	67.58	63.82
VC1900		fatty acid metabolism regulator	0	-0.217479	134.5	160.78	140.72	109.82	101.97	140.27
VC1901	nhaB	sodium/proton antiporter	0	-0.193054	133.69	136.45	203.68	110.06	139.9	140.78
VC1902		disulfide bond formation protein B	0.1	-0.389268	119.21	131.94	244.04	106.43	96.8	122.35
VC1903		DNA translocase FtsK	0	-0.035865	65.07	55.35	59.39	48	54.79	66.46
VC1904		leucine-responsive transcriptional regulator	0	-0.123373	72.01	67.87	126.03	58.69	66.39	106.02
VC1905		alanine dehydrogenase	0	-0.0929292	1425.98	1186.91	1328.75	1178.25	1222.77	1137.13
VC1906		hypothetical protein	0	0.0113678	58.04	63.01	32.16	34.91	53.03	60.18
VC1907	cysB	transcriptional regulator CysB	0	0.0517683	47.25	42.38	35.35	42.47	38.76	43.92
VC1909		hypothetical protein	0	-0.0785817	108.16	111.99	146.73	104.97	105.44	125.02
VC1910		tRNA-(MS[2]IO[6]A)-hydroxylase	0	-0.118714	127.13	115.01	165.15	107.74	102.7	147.34
VC1911		orotidine 5'-phosphate decarboxylase	0	0.0586234	140.84	130.09	123.81	131.26	131.92	135.68
VC1912		hypothetical protein	0	0.204064	153.62	154.05	92.15	135.26	162.57	155.82
VC1913		hypothetical protein	0	0.140543	305.3	338.34	307.91	302.73	367.48	362.53
VC1914	ihfB	integration host factor subunit beta	0	-0.108206	75.79	81.88	50.36	49.32	54.48	74.53
VC1915	rpsA	30S ribosomal protein S1	0	-0.221516	1652.7	1940.36	2928.08	1413.41	1725.63	2066.5
VC1916	cmk	cytidylate kinase	0	-0.0702993	361.63	482.52	502.55	328.33	410.52	500.45
VC1917		hypothetical protein	0	-0.109462	0.97	0	6.6	1.63	0	1.59
VC1918		peptidyl-prolyl cis-trans isomerse D	0	-0.114816	394.01	359.62	410.12	303.75	365.43	362.39
VC1919		DNA-binding protein HU-beta	0	0.0690753	761.3	590.7	664.25	815.85	540.98	699.99
VC1920		ATP-dependent protease LA	0	0.183324	439.63	227.67	172.5	668.77	236.82	234.95
VC1921	clpX	ATP-dependent protease ATP-binding subunit ClpX	0	-0.0262571	454.42	335.96	507.75	485	315.17	425.89
VC1922	clpP	ATP-dependent Clp protease proteolytic subunit	0	0.0213783	453.88	322.03	478.12	569.68	301.3	360.84
VC1923	tig	trigger factor	0	0.0314149	1133.86	870.35	909.91	1240.71	795.76	823.98
VC1924		hypothetical protein	0	-0.0293684	466.43	425.55	386.49	418.96	370.22	411.97
VC1925		C4-dicarboxylate transport sensor protein	0	0.0490639	5.81	5.15	6.42	6.75	5.15	6.14
VC1926		C4-dicarboxylate transport transcriptional regulator	0	0.0791149	5.63	5.64	4.19	7.22	5.05	3.97
VC1927		C4-dicarboxylate transport protein	0	0.122302	1.89	0.99	0.28	1.87	1.21	1.09
VC1928		C4-dicarboxylate transport protein DctQ	0	-0.0619742	2.38	3.85	0.54	3.46	0	0.89
VC1929		C4-dicarboxylate-binding protein	0	0.0902666	5.75	0.67	2.81	3.7	2.06	4.83
VC1931		hypothetical protein	0.1	0.338629	20.77	18.48	16.07	27.54	20.18	23.99
VC1932		hypothetical protein	0	0.185263	21.2	29.47	13.15	19.37	37.24	23.16
VC1933		hypothetical protein	0	0.0480563	6.73	8.2	5.97	8.66	3.93	9.72
VC1934		GGDEF family protein	0	0.093724	7.75	6.74	6.85	4.92	8.04	10
VC1935		CDP-diacylglycerol--glycerol-3-phosphate 3-phosphatidyltransferase-like protein	0	0.112187	33.35	45.57	36.63	34.57	47.13	42.51
VC1936		phosphatidate cytidylyltransferase	0	-0.190997	32.38	33.67	34.94	29.5	25.87	27.46
VC1937		hypothetical protein	0	-0.130116	30.34	36.75	21.33	23.89	25.52	24.86
VC1938		hypothetical protein	0	0.120415	26.18	18.66	18.73	20.95	24.65	23.65
VC1939		hypothetical protein	0	0.134167	8.03	4.87	7.84	6.77	7.28	10.76
VC1940		hypothetical protein	0	0.106248	38.96	47.13	35.88	32.48	46.78	50.4
VC1941		hypothetical protein	0	-0.143521	113.75	104.73	138.33	85.34	89.39	132.17
VC1942		bifunctional 5,10-methylene-tetrahydrofolate dehydrogenase/ 5,10-methylene-tetrahydrofolate cyclohydrolase	0	-0.10208	84.24	80.04	66.85	58.54	66.49	79.6
VC1944		pyoverdine biosynthesis protein PvcB	0	0.174441	11.89	9.92	7.91	11.21	10.34	12.75
VC1945		hypothetical protein	0	-0.176193	5.36	5.16	3.77	4	2.46	4.48
VC1947		LysR family transcriptional regulator	0	0.0136061	3.57	10.11	6.45	7.95	7.07	4.79
VC1948		hypothetical protein	0.03	0.153405	0	0	0	0	6.42	3.22
VC1949		pyoverdine biosynthesis protein PvcA	0.16	0.439259	1.32	1.1	0.62	1.67	2.81	1.83
VC1950		biotin sulfoxide reductase	0	0.00485869	3.46	4.94	2.79	2.6	5.24	2.83
VC1951		cytochrome c-type protein YecK	0	0.230242	12.55	12.75	6.01	13.81	12.9	10.96
VC1952		chitinase	0.09	0.386014	3.69	2.51	2.06	3.91	4.04	4.09
VC1953		NupC family protein	0.09	0.375643	0.74	2.21	1.38	1.67	2.7	5.08
VC1955		LysR family transcriptional regulator	0	0.017218	13.7	16.3	14.23	12.1	16.03	15.41
VC1956		lytic murein transglycosylase	0	-0.0105241	38.38	32.49	30.16	27.14	34.13	35.02
VC1957		hypothetical protein	0	0.0355744	407.18	538.19	393.77	383.08	504.21	445
VC1959	minC	septum formation inhibitor	0	0.011509	279.76	257.92	265.6	225.43	283.02	276.47
VC1960		septum site-determining protein MinD	0	0.0205427	239.92	212.25	190.6	205.31	225.8	196.15
VC1961	minE	cell division topological specificity factor MinE	0	0.0140502	53.78	61.08	57.83	67.57	42.02	60.95
VC1962		lipoprotein	0.08	0.381816	195.25	358.49	205.23	191.13	568.21	384.89
VC1963		hypothetical protein	0	0.108216	27.04	40.44	24.28	23.6	29.16	47.37
VC1964		hypothetical protein	0.04	-0.251069	84.83	84.37	67.15	59.64	60.73	64.71
VC1965		hypothetical protein	0	0.137824	373.9	366.94	193.52	302.91	318.89	384.5
VC1966		hypothetical protein	0	0.0260773	98.05	86.36	75.54	77.83	85.12	92.25
VC1967		methyl-accepting chemotaxis protein	0	0.013404	9.33	4.9	7.61	5.7	7.1	8.85
VC1968		transcriptional regulator	0	0.119946	31.26	28.3	48.55	48.07	27.09	47.38
VC1970		benzoate transport protein	0	0.250875	20.37	16.02	14.81	17.3	22.5	22.01
VC1971		O-succinylbenzoic acid--CoA ligase	0.1	0.398223	17.94	8.57	7.53	17.54	16.58	14.79
VC1972		O-succinylbenzoate synthase	0	-0.0978774	30.69	24.89	27.85	21.81	28.99	23.29
VC1973		naphthoate synthase	0	0.250315	68.12	62.77	40.62	69.22	74.51	59.1
VC1974		acyl-CoA thioester hydrolase	0	0.260937	120.91	111.14	62.56	114.55	146.66	95.17
VC1975		2-succinyl-5-enolpyruvyl-6-hydroxy-3- cyclohexene-1-carboxylate synthase	0	0.0846419	59.08	52.46	42.21	49.76	59.66	48.19
VC1976		menaquinone-specific isochorismate synthase	0	0.182911	73.1	86.43	62.52	75.01	89.28	83.84
VC1977		aminotransferase	0	-0.16511	61.66	75.76	55.51	55.16	44.12	61.73
VC1978		hypothetical protein	0	-0.218712	63.26	51.97	50.6	45.09	47.93	38.51
VC1979		deoxyguanosinetriphosphate triphosphohydrolase-like protein	0	0.000720972	55.93	50.8	23.88	38.92	44.77	39.76
VC1980		hypothetical protein	0	0.060812	30.81	31.76	34.48	33.18	40.37	26.07
VC1981		hypothetical protein	0	0.136113	47.88	39.56	34.28	32.09	45.03	56.05
VC1983		peptidase	0	-0.116831	149.08	118.35	158.44	100.94	143.83	130.8
VC1984		ribonuclease D	0	-0.0645578	84.88	89.12	58.03	60.48	68.65	81.22
VC1985		long-chain-fatty-acid--CoA ligase	0	-0.133042	157.52	125.02	155.62	123	125.59	132.72
VC1986		hypothetical protein	0	-0.0560472	66.6	49.71	41.85	44.86	46.61	52.55
VC1987		outer membrane lipoprotein Slp	0	0.0356574	69.94	66.75	47.68	60.05	57.68	63.21
VC1988		hypothetical protein	0	-0.0718887	37.02	47.76	50.81	44.14	44.64	34.38
VC1989		hypothetical protein	0	0.0951476	38.08	44.7	44.47	45.68	47.61	41.26
VC1990		ATP-dependent helicase DinG	0	0.210929	95.4	89.92	62.49	82.84	105.67	93.48
VC1991		hypothetical protein	0	0.0214634	34.48	19.56	20.1	23.85	22.75	25.71
VC1992	purU	formyltetrahydrofolate deformylase	0	0.0887889	111.92	89.83	106.7	112.14	103.69	105.37
VC1993		2,4-dienoyl-CoA reductase	0.02	0.330604	4.23	3.36	3.65	7.64	4.41	4.08
VC1994		endopeptidase IV	0	-0.192751	126.81	142.84	99.89	99.13	119.29	82.51
VC1995	ansA	asparaginase I	0	0.039067	356.31	344.91	297.45	316.91	333.03	340.55
VC1996		hypothetical protein	0	-0.00285732	179.36	160.98	127.49	123.88	152.63	171.04
VC1997		hypothetical protein	0	0.120178	90.81	82.26	69.94	93.9	79.18	84.01
VC1998		methionine sulfoxide reductase B	0	-0.0620319	101.38	100.64	137.97	95.85	113.81	105.93
VC2000		glyceraldehyde-3-phosphate dehydrogenase	0	0.0131764	2021.79	1841.03	1685.27	1923.55	1751.95	1707.15
VC2001		hypothetical protein	0	0.210889	139.35	131.59	112.7	153.3	158.38	125.3
VC2002		hypothetical protein	0	-0.12666	84.46	95.61	85.93	57.31	91.36	83
VC2003	rrmA	23S rRNA methyltransferase	0	-0.0456867	168.93	179.67	146.73	131.62	162.9	166.08
VC2004		hypothetical protein	0	-0.0712804	191.51	229.81	174.02	175.36	221.9	141.36
VC2005		hypothetical protein	0	0.0534058	87.58	69.64	80.29	82.09	66.74	93.61
VC2006		chemotaxis protein CheV	0.1	0.279536	258.13	222.55	197.84	289.62	277.36	245.7
VC2007		ROK family transcriptional regulator	0	-0.00875517	131.95	115.85	105.05	127	101.69	107.1
VC2008		pyruvate kinase II	0	0.144082	33.32	24.51	18.27	31.19	26.28	24.91
VC2009		hypothetical protein	0	-0.190442	51.77	54.13	56.36	35.94	39.68	58.08
VC2011		hypothetical protein	0	-0.013554	21.98	22.74	32.97	13.8	35.1	26.81
VC2012		sodium-dependent transporter	0	0.112507	2.89	4.14	4.36	5.23	3.37	4.41
VC2013		PTS system glucose-specific transporter subunitsIIBC	0.09	-0.348426	311.73	263.76	440.23	263.99	199.94	251.65
VC2014		hypothetical protein	0.1	-0.379517	154.98	166.67	294.91	120.45	119.96	172.28
VC2015		DNA polymerase III subunit delta'	0	0.176044	211.46	180.56	177.54	184.53	222.26	224.31
VC2016	tmk	thymidylate kinase	0	-0.127198	128.82	111.99	112.43	91.53	111.38	104.79
VC2017		hypothetical protein	0	-0.0111533	107.08	87.21	90.44	85.82	97.76	88.6
VC2018		4-amino-4-deoxychorismate lyase	0	0.0415183	96.75	93.18	80.04	87.48	89.16	91.9
VC2019		3-oxoacyl-ACP synthase	0	-0.0369934	445.97	443.63	456.98	381.33	438.04	449.34
VC2020	acpP	acyl carrier protein	0	-0.152335	2099.3	2459.45	2610.84	1920.41	1890.28	2340.63
VC2021	fabG	3-ketoacyl-ACP reductase	0	-0.0741221	760.67	689.46	796.74	647.66	695.28	711.96
VC2022		ACP S-malonyltransferase	0	0.0807569	737.36	694.28	609.19	669.52	846.79	581.41
VC2023		3-oxoacyl-ACP synthase	0	0.13325	878.94	917.09	619.03	767.99	951.01	860.78
VC2024		glycerol-3-phosphate acyltransferase PlsX	0	-0.0873796	549.41	550.27	537.54	456.64	532.54	491.45
VC2025	rpmF	50S ribosomal protein L32	0	-0.194713	376.28	358.55	361.52	249.62	366.37	283
VC2026		hypothetical protein	0.02	0.322083	1534.59	2818.54	808.22	2156.39	3107.15	1870.67
VC2027	maf	Maf-like protein	0	-0.0306534	45.68	36.94	24.46	28.02	28.59	42.11
VC2028		ribosomal large subunit pseudouridine synthase C	0	0.0201915	359.12	328.87	332.78	297.85	323.71	382.27
VC2030		ribonuclease E	0	-0.10778	628.94	588.01	469.08	439.17	530.33	521.56
VC2031		sulfate permease family protein	0	-0.0449279	70.02	96.75	109.7	74.2	92.34	94.05
VC2032		hypothetical protein	0	0.178478	11.38	14.57	7.7	6.11	12.43	22.89
VC2033		bifunctional acetaldehyde-CoA/alcohol dehydrogenase	0	-0.0907293	280.93	222.85	188.31	209.85	219.33	185.58
VC2035		hypothetical protein	0	0.00422052	30.73	42.59	30.49	31.11	39.54	29.44
VC2036		aspartate-semialdehyde dehydrogenase	0	-0.118523	267.89	222.77	130.61	164.85	207.99	157.02
VC2037		Na+/H+ antiporter	0.21	-0.329777	193.14	209.34	212.08	151.03	143.83	162.71
VC2038		hypothetical protein	0	-0.0139644	9.57	7.47	9.56	6.08	7.02	12.53
VC2039		nucleoid-associated protein NdpA	0	-0.006817	94.06	96.56	110.49	87.74	90.2	114.13
VC2040		hypothetical protein	0	-0.163683	377.61	349.18	438.42	263.68	328.08	395.94
VC2041		hypothetical protein	0	-0.115521	99.35	96.99	114.08	83.04	87.32	104.48
VC2042		histone deacetylase/AcuC/AphA family protein	0	0.1947	10.33	11.13	6.31	11.34	8.48	13.3
VC2043		DNA topoisomerase III	0	-0.114557	58.74	48.73	40.47	42.21	36.77	49.79
VC2044		hypothetical protein	0	-0.034561	200.48	275.43	172.71	204.33	155.44	243.82
VC2045		superoxide dismutase	0	-0.061285	2222.52	2395.94	2436	2242.99	1961.74	2298.07
VC2046		hypothetical protein	0	0.22065	78.19	75.7	59.31	74.98	71.15	102.33
VC2047		short chain dehydrogenase	0	0.260914	16.41	17.27	8.94	17.4	14.63	21.26
VC2048		VacJ lipoprotein	0	0.0479307	61.21	58.63	53.75	60.13	51.29	62.94
VC2049		cytochrome C biogenesis protein CcmI	0	-0.0382292	51.09	48.94	73.01	49.81	47.84	66.62
VC2050		cytochrome C biogenesis protein CcmH	0.37	0.423058	385.05	331.38	228.18	412.44	495.44	380.9
VC2051		thiol:disulfide interchange protein DsbE	0	0.152356	399.79	429.48	307.84	394.88	500.2	344.99
VC2052		cytochrome c-type biogenesis protein CcmF	0	-0.00354846	133.82	119.29	119.57	112.89	133.05	112.88
VC2053		cytochrome c-type biogenesis protein CcmE	0	-0.0308514	128.84	99.81	95.41	84.15	117.38	101.73
VC2054		heme exporter protein D	0	0.110974	129.15	75.47	135.75	113.88	113.62	145.89
VC2055		heme exporter protein C	0	-0.00424433	89.06	85.22	90.56	85.62	86.75	83.5
VC2056		heme exporter protein B	0	0.0159629	18.74	25.11	41.3	22.86	27.02	37.37
VC2057		cytochrome c biogenesis protein CcmA	0	-0.100313	86.9	65.68	72.5	70.65	59.25	69.82
VC2058		hypothetical protein	0.03	0.274015	141.15	147.32	88.65	155.73	159.76	139.48
VC2059		purine-binding chemotaxis protein CheW	0.08	0.304351	257.2	245.09	168.78	287.6	312.81	228.68
VC2060		hypothetical protein	0	0.0652827	120.89	129.83	95.23	104.74	120.38	124.99
VC2061		ParA family protein	0	-0.0357966	209.55	162.58	123.81	129.55	156.37	173.79
VC2062		chemotaxis-specific methylesterase	0	0.0681189	228.3	173.61	151.4	166.18	229.23	165.57
VC2063		chemotaxis protein CheA	0	-0.0297907	392.79	330.4	291.89	302.71	341.26	308.11
VC2064		chemotaxis protein CheZ	0	0.0183969	661.86	486.21	437.77	458.53	573.15	510.89
VC2065		chemotaxis protein CheY	0	-0.0184093	927.01	881.79	726.46	768.4	805.95	827.64
VC2066	fliA	flagellar biosynthesis sigma factor	0	-0.117915	507.17	411.38	530.78	418.83	357.02	496.25
VC2067		MinD-like protein	0	-0.104517	116.41	85.06	99.83	81.02	94.31	91.84
VC2068	flhF	flagellar biosynthesis regulator FlhF	0	0.177777	90.04	84.78	70.44	97.88	86.35	87
VC2069	flhA	flagellar biosynthesis protein FlhA	0	-0.185086	48.26	39.71	53.05	32.07	43.01	42.26
VC2070		phosphohistidine phosphatase	0	-0.0712661	56.72	31.89	50.98	40.32	36.4	50.13
VC2072		peptidase insulinase family protein	0	-0.0583875	36.48	38.54	29.06	31.22	29.14	34.98
VC2073		hypothetical protein	0	-0.0462682	32.13	35.17	23.06	21.56	36.47	24.26
VC2074	argS	arginyl-tRNA synthetase	0	0.0787295	680.03	693.57	675.76	575.79	929.02	621.32
VC2075		histidine triad family protein	0	0.0512833	57.83	31.78	67.51	37.31	54.13	73.03
VC2076		hypothetical protein	0	-0.0855834	75.19	77.81	168.68	95.43	91.14	104.48
VC2077		ferrous iron transport protein B	0	-0.00599049	35.62	46.99	66.31	50.19	47	48.54
VC2078		ferrous iron transport protein A	0.22	0.42269	175.24	212.34	107.86	227.26	251.2	214.32
VC2080		AraC family transcriptional regulator	0	0.0375383	27.46	22.76	21.09	18.7	24.59	27.65
VC2081		zinc ABC transporter substrate-binding protein	0	0.157438	106.95	125.7	85.81	108.03	132.8	107.85
VC2082		zinc ABC transporter ATP-binding protein	0	-0.0934711	82.13	79.63	76.81	56.36	68.99	88.32
VC2083		zinc ABC transporter permease	0	0.141548	37.04	25.53	32.3	31.41	35.94	37.3
VC2084		succinyl-CoA synthetase subunit alpha	0	-0.00813833	740.33	528.76	359.54	693.72	362.94	462.61
VC2085	sucC	succinyl-CoA synthetase subunit beta	0	-0.0862154	886.45	555.33	521.15	746.71	477.44	489.45
VC2086		dihydrolipoamide succinyltransferase	0	0.0781522	1467.16	1018.25	760.37	1457.7	949.28	890.11
VC2087	sucA	2-oxoglutarate dehydrogenase E1	0	0.0780112	926.57	637.92	364.44	852.53	644.36	463.46
VC2088	sdhB	succinate dehydrogenase iron-sulfur subunit	0	-0.0205811	341.17	227.99	228.97	314.51	233.72	196.71
VC2089	sdhA	succinate dehydrogenase flavoprotein subunit	0	-0.160828	333.2	243.56	260.17	277.55	209.42	211.6
VC2090		succinate dehydrogenase hydrophobic membrane anchor protein	0.19	-0.379381	425.11	276.07	339.65	250.03	266.14	205.2
VC2091	sdhC	succinate dehydrogenase cytochrome b556 large membrane subunit	0.5	-0.416171	411.62	347.07	412.09	276.56	269.96	261.08
VC2092	gltA	type II citrate synthase	0	-0.0507379	277.03	233.95	260.84	263.59	205.01	245.24
VC2093		hypothetical protein	0.01	-0.271052	52.7	49.67	55.76	30.9	46.49	43.5
VC2094		hypothetical protein	0	-0.00911067	142.26	122.19	114.12	103.38	125.93	133.2
VC2095		phosphoglucomutase	0	-0.159594	206.98	175.83	217.99	182.42	175.29	151.65
VC2096		replication initiation regulator SeqA	0	-0.028226	446.9	463.67	358.18	368.41	428.51	395.87
VC2097		esterase	0.06	-0.354435	87.43	71.62	148.13	59.26	72.72	78.99
VC2098		hypothetical protein	0	-0.278846	413.67	452.49	2121.03	444.24	347.9	472.77
VC2099		flavodoxin FldA	0	-0.210937	541.81	598.11	2412.12	670.87	567.6	782.46
VC2100		hypothetical protein	0	-0.106353	10.51	20.69	39.5	21.79	20.09	19.73
VC2101		hypothetical protein	0	0.0924631	22.6	45.33	57.98	36.41	44.95	59.5
VC2103		LysR family transcriptional regulator	0	0.00688384	21.65	17.96	19.71	23.05	17.53	17.04
VC2105			0	-0.0805134	15.65	17.4	10.26	14.47	14.32	7.64
VC2106	fur	ferric uptake regulator	0	0.0482503	1288.36	1275.61	1004.08	1160.54	1194.36	1201.07
VC2107		aspartate-semialdehyde dehydrogenase	0	-0.0359572	44.85	45.75	58.58	46.61	39.99	54.89
VC2108		erythronate-4-phosphate dehydrogenase	0	0.0267189	186.86	221.52	160.46	181.27	203.11	174.49
VC2109			0	-0.180665	1225.8	1206.79	1113.65	808.91	1233.81	916.56
VC2110	mnmC	5-methylaminomethyl-2-thiouridine methyltransferase	0	0.0683438	100.1	97.72	83.58	86.58	107.12	92.29
VC2111		hypothetical protein	0	-0.0230377	72.66	56.63	40.27	51.64	54.85	51.1
VC2112		hypothetical protein	0	-0.141425	85.82	104.35	76.28	60.33	87.92	75.95
VC2113		hypothetical protein	0.1	-0.336037	63.72	70.86	66.15	40.55	51.45	53.14
VC2115		hypothetical protein	0	0.0678877	46.96	49.53	37.83	37.57	55.47	43.64
VC2116		chorismate synthase	0	0.0753654	181.08	189.63	127.31	159.1	182.05	165.48
VC2118		N5-glutamine S-adenosyl-L-methionine-dependent methyltransferase	0	-0.0424091	175.18	176.33	178.51	139.01	174.54	183.75
VC2119		hypothetical protein	0	0.102865	228.31	242.84	166.8	200.33	226.1	238.49
VC2120	flhB	flagellar biosynthesis protein FlhB	0	0.152261	41.67	38.17	26.92	38.75	39.59	37.64
VC2121	fliR	flagellar biosynthesis protein FliR	0	-0.194394	25.08	19.31	17.94	11.39	17.18	20.39
VC2122	fliQ	flagellar biosynthesis protein FliQ	0	-0.151222	29.09	34.84	45.79	29.26	31.57	29.8
VC2123	fliP	flagellar biosynthesis protein FliP	0	-0.0784307	84.92	82.87	103.76	82.4	70.18	94.75
VC2124		flagellar protein FliO	0	-0.246564	62.35	62.88	111.2	56.85	50.83	72.99
VC2125	fliN	flagellar motor switch protein	0.02	0.257902	206.46	176.84	127.14	196.78	224.13	183.72
VC2126	fliM	flagellar motor switch protein FliM	0	0.120742	327.26	287.33	163.61	262.24	324.45	237.05
VC2127	fliL	flagellar basal body protein FliL	0.01	-0.241152	160.63	137.98	144.78	124.38	121.25	104.61
VC2128		flagellar hook-length control protein FliK	0	0.208967	47.29	53.34	31.64	44.55	50.36	56.29
VC2129	fliJ	flagellar biosynthesis chaperone	0.06	0.34193	25.02	25.11	19.68	31.92	30.71	30.25
VC2130	fliI	flagellum-specific ATP synthase	0	0.101465	55.27	51.79	42.22	50.48	46.84	58.7
VC2131	fliH	flagellar assembly protein H	0	0.103145	47.75	42.36	41.13	46.55	53.31	38.52
VC2132	fliG	flagellar motor switch protein G	0	0.170914	85.26	53.11	54.3	72.05	70.43	71.16
VC2133	fliF	flagellar MS-ring protein	0	0.00345091	105.55	91.27	64.97	85.68	79.37	85.21
VC2134	fliE	flagellar hook-basal body protein FliE	0	0.043468	174.28	165.83	109.58	154.37	158.01	131.7
VC2135		Fis family transcriptional regulator	0	-0.0469656	59.16	50.98	46.77	47.34	49.28	48.65
VC2136		sensory box sensor histidine kinase	0	-0.2119	53.07	43.11	41.87	39.46	33.46	38.21
VC2137		Fis family transcriptional regulator	0	-0.0073633	169.88	171.07	151.83	170.41	149.82	151.02
VC2138	fliS	flagellar protein FliS	0	0.12586	76.44	73.98	64.5	77.81	67.97	85.22
VC2139		flagellar rod protein FlaI	0	-0.0345346	114.12	113.59	189.12	118.11	116.72	164.24
VC2140	fliD	flagellar capping protein	0	-0.0204114	119.41	110.06	98.96	98.76	102.35	110.16
VC2141		flagellar protein FlaG	0	0.0346033	185.37	142.89	165.24	177.89	156.5	156.45
VC2142		flagellin	0	-0.0144421	103.5	109.91	121.25	108.94	99.89	112.72
VC2143		flagellin	0	0.116361	962.46	1118.68	930.73	1050.58	1149.13	987.31
VC2144		flagellin	0	0.0696997	31.88	31.32	32.62	28.02	36.85	33.96
VC2145		TyrA protein	0.13	-0.379696	66.8	63.94	97.89	57.61	50.84	47.93
VC2146		hypothetical protein	0.05	0.261878	261.16	265.88	186.93	257.3	318.94	270.43
VC2147		hypothetical protein	0	-0.19929	98.58	118.57	100.23	89.23	92.06	76.27
VC2149		hypothetical protein	0.02	-0.328484	23.6	23.33	20.16	11.5	16.4	14.61
VC2150		hypothetical protein	0	0.0509815	37.38	47.93	28.62	30.89	44.87	38.44
[truncated: 1,695 more rows]

## Sheet: Haiti H1
Table S2. RNAseq dataset of strains Haiti H1 WT and the isogenic ∆tsrA mutants analyzed in this study.
Locus tag	Name	Gene description	ac	log2 fc	rpkM WT rep 1	rpkM WT rep 2	rpkM WT rep 3	rpkM ∆tsrA rep 1	rpkM ∆tsrA rep 2	rpkM ∆tsrA rep 3
N900_RS00010	mioC	FMN-binding protein MioC	0	-0.0131378	296.07	223.17	267.72	244.17	253.12	247.53
N900_RS00015	mnmE	tRNA uridine-5-carboxymethylaminomethyl(34) synthesis GTPase MnmE	0	-0.103839	106.34	90.47	75.89	75.3	80.2	85.01
N900_RS00020	yidC	membrane protein insertase YidC	0	-0.0336324	1006.44	876.05	1027.25	969.04	798.72	958.91
N900_RS00025	yidD	membrane protein insertion efficiency factor YidD	0	0.0831118	472.78	513.37	542.79	616.58	517.49	450.26
N900_RS00030	rnpA	ribonuclease P protein component	0	0.0252656	353.99	279.47	339.26	384.18	235.56	337.29
N900_RS00035	rpmH	50S ribosomal protein L34	0	-0.255102	4642.43	2728.9	3841.85	2902.12	2311.92	3342.01
N900_RS00040		amino acid ABC transporter ATP-binding protein	0	0.000175417	12.81	15.37	14.6	5.28	17.23	19.87
N900_RS00045		amino acid ABC transporter permease	0	0.0237698	31.4	33.76	27.73	21.03	27.95	45.95
N900_RS00050		amino acid ABC transporter substrate-binding protein	0	-0.109017	41.48	42.72	47.16	22.83	44.49	45.98
N900_RS00055	dnaA	chromosomal replication initiator protein DnaA	0	-0.122412	180.96	101.05	132.09	101.16	109.5	143.77
N900_RS00060	dnaN	DNA polymerase III subunit beta	0	-0.0552997	350.73	215.46	285.86	211.53	251.19	314.78
N900_RS00065	recF	DNA replication/repair protein RecF	0	-0.0205321	101.24	77.28	86.65	80.31	76.48	94.36
N900_RS00070	gyrB	DNA topoisomerase (ATP-hydrolyzing) subunit B	0	-0.0120158	223.87	147.32	200	169.66	164.69	207.49
N900_RS00075		hypothetical protein	0	-0.169463	17.15	10.45	15.83	10.94	9.56	10.04
N900_RS00085		Hsp20 family protein	0	0.132647	607.15	853.65	872.77	545.06	909.2	1167.51
N900_RS00090		valine--pyruvate transaminase	0	-0.128232	191.8	180.92	204.52	172.68	164.38	161.5
N900_RS00095	glyS	glycine--tRNA ligase subunit beta	0	-0.254392	180.86	170.38	172.26	125.4	149.04	131.45
N900_RS00100	glyQ	glycine--tRNA ligase subunit alpha	0	-0.221282	353.37	257.57	264.19	229.01	225.09	242.16
N900_RS00105		TMEM165/GDT1 family protein	0	-0.258712	312.44	176.65	215.6	168.99	176	184.97
N900_RS00110		hypothetical protein	0	-0.0144076	137.15	112.51	126.39	121.8	112.01	122.66
N900_RS00115	tusA	sulfurtransferase TusA	0	-0.118449	277.15	186.83	301.67	215.24	200.78	238.69
N900_RS00120		hypothetical protein	0	-0.0787348	405.29	428.91	702.82	593.3	382.21	371.41
N900_RS00125		oxidoreductase	0	-0.147897	33.61	27.43	29.08	21.85	27.1	25.97
N900_RS00130	ilvA	threonine ammonia-lyase, biosynthetic	0	-0.172693	24.37	29.47	25.83	24	19.79	21.4
N900_RS00135	ilvD	dihydroxy-acid dehydratase	0	-0.0981155	28.87	34.75	24.18	31.34	26.67	18.23
N900_RS00140	ilvE	branched-chain-amino-acid transaminase	0	0.0280094	33.94	41.35	26.67	39.43	38.78	23.43
N900_RS00145	ilvM	acetolactate synthase 2 small subunit	0	0.0974441	37.79	27.65	27.58	24.79	29.41	51.46
N900_RS00150		acetolactate synthase 2 catalytic subunit	0	-0.00836543	74.73	61.86	67.7	65.67	66.5	62.33
N900_RS00155		YifB family Mg chelatase-like AAA ATPase	0	-0.203014	2.74	2.02	3.25	1.92	1.9	0.51
N900_RS00160		acyltransferase	0	-0.14231	79.22	76.03	67.44	60.01	66.29	62.8
N900_RS00165		thiol:disulfide interchange protein DsbA/DsbL	0	0.0645772	711.82	674.89	751.28	815.26	636.45	723.24
N900_RS00170		serine/threonine protein kinase	0	0.0705842	203.97	148.8	187.02	197.95	153.13	199.42
N900_RS00175	ccoG	cytochrome c oxidase accessory protein CcoG	0	-0.150065	228.72	290.17	316.89	247.88	217	244.56
N900_RS00180		YihD family protein	0	0.115748	137.46	148.32	166.84	187.95	139.62	159
N900_RS00190		sporulation protein	0	0.0482538	56.33	47.57	51.1	46.14	49.26	61.89
N900_RS00195		hemolysin III family protein	0	-0.132532	34.92	20.36	32.2	34.91	18.01	15.63
N900_RS00200		DUF3157 family protein	0	-0.0330634	40.17	69.25	62.09	67.23	46.61	46.34
N900_RS00205		TrkH family potassium uptake protein	0	-0.0586821	64.6	56.37	64.23	65.54	49.16	53.91
N900_RS00210	trkA	Trk system potassium transporter TrkA	0	0.18327	115.24	87.39	102.12	105.97	109.76	126.4
N900_RS00215	rsmB	16S rRNA (cytosine(967)-C(5))-methyltransferase RsmB	0	-0.112311	130.56	97.09	104.55	96.23	100.84	91.29
N900_RS00220	fmt	methionyl-tRNA formyltransferase	0	-0.131199	96.44	119.23	113.94	94.82	94.2	94.86
N900_RS00225	def	peptide deformylase	0	-0.0123291	510.56	588.86	568.85	463.06	556.25	582.54
N900_RS00230		LysM peptidoglycan-binding domain-containing protein	0	-0.126018	15	9.03	11.61	9.5	7.94	11.98
N900_RS00235	dprA	DNA-protecting protein DprA	0	0.0336213	19.5	10.85	13.83	17.24	13.72	12.45
N900_RS00240		DUF494 domain-containing protein	0	-0.214391	47	38.29	58.6	30.13	35.14	44.5
N900_RS00245		topoisomerase DNA-binding C4 zinc finger domain-containing protein	0	0.108281	10.85	6.1	11.3	18.47	8.15	5.45
N900_RS00250		5-(carboxyamino)imidazole ribonucleotide synthase	0.12	-0.335327	47.1	53.91	56.23	34.8	36.95	39.82
N900_RS00255	purE	5-(carboxyamino)imidazole ribonucleotide mutase	0	0.0100988	77.33	82.27	82.07	83.21	63.63	90.53
N900_RS00260		threonylcarbamoyl-AMP synthase	0	-0.0803983	62.63	74.07	69.39	62.87	58.52	63.63
N900_RS00265	hemF	oxygen-dependent coproporphyrinogen oxidase	0	-0.177628	52.67	30.78	39.64	27.86	29.59	41.62
N900_RS00270	aroE	shikimate dehydrogenase	0	-0.123198	57.5	47.31	61.57	45.11	43.5	54.41
N900_RS00275		DUF1488 domain-containing protein	0	0.0185301	23.09	20.9	34.81	24.71	20.94	32.16
N900_RS00280		gamma carbonic anhydrase family protein	0	0.173077	33.44	22.29	31.12	31.33	29.32	40.55
N900_RS00290		16S ribosomal RNA	0	-0.0375422	7578.2	7899.72	7012.02	6135.03	8201.12	6655.82
N900_RS00300		23S ribosomal RNA	0	0.218271	9023.97	9646.3	8651.66	11357.8	12086.4	8614.45
N900_RS00305	rrf	5S ribosomal RNA	0	-0.0816699	4526.31	7525.33	3847.64	3780.13	6484.85	3879.35
N900_RS00310		tRNA-Asp	0	-0.193851	28.54	12.48	22.69	0	0	15.04
N900_RS00315		tRNA-Trp	0	0.0285777	8.56	7.49	7.56	3.16	7.51	20.05
N900_RS00320	crcB	fluoride efflux transporter CrcB	0.29	-0.406243	21.34	13.62	14.52	3.84	4.55	12.16
N900_RS00325	thiC	phosphomethylpyrimidine synthase ThiC	0	-0.107649	12.47	7.54	10.37	9.43	5.22	11.15
N900_RS00330		thiamine phosphate synthase	0	-0.167548	8.8	12.06	11.44	5.16	7.65	12.84
N900_RS00335	thiF	thiazole biosynthesis adenylyltransferase ThiF	0	0.00463304	7.64	2.72	3.37	1.88	8.18	2.98
N900_RS00340	thiS	sulfur carrier protein ThiS	0	0.0494939	2.56	7.45	0	6.61	4.48	2.99
N900_RS00345		thiazole synthase	0	0.0569304	7.41	8.23	9.44	11.06	7.5	7.51
N900_RS00350	thiH	2-iminoacetate synthase ThiH	0	0.0914057	12.24	7.43	6.8	9.41	9.09	10.4
N900_RS00355		aminopeptidase P family protein	5.59	-0.714014	307.98	288.35	295.69	158.33	150.46	171.46
N900_RS00360		LysR family transcriptional regulator	0	-0.0274393	44.8	62.65	40.8	49.91	48.17	42.61
N900_RS00365		multidrug effflux MFS transporter	33.31	2.05794	69.57	80.54	51.09	595.42	446.22	444.92
N900_RS00370		hypothetical protein	2.42	0.607898	283.78	217.87	292.17	533.37	369.1	414.38
N900_RS00375	asnC	transcriptional regulator AsnC	86.22	2.59758	287.81	260.89	315.09	2370.17	2144.28	2459.32
N900_RS00380		EAL domain-containing protein	0	-0.0664271	26.29	30.21	28.89	24.51	23.58	30.24
N900_RS00385		class I SAM-dependent methyltransferase	0	0.0810185	58.16	40.11	54.08	60.44	44.86	51.56
N900_RS00390		hypothetical protein	0	0.0792813	480.19	574.2	519.36	615.37	458.32	569.86
N900_RS00395		DMT family transporter	0	-0.0203261	97.02	50.01	68.2	63.1	60.86	77.8
N900_RS00400	uspA	universal stress protein UspA	0	-0.127701	229.07	130.86	191.36	151.54	172.99	136.8
N900_RS00410	ftnA	non-heme ferritin	0	0.045306	464.12	359.35	549.76	486.29	430.2	445.15
N900_RS00415	uspB	universal stress protein UspB	0	0.0858004	95.64	94.34	133.89	114.29	100.79	122.69
N900_RS00420		NAD(P)/FAD-dependent oxidoreductase	0	0.0347702	39.96	52.75	37.5	47.37	41.11	43.21
N900_RS00425		DMT family transporter	0	-0.0377423	49.16	40.89	59.38	45.68	42.14	50.36
N900_RS00430	rmuC	DNA recombination protein RmuC	0	0.197352	41.15	29.59	33.24	41.79	43.36	33.99
N900_RS00435	ubiE	bifunctional demethylmenaquinone methyltransferase/2-methoxy-6-polyprenyl-1,4-benzoquinol methylase UbiE	0	-0.10317	421.31	358.2	427.61	377.7	288.25	401.71
N900_RS00440		SCP2 domain-containing protein	0	-0.0731693	245.53	232.2	278.17	226.32	217.94	240.1
N900_RS00445	ubiB	ubiquinone biosynthesis regulatory protein kinase UbiB	0	-0.0409299	159.42	144.5	154.03	145.27	132.39	149.42
N900_RS00450	tatA	Sec-independent protein translocase subunit TatA	0	-0.108917	459.86	486.38	423.27	403.08	408.53	392.14
N900_RS00455	tatB	Sec-independent protein translocase subunit TatB	0	-0.154732	254.77	241.97	256.38	190.89	192.66	255.37
N900_RS00460	tatC	twin-arginine translocase subunit TatC	0	-0.00767199	86.39	56.67	76.56	78.29	62.56	66.63
N900_RS00465		cytochrome-c peroxidase	0	-0.174345	3.07	6.33	5.52	4.13	2.02	3.85
N900_RS00470	dinF	MATE family efflux transporter DinF	0	-0.186377	28.04	15.17	20.4	15.27	14.07	20.78
N900_RS00475		class I SAM-dependent methyltransferase	0.09	-0.314869	274.12	164.81	236.71	171.39	134.01	181.81
N900_RS00480	lexA	repressor LexA	0	-6.85982e-05	345.72	301.17	337.36	324.04	288.53	335.71
N900_RS00485	plsB	glycerol-3-phosphate 1-O-acyltransferase PlsB	0	-0.115295	57.59	43.88	47.86	44.37	34.17	51.84
N900_RS00490	ubiA	4-hydroxybenzoate octaprenyltransferase	0	0.0105875	56.81	38.22	65.04	54.99	39.55	60.03
N900_RS00495		chorismate lyase	0	-0.124662	166.46	153.79	167.68	133.53	126.3	164.38
N900_RS00505	fliL	flagellar basal body-associated protein FliL	0	-0.0831097	39.57	36.95	49.59	26.67	40.78	43.2
N900_RS00510		methyl-accepting chemotaxis protein	0	0.0512904	11.99	11.26	12.5	12.55	10.07	13.84
N900_RS00515	glpG	rhomboid family intramembrane serine protease GlpG	0.14	-0.310884	144.15	114.33	163.03	104.57	98.06	105.05
N900_RS00520	glpE	thiosulfate sulfurtransferase GlpE	0.05	-0.328359	704.52	1006.69	953.25	622.3	734.63	509.78
N900_RS00530		TatD family hydrolase	0	-0.24626	75.26	45.31	80.75	49.17	50.05	50.75
N900_RS00535	hemB	porphobilinogen synthase	0	-0.0231783	185.25	83.6	133.86	106.4	137.85	127.91
N900_RS00540		GNAT family N-acetyltransferase	0	-0.119481	17.42	8.07	14.25	6.25	7.41	17.09
N900_RS00545	polA	DNA polymerase I	0	-0.101198	107.97	98.07	100.16	91.19	87.68	92.74
N900_RS00550		YihA family ribosome biogenesis GTP-binding protein	0	-0.0917238	243.31	215.43	264.36	228.54	191.35	223.53
N900_RS00555		cytochrome c4	0	0.00123438	153.99	116.34	131.91	124.56	126.73	135.52
N900_RS00560		class I SAM-dependent methyltransferase	0	-0.0696918	126.91	151.62	152.63	164.31	106.73	118.38
N900_RS00565	yihI	Der GTPase-activating protein YihI	0	0.0933539	167.74	258.06	199.93	210.77	223.19	236.91
N900_RS00570		DUF2489 domain-containing protein	0	0.0742532	142.92	189.88	191.72	192.79	179.07	172.05
N900_RS00575	hemN	oxygen-independent coproporphyrinogen III oxidase	0	0.0658438	220.57	255.21	254.67	306.92	221.37	220.89
N900_RS00580		heme biosynthesis protein HemY	0	-0.277003	84.64	72.91	65.43	51.08	55.53	61.91
N900_RS00585		uroporphyrinogen-III C-methyltransferase	0	-0.169339	84.98	80.9	73.03	71.86	53.7	73.65
N900_RS00590		uroporphyrinogen-III synthase	0	-0.107485	44.93	46.56	47.77	44.41	37.25	39.2
N900_RS00595	hemC	hydroxymethylbilane synthase	0	-0.0396183	65.28	60.38	53.5	60.64	50.33	56.08
N900_RS00605		class I adenylate cyclase	0	-0.155938	227.24	168.85	215.25	172.12	147.01	197.24
N900_RS00610	cyaY	iron donor protein CyaY	0	-0.0843005	330.71	119	133.09	120.64	88.99	246.27
N900_RS00615		lipoprotein	0	-0.0723206	1158.93	716.43	814.13	720.68	773.32	925.54
N900_RS00620	lysA	diaminopimelate decarboxylase	0	0.0143587	195.59	197.29	200.37	149.2	220.78	210.82
N900_RS00625	dapF	diaminopimelate epimerase	0	-0.103767	116.9	109.88	101.6	85.89	107.11	95.67
N900_RS00630		DUF484 family protein	0	-0.0774564	172.62	190.86	151.61	149.51	164.96	151.28
N900_RS00635	xerC	tyrosine recombinase XerC	0	0.0014669	94.86	91.39	100.47	101.24	86.45	88.24
N900_RS00640	yigB	5-amino-6-(5-phospho-D-ribitylamino)uracil phosphatase YigB	0	-0.15914	32.97	28.84	29.52	22.67	20.47	32.16
N900_RS00645		sensor domain-containing phosphodiesterase	0	-0.0277301	29.13	22.62	24.67	23.28	25.19	22.94
N900_RS00650		DTW domain-containing protein	0	-0.109138	89.09	68.26	92.17	67.33	73.09	75.64
N900_RS00655		COG3650 family protein	0	-0.0970102	136.42	129.28	129.84	120.94	118.4	111.41
N900_RS00665		Cof-type HAD-IIB family hydrolase	0	-0.131511	652.97	479.19	665.27	445.14	468.74	630.65
N900_RS00670		alpha/beta fold hydrolase	0	-0.15628	145.44	176.55	136.84	137.73	119.06	130.92
N900_RS00675	rhtB	homoserine/homoserine lactone efflux protein	0	-0.199003	103.49	47.9	97.05	59.52	66.4	64.32
N900_RS00680		HDOD domain-containing protein	0	-0.0604126	50.33	38.38	38.91	30.97	35.33	50.96
N900_RS00685		DNA starvation/stationary phase protection protein	0	-0.157844	20.53	11.84	14.84	9.31	13.5	12.29
N900_RS00690		DUF2500 domain-containing protein	0	-0.135906	68.6	104.86	127.05	91.54	65.68	93.56
N900_RS00695		DUF4145 domain-containing protein	0	-0.169713	48.24	23.44	26.04	15.84	25.84	32.42
N900_RS00705		hypothetical protein	0	0.0512971	22.23	44.13	24.92	25.59	49.48	22.53
N900_RS00710		lysoplasmalogenase	0	-0.0115364	74.31	26.24	40.67	40.21	44.95	46.56
N900_RS00715		DUF1145 domain-containing protein	0	-0.0704573	93.01	47.52	62.15	36.5	54.12	89.62
N900_RS00720	rsmD	16S rRNA (guanine(966)-N(2))-methyltransferase RsmD	0	-0.00211139	126.74	83.3	103.84	82.42	97.78	121.57
N900_RS00725	ftsY	signal recognition particle-docking protein FtsY	0	0.0530896	322.01	303.23	356.26	349.05	308.9	328.51
N900_RS00730	ftsE	cell division ATP-binding protein FtsE	0	-0.135626	94.75	66.93	66.42	57.74	56.51	80.05
N900_RS00735	ftsX	cell division protein FtsX	0	-0.10492	52.45	26.52	48.67	35.33	28.81	45.08
N900_RS00740	rpoH	RNA polymerase sigma factor RpoH	0	-0.0450837	313.97	350.09	394.28	284.35	334.97	365.77
N900_RS00745	sthA	Si-specific NAD(P)(+) transhydrogenase	0	0.0243233	94.59	107.57	107.44	104.5	99.01	102.48
N900_RS00750	fabR	HTH-type transcriptional repressor FabR	0	0.0321346	64.7	58.99	55.78	47.05	63.92	69.13
N900_RS00755		YijD family membrane protein	0	0.0439494	75.03	52.19	54	43.22	66.81	74.7
N900_RS00760	trmA	tRNA (uridine(54)-C5)-methyltransferase TrmA	0	0.0556504	69.89	40.87	58.75	46.75	51.03	74.41
N900_RS00765	btuB	TonB-dependent vitamin B12 receptor	0	-0.120585	240.13	107.74	215.98	148.21	141.19	186.24
N900_RS00770		S8 family peptidase	0	-0.0268901	11.62	8.85	6.7	10.15	8.27	6.72
N900_RS00775		glutamate racemase	0	-0.0179836	153.96	122.13	154.33	140.73	124.94	140.74
N900_RS00780		RNA-binding protein	0	-0.0967155	465.41	356.41	484.61	458.03	241.14	448.16
N900_RS00785		16S ribosomal RNA	0	0.10286	6071.8	4987.68	4666.41	5430.79	5656.3	5406.88
N900_RS00790		tRNA-Glu	0	-0.00867963	161.94	65.76	114.93	96.16	95.06	132.03
N900_RS00795		23S ribosomal RNA	0	0.194759	8915.81	9061.81	8302.03	10799.4	10826.6	8410.32
N900_RS00800	rrf	5S ribosomal RNA	0	0.11868	4442.94	4320.31	3937.99	3748.63	6116.14	3799.5
N900_RS00805		tRNA-Asp	0	-0.0507324	22.83	4.99	0	6.33	3.75	5.01
N900_RS00810	add	adenosine deaminase	0	-0.00162732	236.84	306.62	252.91	244.09	245.57	287.25
N900_RS00815		EAL domain-containing protein	0.02	-0.319543	18.92	16.25	22.42	14.24	8.9	17.22
N900_RS00820	glnG	nitrogen regulation protein NR(I)	0	-0.116973	44.87	38.01	32.42	31.47	37.54	30.03
N900_RS00825	glnL	nitrogen regulation protein NR(II)	0	0.00618244	63.51	47.01	35.47	48.08	50.21	43
N900_RS00830		DUF4124 domain-containing protein	0	-0.134363	53.55	42.94	60.1	47.4	36.67	47.02
N900_RS00835	glnA	glutamate--ammonia ligase	0	-0.0633848	1501.98	1364.87	1419.8	1387.7	1159.65	1383.36
N900_RS00840		hypothetical protein	0	-0.0611718	329.67	255.13	310.02	358.65	220.31	225.13
N900_RS00845	typA	translational GTPase TypA	0	0.0330306	415.18	394.45	352.87	424.52	328.31	405.97
N900_RS00850		AAA family ATPase	0	0.0751481	40.98	24.98	33.99	27.53	21.77	58.87
N900_RS00855		virulence factor BrkB family protein	0	-0.0636305	20.65	13.98	27.03	25.34	13.9	13.81
N900_RS00860	dtd	D-tyrosyl-tRNA(Tyr) deacylase	0	0.0330003	77.3	85.29	78.98	90.72	61.12	91.38
N900_RS00865		YiiD C-terminal domain-containing protein	0	-0.162646	63.06	53.29	55.28	44.67	52.69	44.13
N900_RS00870		AsmA family protein	0	-0.0919866	39.02	40.55	34.1	32.27	36.6	32.11
N900_RS00875	pckA	phosphoenolpyruvate carboxykinase (ATP)	0	-0.212268	634.78	855.32	755.12	588.16	596.96	625.94
N900_RS00880	hslO	Hsp33 family molecular chaperone HslO	0	-0.274347	122.94	229.32	151.56	80.09	138.89	145.83
N900_RS00885	hslR	ribosome-associated heat shock protein Hsp15	0.09	-0.363322	1425.07	3015.75	1565.87	1000.86	1396.02	1542.74
N900_RS00890	gspC	type II secretion system protein GspC	0	-0.0583629	60.33	51.3	56.14	52.54	42.5	58.86
N900_RS00895	gspD	type II secretion system secretin GspD	0	-0.0306504	101.7	107.94	98.05	104.42	92.91	92.43
N900_RS00900	gspE	type II secretion system ATPase GspE	0	0.0275577	54.94	50.98	48.14	53.33	54.66	43.65
N900_RS00905	gspF	type II secretion system inner membrane protein GspF	0	-0.0313891	37.26	19.84	25.28	28.33	20.59	27.18
N900_RS00910	gspG	type II secretion system major pseudopilin GspG	0	0.0449099	61.8	93.72	78.56	79.55	91.09	67.39
N900_RS00915	gspH	type II secretion system minor pseudopilin GspH	0	0.10608	34.94	77.22	57.73	62.88	56.81	70.59
N900_RS00920	gspI	type II secretion system minor pseudopilin GspI	0	0.062787	21.73	19.01	10.69	15.83	17.96	22.89
N900_RS00925	gspJ	type II secretion system minor pseudopilin GspJ	0.09	0.357867	22.77	21.65	20.98	28.16	31.24	34.19
N900_RS00930	gspK	type II secretion system minor pseudopilin GspK	0	0.0424542	29.13	18.82	16.7	19.28	24.87	21
N900_RS00935	gspL	type II secretion system protein GspL	0	0.0331529	57.85	83.9	60.54	71.55	72.25	59.87
N900_RS00940		type II secretion system protein M	0	0.0531213	42.81	60.6	36.25	55.28	45.26	44.95
N900_RS00945		type II secretion system protein N	0	0.0938901	68.63	125.62	77.87	98.53	110.04	87.46
N900_RS00950	cysQ	3'(2'),5'-bisphosphate nucleotidase CysQ	0	-0.0439018	39.55	52.47	27.43	36.48	34.9	41.02
N900_RS00955	nudE	ADP compounds hydrolase NudE	0	-0.216266	149.32	169.47	143.19	112.71	130.55	124.43
N900_RS00960	nfuA	Fe-S biogenesis protein NfuA	0	-0.020711	691.11	894.48	798.17	777.64	673.33	832.26
N900_RS00970	bioH	pimeloyl-ACP methyl ester esterase BioH	0	-0.0700995	31.76	24.53	23.88	24.74	21.07	26.13
N900_RS00975		hypothetical protein	0	0.00669607	90.52	59.18	59.96	56.89	79.76	65.55
N900_RS00980		RNA-binding transcriptional accessory protein	0	-0.286843	154.19	199.27	133.79	112.78	132.42	116.35
N900_RS00985	greB	transcription elongation factor GreB	0	-0.135078	86.37	75.94	69.49	59.65	69.57	67.5
N900_RS00990	ompR	two-component system response regulator OmpR	0.03	-0.320883	69.93	43.69	68.17	47.31	33.83	44.65
N900_RS00995	envZ	two-component system sensor histidine kinase EnvZ	0	-0.315752	11.35	11.09	16.58	7.77	9	8.79
N900_RS01000		uracil-xanthine permease	0	0.0735556	17.03	21.59	13.24	20.43	14.99	20.02
N900_RS01005	recG	ATP-dependent DNA helicase RecG	0	-0.0057617	105.5	119.46	108.67	115.89	109.81	94.86
N900_RS01010	spoT	bifunctional GTP diphosphokinase/guanosine-3',5'-bis pyrophosphate 3'-pyrophosphohydrolase	0	0.0358121	249.98	232.35	243.72	240.04	266.2	211.92
N900_RS01015	rpoZ	DNA-directed RNA polymerase subunit omega	0	-0.0489233	786.53	638.67	649.48	712.98	612.91	581.03
N900_RS01020	gmk	guanylate kinase	0	-0.0831267	357.49	384.78	382.13	338.08	295.01	384.7
N900_RS01025		7-cyano-7-deazaguanine/7-aminomethyl-7- deazaguanine transporter	0	-0.0963359	541.27	367.59	527.7	371.21	401.23	495.06
[truncated: 3,544 more rows]

## Sheet: O395-N1 DiffE
Table S2. O395-N1 differentially expressed genes with absolute confidence (ac) ≥1.3 (p ≥ 0.05)
[truncated: 83 more rows]

[truncated: 2 more sheets: C6706 DiffE, Haiti H1 DiffE]
