# Supplementary material for: Transcriptional Silencing by TsrA in the Evolution of Pathogenic Vibrio cholerae Biotypes
Source: mBio. 2020 Nov 24;11(6):e02901-20. doi: 10.1128/mBio.02901-20 (PMC7701989; doi:10.1128/mBio.02901-20)
Supplement: TABLE S3 [file mBio.02901-20-st003.xlsx]

## Sheet: ac and fc orthologues
Table S3. RNAseq and differential expression analysis of orthologous genes in O395-N1, C6706, and Haiti H1
Heatmap order	Position in the heatmap figure
ac	Absolute confidence (-log10 p-value)
log2 fc	log2 fold change of ∆tsrA to the wild type strain
diffE	Indicates if the gene was found differentially expressed (ac ≥ 1.3) in this strain where yes = 1 and no = 0
Group assignment	Broader category assignments used in this study
Heatmap order	O395-N1 locus tag	O395-N1 gene description	N16961 locus tag	N16961 gene description	Haiti H1 locus tag	Haiti H1 gene description	General gene description	Group assignment	O395-N1 ac	C6706 ac	Haiti H1 ac	O395-N1 log2 fc	C6706 log2 fc	Haiti H1 log2 fc	O395-N1 diffE	C6706 diffE	Haiti H1 diffE	O395-N1 WT rpkM rep 1	O395-N1 WT rpkM rep 2	O395-N1 WT rpkM rep 3	O395-N1 ∆tsrA rpkM rep 1	O395-N1 ∆tsrA rpkM rep 2	O395-N1 ∆tsrA rpkM rep 3	C6706 WT rpkM rep 1	C6706 WT rpkM rep 2	C6706 WT rpkM rep 3	C6706 ∆tsrA rpkM rep 1	C6706 ∆tsrA rpkM rep 2	C6706 ∆tsrA rpkM rep 3	Haiti H1 WT rpkM rep 1	Haiti H1 WT rpkM rep 2	Haiti H1 WT rpkM rep 3	Haiti H1 ∆tsrA rpkM rep 1	Haiti H1 ∆tsrA rpkM rep 2	Haiti H1 ∆tsrA rpkM rep 3
26	NaN	NaN	NaN	NaN	N900_RS19050	hypothetical protein	hypothetical protein	Hypothetical protein	NaN	NaN	4.39	NaN	NaN	0.895621	0	0	1	NaN	NaN	NaN	NaN	NaN	NaN	NaN	NaN	NaN	NaN	NaN	NaN	14.51	8.46	21.06	53.62	55.44	40.05
27	VC0395_RS20110	tryptophanase leader peptide	NaN	NaN	NaN	NaN	tryptophanase leader peptide	NA	5.58	NaN	NaN	1.79202	NaN	NaN	1	0	0	10165.9	23807.4	23903.3	147419	51636.7	51636.7	NaN	NaN	NaN	NaN	NaN	NaN	NaN	NaN	NaN	NaN	NaN	NaN
28	VC0395_RS20385	hypothetical protein	NaN	NaN	NaN	NaN	hypothetical protein	Hypothetical protein	3.18	NaN	NaN	1.17861	NaN	NaN	1	0	0	5.89	7	9.83	21.96	24.36	63.58	NaN	NaN	NaN	NaN	NaN	NaN	NaN	NaN	NaN	NaN	NaN	NaN
29	VC0395_RS21005	hypothetical protein	NaN	NaN	NaN	NaN	hypothetical protein	Hypothetical protein	1.42	NaN	NaN	-0.725331	NaN	NaN	1	0	0	501.2	587.47	515.21	251.8	213.21	402	NaN	NaN	NaN	NaN	NaN	NaN	NaN	NaN	NaN	NaN	NaN	NaN
116	NaN	NaN	NaN	NaN	N900_RS11155	hypothetical protein	hypothetical protein	SXT	NaN	NaN	2.85	NaN	NaN	0.63418	0	0	1	NaN	NaN	NaN	NaN	NaN	NaN	NaN	NaN	NaN	NaN	NaN	NaN	67.27	54.35	61.93	98.58	110.95	100.61
117	NaN	NaN	NaN	NaN	N900_RS11160	protease Lon-related BREX system protein BrxL	protease Lon-related BREX system protein BrxL	SXT	NaN	NaN	1.4	NaN	NaN	0.451353	0	0	1	NaN	NaN	NaN	NaN	NaN	NaN	NaN	NaN	NaN	NaN	NaN	NaN	114.6	100.99	101.87	135.81	144.5	167.01
118	VC0395_RS03705	hypothetical protein	NaN	NaN	NaN	NaN	hypothetical protein	O395 GI14	7.08	NaN	NaN	1.77815	NaN	NaN	1	0	0	226.14	198.62	169.06	1226.58	831.69	831.69	NaN	NaN	NaN	NaN	NaN	NaN	NaN	NaN	NaN	NaN	NaN	NaN
119	VC0395_RS03710	hypothetical protein	NaN	NaN	NaN	NaN	hypothetical protein	O395 GI14	5.58	NaN	NaN	1.735	NaN	NaN	1	0	0	622.84	257.43	200.95	2330.37	1550.81	1550.81	NaN	NaN	NaN	NaN	NaN	NaN	NaN	NaN	NaN	NaN	NaN	NaN
120	VC0395_RS03720	hypothetical protein	NaN	NaN	NaN	NaN	hypothetical protein	O395 GI14	1.97	NaN	NaN	0.955027	NaN	NaN	1	0	0	550.79	536.92	430.14	1300.33	921.66	921.66	NaN	NaN	NaN	NaN	NaN	NaN	NaN	NaN	NaN	NaN	NaN	NaN
121	VC0395_RS03730	hypothetical protein	NaN	NaN	NaN	NaN	hypothetical protein	O395 GI14	8.04	NaN	NaN	1.67915	NaN	NaN	1	0	0	111.96	122.24	88.33	421.86	372.56	372.56	NaN	NaN	NaN	NaN	NaN	NaN	NaN	NaN	NaN	NaN	NaN	NaN
122	VC0395_RS03735	hypothetical protein	NaN	NaN	NaN	NaN	hypothetical protein	O395 GI14	2.98	NaN	NaN	1.17292	NaN	NaN	1	0	0	98.49	82	79.77	241.14	193.59	193.59	NaN	NaN	NaN	NaN	NaN	NaN	NaN	NaN	NaN	NaN	NaN	NaN
123	VC0395_RS03745	hypothetical protein	NaN	NaN	NaN	NaN	hypothetical protein	O395 GI14	4.98	NaN	NaN	1.88437	NaN	NaN	1	0	0	15.54	66.54	6.66	265.38	260.04	260.04	NaN	NaN	NaN	NaN	NaN	NaN	NaN	NaN	NaN	NaN	NaN	NaN
124	VC0395_RS03750	hypothetical protein	NaN	NaN	NaN	NaN	hypothetical protein	O395 GI14	1.3	NaN	NaN	1.18022	NaN	NaN	1	0	0	34.21	0	8.38	129.22	56.07	56.07	NaN	NaN	NaN	NaN	NaN	NaN	NaN	NaN	NaN	NaN	NaN	NaN
125	VC0395_RS03755	hypothetical protein	NaN	NaN	NaN	NaN	hypothetical protein	O395 GI14	2.33	NaN	NaN	1.38008	NaN	NaN	1	0	0	72.52	22.18	71.07	331.01	178.31	178.31	NaN	NaN	NaN	NaN	NaN	NaN	NaN	NaN	NaN	NaN	NaN	NaN
126	VC0395_RS03760	hypothetical protein	NaN	NaN	NaN	NaN	hypothetical protein	O395 GI14	8.9	NaN	NaN	2.26495	NaN	NaN	1	0	0	33.78	16.44	39.5	365.43	173.26	173.26	NaN	NaN	NaN	NaN	NaN	NaN	NaN	NaN	NaN	NaN	NaN	NaN
127	VC0395_RS03765	hypothetical protein	NaN	NaN	NaN	NaN	hypothetical protein	O395 GI14	20.73	NaN	NaN	2.72714	NaN	NaN	1	0	0	81.23	71.83	60.57	669.28	611.27	611.27	NaN	NaN	NaN	NaN	NaN	NaN	NaN	NaN	NaN	NaN	NaN	NaN
128	VC0395_RS03780	hypothetical protein	NaN	NaN	NaN	NaN	hypothetical protein	O395 GI14	2.31	NaN	NaN	1.05263	NaN	NaN	1	0	0	466.2	795.54	816.93	1496.23	1841.28	1841.28	NaN	NaN	NaN	NaN	NaN	NaN	NaN	NaN	NaN	NaN	NaN	NaN
129	VC0395_RS03790	hypothetical protein	NaN	NaN	NaN	NaN	hypothetical protein	O395 GI14	3.63	NaN	NaN	1.13903	NaN	NaN	1	0	0	477.13	704.73	673.15	1481.57	1696.23	1696.23	NaN	NaN	NaN	NaN	NaN	NaN	NaN	NaN	NaN	NaN	NaN	NaN
130	VC0395_RS19810	hypothetical protein	NaN	NaN	NaN	NaN	hypothetical protein	O395 GI14	7.58	NaN	NaN	1.79514	NaN	NaN	1	0	0	498.3	262.17	318.66	2056.39	1235.6	1235.6	NaN	NaN	NaN	NaN	NaN	NaN	NaN	NaN	NaN	NaN	NaN	NaN
131	VC0395_RS08595	helix-turn-helix domain-containing protein	NaN	NaN	NaN	NaN	helix-turn-helix domain-containing protein	O395 GI21	2.12	NaN	NaN	0.951528	NaN	NaN	1	0	0	50.85	29.68	36.63	116.37	101.27	94.01	NaN	NaN	NaN	NaN	NaN	NaN	NaN	NaN	NaN	NaN	NaN	NaN
132	VC0395_RS08600	Mu transposase C-terminal domain-containing protein	NaN	NaN	NaN	NaN	Mu transposase C-terminal domain-containing protein	O395 GI21	5.13	NaN	NaN	1.26545	NaN	NaN	1	0	0	32.39	33.47	31.48	119.48	108.82	82.11	NaN	NaN	NaN	NaN	NaN	NaN	NaN	NaN	NaN	NaN	NaN	NaN
133	VC0395_RS08605	AAA family ATPase	NaN	NaN	NaN	NaN	AAA family ATPase	O395 GI21	3.18	NaN	NaN	1.0534	NaN	NaN	1	0	0	36.54	35.04	44.81	98.82	123.94	80.31	NaN	NaN	NaN	NaN	NaN	NaN	NaN	NaN	NaN	NaN	NaN	NaN
134	VC0395_RS08610	hypothetical protein	NaN	NaN	NaN	NaN	hypothetical protein	O395 GI21	2.12	NaN	NaN	0.952681	NaN	NaN	1	0	0	17.57	18.55	30.31	58.19	54.69	58.06	NaN	NaN	NaN	NaN	NaN	NaN	NaN	NaN	NaN	NaN	NaN	NaN
135	VC0395_RS08630	DUF3164 family protein	NaN	NaN	NaN	NaN	DUF3164 family protein	O395 GI21	1.7	NaN	NaN	0.908052	NaN	NaN	1	0	0	23.34	40.27	24.03	65.75	100.78	65.75	NaN	NaN	NaN	NaN	NaN	NaN	NaN	NaN	NaN	NaN	NaN	NaN
136	VC0395_RS08650	hypothetical protein	NaN	NaN	NaN	NaN	hypothetical protein	O395 GI21	1.75	NaN	NaN	0.854704	NaN	NaN	1	0	0	18.11	15.95	19.91	35.21	43.06	42.27	NaN	NaN	NaN	NaN	NaN	NaN	NaN	NaN	NaN	NaN	NaN	NaN
137	VC0395_RS08655	hypothetical protein	NaN	NaN	NaN	NaN	hypothetical protein	O395 GI21	3	NaN	NaN	1.09828	NaN	NaN	1	0	0	14.49	18.87	14.45	44.93	61.79	42.18	NaN	NaN	NaN	NaN	NaN	NaN	NaN	NaN	NaN	NaN	NaN	NaN
138	VC0395_RS09240	hypothetical protein	NaN	NaN	NaN	NaN	hypothetical protein	O395 GI21	4.93	NaN	NaN	1.32669	NaN	NaN	1	0	0	12.93	9.96	11.24	37.26	51.07	43.93	NaN	NaN	NaN	NaN	NaN	NaN	NaN	NaN	NaN	NaN	NaN	NaN
139	VC0395_RS09245	hypothetical protein	NaN	NaN	NaN	NaN	hypothetical protein	O395 GI21	2.93	NaN	NaN	1.06381	NaN	NaN	1	0	0	12.81	16.54	14.48	35.21	48.38	42.93	NaN	NaN	NaN	NaN	NaN	NaN	NaN	NaN	NaN	NaN	NaN	NaN
140	VC0395_RS09250	hypothetical protein	NaN	NaN	NaN	NaN	hypothetical protein	O395 GI21	1.42	NaN	NaN	0.884464	NaN	NaN	1	0	0	4.2	7.03	8.61	17.63	28.77	28.28	NaN	NaN	NaN	NaN	NaN	NaN	NaN	NaN	NaN	NaN	NaN	NaN
141	VC0395_RS09265	DUF3164 family protein	NaN	NaN	NaN	NaN	DUF3164 family protein	O395 GI21	4.83	NaN	NaN	1.24501	NaN	NaN	1	0	0	27.06	26.7	24.03	70.96	95.22	83.96	NaN	NaN	NaN	NaN	NaN	NaN	NaN	NaN	NaN	NaN	NaN	NaN
142	VC0395_RS09275	hypothetical protein	NaN	NaN	NaN	NaN	hypothetical protein	O395 GI21	2.21	NaN	NaN	0.943545	NaN	NaN	1	0	0	24.44	25.85	30.28	69.95	71.6	54.39	NaN	NaN	NaN	NaN	NaN	NaN	NaN	NaN	NaN	NaN	NaN	NaN
143	VC0395_RS09285	hypothetical protein	NaN	NaN	NaN	NaN	hypothetical protein	O395 GI21	1.95	NaN	NaN	0.957299	NaN	NaN	1	0	0	19.42	17.32	16.42	53.01	56.71	44.24	NaN	NaN	NaN	NaN	NaN	NaN	NaN	NaN	NaN	NaN	NaN	NaN
144	VC0395_RS09290	AAA family ATPase	NaN	NaN	NaN	NaN	AAA family ATPase	O395 GI21	2.14	NaN	NaN	0.945923	NaN	NaN	1	0	0	33.24	41.52	35.49	100.06	108.99	66.49	NaN	NaN	NaN	NaN	NaN	NaN	NaN	NaN	NaN	NaN	NaN	NaN
145	VC0395_RS09295	Mu transposase C-terminal domain-containing protein	NaN	NaN	NaN	NaN	Mu transposase C-terminal domain-containing protein	O395 GI21	5.24	NaN	NaN	1.31279	NaN	NaN	1	0	0	30.1	32.77	28.5	117.74	117.46	80.87	NaN	NaN	NaN	NaN	NaN	NaN	NaN	NaN	NaN	NaN	NaN	NaN
146	VC0395_RS09300	helix-turn-helix domain-containing protein	NaN	NaN	NaN	NaN	helix-turn-helix domain-containing protein	O395 GI21	3.22	NaN	NaN	1.04543	NaN	NaN	1	0	0	38.83	39.58	42.95	104.73	107.35	105.07	NaN	NaN	NaN	NaN	NaN	NaN	NaN	NaN	NaN	NaN	NaN	NaN
147	VC0395_RS17095	hypothetical protein	NaN	NaN	NaN	NaN	hypothetical protein	O395 GI23	2.93	NaN	NaN	0.994347	NaN	NaN	1	0	0	6.27	8.54	12.62	18.34	17.49	32.23	NaN	NaN	NaN	NaN	NaN	NaN	NaN	NaN	NaN	NaN	NaN	NaN
11	VC0395_RS17545	aminopeptidase P family protein	VC0067	aminopeptidase	N900_RS00355	aminopeptidase P family protein	aminopeptidase P family protein	NA	0	0	5.59	-0.0883194	-0.149361	-0.714014	0	0	1	229.71	185.21	253.62	215.52	176.55	222.62	287.77	245.7	212.61	201	238.5	196.76	307.98	288.35	295.69	158.33	150.46	171.46
23	VC0395_RS17535	multidrug effflux MFS transporter	VC0069	multidrug resistance protein	N900_RS00365	multidrug effflux MFS transporter	multidrug effflux MFS transporter	Transporter	0.48	0	33.31	0.47987	-0.183719	2.05794	0	0	1	32.31	37.15	47.72	60.58	46.3	63.72	179.54	74.01	84.71	104.43	63.69	94.65	69.57	80.54	51.09	595.42	446.22	444.92
12	VC0395_RS17525	transcriptional regulator AsnC	VC0071	DNA-binding transcriptional regulator AsnC	N900_RS00375	transcriptional regulator AsnC	transcriptional regulator AsnC	Transcriptional regulator	0	0	86.22	0.210713	0.0511383	2.59758	0	0	1	205.32	286.71	269.43	260.07	262.39	387.8	319.09	331.23	280.39	292.9	330.12	310.76	287.81	260.89	315.09	2370.17	2144.28	2459.32
7	NaN	NaN	VC0184	hypothetical protein	N900_RS13725	hypothetical protein	hypothetical protein	VSP-1	NaN	1.57	2.5	NaN	0.73207	0.714027	0	1	1	NaN	NaN	NaN	NaN	NaN	NaN	6.08	4.77	7.54	14.79	12.28	11.58	4.29	4.44	5.34	9.81	10.27	11.88
13	VC0395_RS18340	hypothetical protein	VC0228	hypothetical protein	N900_RS13520	hypothetical protein	hypothetical protein	Hypothetical protein	1.02	0	1.4	0.668393	0.205841	0.519385	0	0	1	41.17	33.05	43.81	69.4	46.05	104.33	95.03	94.84	174.07	155.82	114.58	173.79	70.51	47.06	79.16	93.13	89.11	121.81
14	VC0395_RS18450	iron-containing alcohol dehydrogenase	VC0250	iron-containing alcohol dehydrogenase	N900_RS13410	iron-containing alcohol dehydrogenase	iron-containing alcohol dehydrogenase	NA	0	0.39	1.4	0.240011	0.3711	0.438332	0	0	1	2234.06	2315.76	2745.21	2462.43	2653.17	3662.63	3667.58	3240.44	3623.48	4845.61	4241.92	4568.53	2827.62	2809.19	2997.63	3643.73	4127.3	4174.66
15	VC0395_RS20465	ISAs1 family transposase	VC0254	ISAs1 family transposase	N900_RS19320	ISAs1 family transposase	ISAs1 family transposase	Transposase	0.12	0	2.95	0.424021	0.223596	0.580884	0	0	1	552.93	538.67	849.29	829.93	598.96	1400.28	163.36	141.17	206.77	213.49	152.6	247.76	146.91	133.78	147.12	199.12	222.89	249.77
5	VC0395_RS18480	FkbM family methyltransferase	VC0258	FkbM family methyltransferase	N900_RS13385	FkbM family methyltransferase	FkbM family methyltransferase	O antigen modification	1.7	0.24	2.85	0.718442	0.444098	0.607563	1	0	1	2669.98	3695.18	3903.48	5460.76	6395.07	6484.7	163.31	180.16	262.27	316	248.54	337.73	588.63	388.27	499.44	698.57	719.96	985.24
71	VC0395_RS01525	methyl-accepting chemotaxis protein Mlp37	VC0514	methyl-accepting chemotaxis protein	N900_RS12080	methyl-accepting chemotaxis protein	methyl-accepting chemotaxis protein	VSP-2	0.3	0	1.95	-0.433924	0	0.640313	0	0	1	656.42	582.86	475.47	397.21	435.09	435.09	0	0	0	0	0	0	9.46	8.28	9.6	12.43	16.75	24.83
72	NaN	NaN	VC0515	hypothetical protein	N900_RS12075	EAL domain-containing protein	EAL domain-containing protein	VSP-2	NaN	0	7.29	NaN	0	1.06177	0	0	1	NaN	NaN	NaN	NaN	NaN	NaN	0	0	0	0	0	0	12.12	8.57	10.39	23.31	33.05	37.87
25	VC0395_RS07025	hypothetical protein	VC0810	hypothetical protein	N900_RS10140	hypothetical protein	hypothetical protein	Hypothetical protein	17.37	7.51	6.3	2.29148	1.31448	1.0416	1	1	1	8.16	7.09	6.13	85	50.49	112.22	18.73	16.28	19.6	65.68	50.56	89.23	16.81	10.18	10.85	40.6	34	84
8	VC0395_RS20130	IS5 family transposase	VC0818	IS5 family transposase	N900_RS19280	IS5 family transposase	IS5 family transposase	Transposase	0.04	1.61	0.05	0.447296	0.785848	0.351972	0	1	0	5.19	4.9	13.35	8.54	13.05	16.44	6.21	3.95	6.6	15.53	11.76	17.81	5.16	3.95	7.27	8.23	10.61	10.2
92	VC0395_RS07075	aldehyde dehydrogenase	VC0819	aldehyde dehydrogenase	N900_RS10090	aldehyde dehydrogenase	aldehyde dehydrogenase	VPI-1	4.43	6.32	12.94	1.08063	1.26455	1.437	1	1	1	12.99	15.55	14.2	35	28.16	47.24	3.15	2.33	4.03	10.8	15.12	13.41	2.89	1.52	2.11	16.82	11.02	17.76
73	VC0395_RS07080	fibronectin type III domain-containing protein	VC0820	ToxR-activated gene A protein	N900_RS10085	peptidase M66	ToxR-activated gene A protein	VPI-1	1.75	17.49	11.17	0.769914	1.63721	1.21694	1	1	1	21.68	32.84	28.12	48.2	53.33	58.28	6.65	7.73	6.9	27.23	25.32	30.92	7.95	6.2	9.57	19.47	25.66	29.44
93	VC0395_RS20835	hypothetical protein	VC0821	membrane protein	N900_RS10080	membrane protein	membrane protein	VPI-1	13.51	16.58	26.26	1.91703	1.65956	1.61194	1	1	1	27.13	33.02	32.12	148.09	119.95	305.64	39.2	33.88	49.27	175.41	183.91	149.65	31.71	36.26	44.1	136.04	146	155.73
94	VC0395_RS07090	hypothetical protein	VC0823	hypothetical protein	N900_RS10075	hypothetical protein	hypothetical protein	VPI-1	24.16	36.22	17.43	2.18037	2.23469	1.55062	1	1	1	141.34	137.81	136.5	719.42	798.38	1095.79	142.84	143.83	114.72	914.31	919.74	668.14	99.71	190.19	191	783.75	801.42	736.94
95	VC0395_RS07095	thiol peroxidase	VC0824	thiol peroxidase	N900_RS10070	thiol peroxidase	thiol peroxidase	VPI-1	4.78	9.38	12.02	1.15458	1.25576	1.13768	1	1	1	424.03	482.35	436.34	1096.72	1381.47	1197.7	223.97	290.49	326.61	753.18	798.81	898.13	526.58	349.13	483.48	950.81	1198	1396.4
96	VC0395_RS07100	toxin-coregulated pilus methyl-accepting chemotaxis protein TcpI	VC0825	toxin co-regulated pilus biosynthesis protein I	N900_RS10065	toxin-coregulated pilus methyl-accepting chemotaxis protein TcpI	toxin-coregulated pilus methyl-accepting chemotaxis protein TcpI	VPI-1	1.7	11.69	21.59	0.697566	1.47556	1.6661	1	1	1	87.76	90.67	87.1	146.64	151.79	173.31	7.46	12.26	10.16	36.25	38.81	35.87	13.21	11.35	13.44	67.6	71.36	47.65
74	VC0395_RS07115	type IV pilus major pilin	VC0828	toxin co-regulated pilin	N900_RS10050	toxin-coregulated pilus major pilin TcpA	toxin-coregulated pilus major pilin TcpA	VPI-1	0.04	11.2	31.51	0.380045	1.66043	2.08194	0	1	1	12907.8	17341.4	14162.6	18019.1	23324	20183.2	46.1	58.73	110.74	387.73	693.82	412.93	199.59	163.47	171.24	1786.46	1873.51	925.68
75	VC0395_RS07120	toxin-coregulated pilus minor pilin TcpB	VC0829	toxin co-regulated pilus biosynthesis protein B	N900_RS10045	toxin-coregulated pilus minor pilin TcpB	toxin-coregulated pilus minor pilin TcpB	VPI-1	1.75	8.2	20.14	0.725735	1.4485	1.75542	1	1	1	328.36	530.3	591.25	867.61	739.29	1014.22	5.26	7.79	12.39	35.67	71.96	39.82	18.19	14.57	13.96	162.78	167.85	65.67
76	VC0395_RS07125	toxin-coregulated pilus protein TcpQ	VC0830	toxin co-regulated pilus biosynthesis protein Q	N900_RS10040	toxin-coregulated pilus protein TcpQ	toxin-coregulated pilus protein TcpQ	VPI-1	1.06	6.37	16.22	0.643084	1.27807	1.60036	0	1	1	577.23	966.91	1036.41	1392.99	1140.34	1940.45	23.34	22.25	22.95	66.94	150.09	68.3	21.83	22.07	19.28	245.22	264.11	84.34
77	VC0395_RS07130	toxin-coregulated pilus secretin TcpC	VC0831	toxin co-regulated pilus biosynthesis outer membrane protein C	N900_RS10035	toxin-coregulated pilus secretin TcpC	toxin-coregulated pilus secretin TcpC	VPI-1	1.41	8.43	28.54	0.651149	1.41843	2.02881	1	1	1	901.85	1312.07	1471.25	1922.11	1637.38	2734.48	23.12	20.11	35.11	88.59	171.24	93.37	34.54	23.28	32.28	328.46	345.41	157.79
78	VC0395_RS20145	toxin-coregulated pilus protein TcpR	VC0832	toxin co-regulated pilus biosynthesis protein R	N900_RS19270	toxin-coregulated pilus protein TcpR	toxin-coregulated pilus protein TcpR	VPI-1	1.11	4.75	32.39	0.575939	1.16748	2.12594	0	1	1	1325.68	1625.12	1908.97	2558.39	1862.41	3326.04	18.55	14.37	52.17	122.95	189.87	120.24	41.93	23.19	40.86	347.78	409.4	239.52
79	VC0395_RS07140	toxin-coregulated pilus protein TcpD	VC0833	toxin co-regulated pilus biosynthesis protein D	N900_RS10025	toxin-coregulated pilus protein TcpD	toxin-coregulated pilus protein TcpD	VPI-1	1.06	7.7	26.57	0.632868	1.37277	1.91684	0	1	1	996.62	1288.32	1794.81	2172.07	1572.74	3239.81	14.44	20.47	33.68	86.16	127	94.93	33.61	15.62	21.22	171.72	200.26	137.87
80	VC0395_RS07145	toxin-coregulated pilus protein TcpS	VC0834	toxin co-regulated pilus biosynthesis protein S	N900_RS10020	toxin-coregulated pilus protein TcpS	toxin-coregulated pilus protein TcpS	VPI-1	3.49	7.12	26.6	0.807688	1.3354	1.92234	1	1	1	1514.16	1770.31	1905.16	3053.81	2711.56	4045.67	18.43	16.47	34.08	81.61	136.27	94.65	27.77	17.17	19.03	168.24	183.22	128.65
81	VC0395_RS07150	toxin-coregulated pilus assembly ATPase TcpT	VC0835	toxin co-regulated pilus biosynthesis protein T	N900_RS10015	toxin-coregulated pilus assembly ATPase TcpT	toxin-coregulated pilus assembly ATPase TcpT	VPI-1	3.24	11.27	38.31	0.886651	1.53687	2.22884	1	1	1	692.17	990.35	1028.71	1898.74	1386.34	2374.01	15.98	13.22	23.6	64.38	93.81	75.8	22.82	12.08	18.68	169.01	180.05	124.56
82	VC0395_RS07155	toxin-coregulated pilus assembly protein TcpE	VC0836	toxin co-regulated pilus biosynthesis protein E	N900_RS10010	toxin-coregulated pilus assembly protein TcpE	toxin-coregulated pilus assembly protein TcpE	VPI-1	2.2	11.3	26.31	0.885107	1.53393	1.94219	1	1	1	142.54	290.52	270.58	511.62	402.5	659.8	14.62	8.87	17.58	59.16	63.65	57.35	14.61	6.2	7.97	92.63	81.36	67.53
83	VC0395_RS07160	colonization factor TcpF	VC0837	toxin co-regulated pilus biosynthesis protein F	N900_RS10005	colonization factor TcpF	colonization factor TcpF	VPI-1	4.8	8.77	21.96	1.15957	1.40142	1.76289	1	1	1	319.5	594.04	601.65	1201.77	1231.42	1766.89	17.67	19.33	34.45	92.34	103.71	96.99	45.81	20.41	20.9	183.96	202.32	167.35
84	VC0395_RS07165	pilus/toxin transcriptional regulator ToxT	VC0838	TCP pilus virulence regulatory protein	N900_RS10000	pilus/toxin transcriptional regulator ToxT	pilus/toxin transcriptional regulator ToxT	VPI-1	0.01	7.23	38.82	0.364937	1.3027	2.11959	0	1	1	90.62	176.14	260.6	215.66	123.12	473.12	11.27	10.31	18.94	43.39	61.55	51.98	17.21	15.29	17.54	117.7	107.94	121.83
85	VC0395_RS07170	toxin-coregulated pilus pre-pilin peptidase TcpJ	VC0839	leader peptidase TcpJ	N900_RS09995	toxin-coregulated pilus pre-pilin peptidase TcpJ	toxin-coregulated pilus pre-pilin peptidase TcpJ	VPI-1	0.15	11.37	35.42	0.516592	1.62437	2.12723	0	1	1	149.06	299.46	414.73	513.52	238.93	753.54	21.21	12.57	32.57	109.69	133.57	127.18	27.98	17.91	30.57	203.97	227.55	163.09
86	VC0395_RS07175	methyl-accepting chemotaxis protein AcfB	VC0840	accessory colonization factor AcfB	N900_RS09990	methyl-accepting chemotaxis protein AcfB	methyl-accepting chemotaxis protein AcfB	VPI-1	2.16	25.2	35.18	0.765216	1.80357	1.94282	1	1	1	360.53	547.38	541.35	917.02	719.21	1091.23	43.28	42.87	50.54	189.47	186.03	210.29	60.44	35.89	61.17	260.97	300.06	290.07
89	VC0395_RS07180	accessory colonization factor AcfC	VC0841	accessory colonization factor AcfC	N900_RS09985	accessory colonization factor AcfC	accessory colonization factor AcfC	VPI-1	5.7	11.3	38.35	1.04486	1.6507	2.18646	1	1	1	248.22	290.19	320.32	566.77	584.89	826.24	10.19	18.08	28.91	124.11	119.49	119.27	15.98	10.74	13.61	100.29	114.09	115.28
90	VC0395_RS07185	RDD family protein	VC0842	hypothetical protein	N900_RS09980	RDD family protein	RDD family protein	VPI-1	3.67	9.38	18.12	1.01843	1.52232	1.68537	1	1	1	82.51	95.11	149.89	252.26	175.47	364.86	7.97	4.96	12.84	45.16	52	60.32	4.17	3.65	8.6	63.73	61.58	45.6
88	VC0395_RS07190	M23 family metallopeptidase	VC0843	TagE protein	N900_RS09975	M23 family metallopeptidase	M23 family metallopeptidase	VPI-1	4.5	13.57	31.32	1.08559	1.7244	2.05195	1	1	1	83.53	91.53	157.26	297.65	187.26	349.37	5.48	7.21	10.82	45.42	46.32	48.06	7.5	5.92	8.01	56.01	59.77	61.99
87	VC0395_RS07195	accessory colonization factor AcfA	VC0844	accessory colonization factor AcfA	N900_RS09970	accessory colonization factor AcfA	accessory colonization factor AcfA	VPI-1	0.64	3.89	13.57	0.564443	1.07344	1.47189	0	1	1	99.2	105.21	99.99	144.57	170.55	174.72	3.73	3.11	2.89	8.06	18.54	23.49	3.39	1.78	2.7	26.32	28.99	24.42
91	VC0395_RS07205	accessory colonization factor AcfD	VC0845	hypothetical protein	N900_RS09965	accessory colonization factor AcfD	accessory colonization factor AcfD	VPI-1	6.41	9.61	16.6	1.27605	1.2427	1.30703	1	1	1	45.81	56.03	85.43	186.01	121.17	254.89	23.57	27.54	22.46	50.1	81.52	75.13	23.55	17.48	25.78	63	72.77	63.18
1	VC0395_RS12165	tyrosine-type recombinase/integrase	VC0846	tyrosine-type recombinase/integrase	N900_RS05550	tyrosine-type recombinase/integrase	tyrosine-type recombinase/integrase	NA	0	1.4	0	-0.182368	0.713564	0.0510648	0	1	0	160.22	119.33	186.7	137.93	95.31	166.6	15.3	17.02	8.4	24.71	24.67	31.88	146.87	173.26	202.11	191.18	149.87	187.97
30	VC0395_RS07555	low molecular weight phosphotyrosine protein phosphatase vpsU	VC0916	low molecular weight phosphotyrosine protein phosphatase vpsU	N900_RS09620	low molecular weight phosphotyrosine protein phosphatase vpsU	low molecular weight phosphotyrosine protein phosphatase vpsU	Biofilm formation	5.27	0	0.97	1.44686	0.292697	0.446184	1	0	0	0	0.56	1.13	6.97	13.64	20.49	18.09	2.01	13.09	28.99	14.35	12.35	0.44	2.3	2.32	7.78	4.04	13.1
38	VC0395_RS07560	UDP-N-acetylglucosamine 2-epimerase (non-hydrolyzing) vpsA	VC0917	UDP-N-acetylglucosamine 2-epimerase (non-hydrolyzing) vpsA	N900_RS09615	UDP-N-acetylglucosamine 2-epimerase (non-hydrolyzing) vpsA	UDP-N-acetylglucosamine 2-epimerase (non-hydrolyzing) vpsA	Biofilm formation	0.56	1.61	0.09	0.680673	0.786818	0.317462	0	1	0	2.6	2.49	4.06	4.42	6.72	9.17	5.4	2.1	3.52	6.26	11.93	12.17	4.12	0.69	2.6	1.31	9.04	7.59
31	VC0395_RS07610	hypothetical protein vpsJ	VC0926	hypothetical protein vpsJ	N900_RS09570	hypothetical protein vpsJ	hypothetical protein vpsJ	Biofilm formation	0.04	1.93	1.28	0.339387	0.635082	0.552516	0	1	0	21.1	30.6	42.64	35.96	34.97	53.3	30.26	26.21	23.96	42.26	46.93	42.31	15.55	21.96	27.05	34.47	38.68	37.51
32	VC0395_RS07615	WecB/TagA/CpsF family glycosyltransferase vpsK	VC0927	WecB/TagA/CpsF family glycosyltransferase vpsK	N900_RS09565	WecB/TagA/CpsF family glycosyltransferase vpsK	WecB/TagA/CpsF family glycosyltransferase vpsK	Biofilm formation	1.42	2.6	5.83	0.776189	0.805705	0.939205	1	1	1	13.25	14.71	27.34	33.51	36.13	39.2	29.29	27.89	18.53	55.5	53.88	42.24	18.68	19.66	21.65	48.2	54.5	47.67
33	VC0395_RS07620	rugosity and biofilm structure modulator A rbmA	VC0928	rugosity and biofilm structure modulator A rbmA	N900_RS09560	rugosity and biofilm structure modulator A rbmA	rugosity and biofilm structure modulator A rbmA	Biofilm formation	2.92	0.22	0	1.10896	0.4324	0.200305	1	0	0	2.1	4.57	7.18	14.69	13.23	18.85	16.66	17.7	19.97	25.3	24.67	30.34	12.49	12.86	19.12	11.38	20.43	24.36
39	VC0395_RS07650	outer membrane beta-barrel protein vpsM	VC0935	outer membrane beta-barrel protein vpsM	N900_RS09530	outer membrane beta-barrel protein vpsM	outer membrane beta-barrel protein vpsM	Biofilm formation	1.64	1.61	8.62	0.824206	0.721891	1.17172	1	1	1	7.99	8.37	15.67	18.96	23.61	24.17	10.22	8.14	10.72	18.63	23.34	16.23	6.79	4.34	5.59	20.56	18.11	25.15
34	VC0395_RS07660	polysaccharide biosynthesis tyrosine autokinase vpsO	VC0937	polysaccharide biosynthesis tyrosine autokinase vpsO	N900_RS09520	polysaccharide biosynthesis tyrosine autokinase vpsO	polysaccharide biosynthesis tyrosine autokinase vpsO	Biofilm formation	0	0.22	2.19	0.169792	0.419699	0.678062	0	0	1	8.93	7.79	9.88	10.91	7.82	12.22	7.64	7.89	6.98	11.68	9.79	10.34	4.86	6.34	4.73	9.57	13.97	10.98
16	VC0395_RS09855	PTS sugar transporter subunit IIC	VC1282	PTS system cellobiose-specific transporter subunit IIC	N900_RS07855	PTS sugar transporter subunit IIC	PTS sugar transporter subunit IIC	Transporter	0.04	1.75	0	0.37263	0.659816	0.223119	0	1	0	29.2	20.26	22.62	32.98	33.53	34.79	20.95	20.79	16.69	35.44	35.69	28.33	29.04	23.81	36.28	33.1	34.5	37.38
35	VC0395_RS10195	diguanylate cyclase	VC1353	GGDEF family protein	N900_RS07515	diguanylate cyclase	diguanylate cyclase	Biofilm formation	4.25	0.17	0.07	1.07842	0.36789	0.323511	1	0	0	7.81	8.07	9.31	23.43	14.07	28.12	13.24	11.58	10.61	18.26	14.33	14.23	11.92	13.71	15.6	17.54	18.54	17.78
69	VC0395_RS10480	Hcp family type VI secretion system effector	VC1415	hcp protein	N900_RS07235	Hcp family type VI secretion system effector	Hcp family type VI secretion system effector	T6SS aux1	0	10.32	14.98	0.161262	1.60564	1.46343	0	1	1	6.41	3.75	3.83	2.8	4.83	11.99	5.24	6.47	8.3	31.92	62.53	45.79	75.38	28.89	60.59	284.44	215.49	237.21
50	VC0395_RS10485	type VI secretion system tip protein VgrG	VC1416	VgrG protein	N900_RS07230	type VI secretion system tip protein VgrG	type VI secretion system tip protein VgrG	T6SS aux1	0	1.86	6.68	0.233002	0.788095	1.02927	0	1	1	7.09	7.7	10.37	9.82	8.87	11.26	4.93	4.33	3.08	6.13	12.82	8.01	11.14	5.95	10.76	37.81	21.19	21.99
46	VC0395_RS10490	DUF4123 domain-containing protein	VC1417	hypothetical protein	N900_RS07225	DUF4123 domain-containing protein	DUF4123 domain-containing protein	T6SS aux1	0	0.26	6.95	0.212792	0.472371	1.03962	0	0	1	40.95	49.07	59.72	60.08	37.43	85.28	17.19	9.17	14.03	19.39	21.35	22.57	22.83	14.63	18.99	68.85	39.44	56.87
49	VC0395_RS10495	lipase	VC1418	hypothetical protein	N900_RS07220	lipase	lipase	T6SS aux1	0.24	3.98	5.08	0.398302	0.874901	0.865478	0	1	1	35.43	38.29	42.5	51.96	44.01	63.47	11.21	15.44	12.5	24.68	28	28.85	17.46	14.57	26.61	47.68	35.26	47.89
47	VC0395_RS10500	hypothetical protein	VC1419	hypothetical protein	N900_RS07215	hypothetical protein	hypothetical protein	T6SS aux1	0.85	1.64	4.37	0.707445	0.796739	0.89321	0	1	1	5.87	9.72	11.84	17.6	13.48	24.67	3.05	3.61	6.42	13.02	11.87	14.97	7.39	6.2	4.3	19.97	15.54	28.53
48	VC0395_RS10505	DUF2931 family protein	VC1420	hypothetical protein	N900_RS07210	DUF2931 family protein	DUF2931 family protein	T6SS aux1	2.11	1.58	5.53	0.984603	0.782318	0.982293	1	1	1	4.79	10.18	9.24	16.16	19.14	39.2	5.73	1.37	3.05	8.63	12.25	11.07	7.74	1.82	7.5	28.39	18.8	26.67
36	VC0395_RS10635	response regulator polysaccharide biosynthesis sensor vpsS	VC1445	response regulator polysaccharide biosynthesis sensor vpsS	N900_RS07080	response regulator polysaccharide biosynthesis sensor vpsS	response regulator polysaccharide biosynthesis sensor vpsS	Biofilm formation	8.54	0	0	1.68868	0.140791	0.161956	1	0	0	2.15	4.14	2.21	17.51	15.93	17.31	37.78	32.93	38.8	39.66	32.8	47.74	21.3	18.97	23.96	19.91	21.76	31.32
45	VC0395_RS10650	RTX toxin T1SS ABC transporter subunit RtxB	VC1448	RTX toxin transporter	N900_RS07065	RTX toxin T1SS ABC transporter subunit RtxB	RTX toxin T1SS ABC transporter subunit RtxB	CTXphage toxin	0	1.76	2.76	-0.0552078	0.69361	0.617494	0	1	1	6.47	4.33	4.91	2.51	4.53	8.06	19.97	29.9	28.28	40.23	56.46	46.52	38.61	28.66	32.63	52.52	47.2	67.07
43	VC0395_RS10655	alpha/beta fold hydrolase	VC1451	RTX toxin RtxA	N900_RS07050	MARTX multifunctional-autoprocessing repeats-in-toxin holotoxin RtxA	MARTX multifunctional-autoprocessing repeats-in-toxin holotoxin RtxA	CTXphage toxin	0	1.53	0	0.132137	0.631896	0.176422	0	1	0	5.4	5.57	8.25	6.97	5.57	8.55	19.51	21.11	16.24	30.97	40.71	23.59	32.8	46.58	34.08	43.95	41.35	45.51
42	VC0395_RS10660	cholera enterotoxin binding subunit CtxB	VC1456	cholera enterotoxin subunit B	N900_RS07045	cholera enterotoxin binding subunit CtxB	cholera enterotoxin binding subunit CtxB	CTXphage toxin	0.06	4.57	10.48	0.415147	1.1407	1.30649	0	1	1	84.32	161.03	130.35	155.16	175.61	216.49	8.06	7.62	18.98	51.65	64.91	41.26	24.62	5.13	11.65	79.25	75.52	99.83
41	VC0395_RS10665	cholera enterotoxin catalytic subunit CtxA	VC1457	cholera enterotoxin subunit A	N900_RS07040	cholera enterotoxin catalytic subunit CtxA	cholera enterotoxin catalytic subunit CtxA	CTXphage toxin	0	14.43	18.17	0.224284	1.80363	1.63794	0	1	1	230.51	83.45	217.63	336.98	167.75	166.53	30.71	23.56	22.42	116.1	250.48	121.54	63.08	75.21	88.06	414.79	658.69	293.06
40	VC0395_RS10670	zonula occludens toxin ZOT	VC1458	zona occludens toxin	N900_RS07035	zonula occludens toxin ZOT	zonula occludens toxin ZOT	CTXphage toxin	0	1.76	0	-0.0608802	0.727876	0.162202	0	1	0	14.56	16.93	22.26	20.37	10.25	19.96	11.96	8.82	7.73	18.48	17.8	18.67	8.97	8.97	7.76	9.95	8.19	12.86
2	VC0395_RS11505	MFS transporter	VC1618	multidrug resistance protein	N900_RS06220	MFS transporter	MFS transporter	Transporter	2.65	0	0	0.958747	0.0682102	0.21237	1	0	0	5.47	6.4	8.17	16.48	12.72	19.15	5.21	4.69	5.23	4.18	6.91	4.78	11.37	3.16	9.08	13.2	7.83	9.51
99	VC0395_RS12175	restriction endonuclease	VC1760	restriction endonuclease	N900_RS05540	restriction endonuclease	restriction endonuclease	VPI-2	0.02	1.9	3.96	0.321117	0.56018	0.655282	0	1	1	45.4	47.31	77.55	69.5	47.68	108.11	83.11	62.89	63.43	104.64	110.38	98.73	64.66	56.33	70.63	105.7	113	99.67
97	VC0395_RS17100	IS3-like element ISVch4 family transposase	VC1789	transposase OrfAB subunit B	N900_RS17495	IS3-like element ISVch4 family transposase	IS3-like element ISVch4 family transposase	VPI-2	1.42	2.89	0.38	0.653077	0.906626	0.489992	1	1	0	30.2	35.2	46.8	58.28	50.49	81.59	13.15	12.89	6.22	22.62	26.82	28.21	235.82	159.97	198.12	294.68	322.69	311.89
98	VC0395_RS20870	inovirus Gp2 family protein	VC1807	pseudogene	N900_RS19810	inovirus Gp2 family protein	inovirus Gp2 family protein	VPI-2	1.75	4.64	4.79	0.905251	1.10801	0.836526	1	1	1	0.32	1.74	0	4.99	7.11	5.34	0.71	0	0.58	6.36	8.97	10.62	0.34	0.6	1.36	8.36	9.47	10.84
10	VC0395_RS12485	helix-turn-helix transcriptional regulator	VC1825	transcriptional regulator	N900_RS05235	helix-turn-helix transcriptional regulator	helix-turn-helix transcriptional regulator	NA	0	0	1.93	-0.41594	0.220422	-0.618945	0	0	1	977.46	127.21	111.31	40.52	89.52	96.65	25.17	20.6	24.42	35.04	23.23	26.23	78.75	42.11	55.46	32.19	27.52	28.95
17	VC0395_RS15165	AAA family ATPase	VC2386	hypothetical protein	N900_RS02595	AAA family ATPase	AAA family ATPase	NA	9.23	0.95	6.6	1.51798	0.617469	0.944332	1	0	1	19.24	32.77	38.02	98.83	91.74	148.05	133.36	130.72	233.51	289.69	263.82	345.91	98.72	61.71	101.17	152.65	193.73	269.18
18	VC0395_RS15170	TIGR02646 family protein	VC2387	hypothetical protein	N900_RS02590	TIGR02646 family protein	TIGR02646 family protein	NA	10.7	4.68	10.31	1.74347	0.979649	1.13064	1	1	1	12.79	26.57	23.91	94.62	89.97	142.44	129.78	131.29	171.12	305.14	288.17	434.99	117	65.94	97.52	238.48	216.04	317.24
20	VC0395_RS15180	hypothetical protein	VC2388	hypothetical protein	N900_RS02580	hypothetical protein	hypothetical protein	Hypothetical protein	1.41	0	0	0.872256	-0.165071	0.0876528	1	0	0	3.88	9.79	5.3	17.47	16.98	20.61	55.04	47.99	30.25	27.44	39.55	40.49	40.04	9.55	22.91	29.76	25.13	22.37
70	VC0395_RS00580	Hcp family type VI secretion system effector	VCA0017	hcp protein	N900_RS14100	Hcp family type VI secretion system effector	Hcp family type VI secretion system effector	T6SS aux2	0.03	4.17	9.42	-0.325885	1.4066	1.63099	0	1	1	67.37	57.69	30.81	29.69	12.88	12.88	79.23	189.31	160.5	417.77	729.34	583.39	940.9	430.11	824.42	3967.26	2666.38	2462.76
51	VC0395_RS00575	type VI secretion system tip protein VgrG	VCA0018	VgrG protein	N900_RS14105	type VI secretion system tip protein VgrG	type VI secretion system tip protein VgrG	T6SS aux2	0	0.55	7.87	0.168496	0.73183	1.37276	0	0	1	72.67	55.05	61.36	93.61	63.07	63.07	43.39	13.46	37.88	48.41	142.17	48.41	109.39	97.33	115.67	380.32	321.62	322.65
52	VC0395_RS00565	hypothetical protein	VCA0020	hypothetical protein	N900_RS14115	hypothetical protein	hypothetical protein	T6SS aux2	0	0.16	3.61	-0.132884	0.401908	0.891472	0	0	1	303.36	188.4	174.86	208.1	178.56	178.56	131.26	117.76	81.55	138.26	189.65	150.46	268.36	265.17	232.81	634.07	502.1	473.32
53	VC0395_RS00170	type VI secretion system PAAR protein	VCA0105	hypothetical protein	N900_RS14505	type VI secretion system PAAR protein	type VI secretion system PAAR protein	T6SS main	1.3	3.1	4.45	1.01833	1.1602	1.094	1	1	1	81.79	218.87	231.45	504.62	422.32	422.32	339.06	352.95	282.19	937.86	1137.73	803.11	1149.13	701.88	941.73	2591.3	2113.1	2414.9
54	VC0395_RS00165	sel1 repeat family protein	VCA0106	hypothetical protein	N900_RS14510	sel1 repeat family protein	sel1 repeat family protein	T6SS main	3.07	0.69	4.34	1.10084	0.594941	0.999444	1	0	1	167.04	162.55	160.6	490.77	338.82	338.82	333.46	365.45	317.24	411.03	682.67	636.62	558.79	626.4	705.31	1651.77	1182.57	1528.27
55	VC0395_RS00160	type VI secretion system contractile sheath small subunit	VCA0107	hypothetical protein	N900_RS14515	type VI secretion system contractile sheath small subunit	type VI secretion system contractile sheath small subunit	T6SS main	2.4	0.18	1.67	1.0289	0.424447	0.631106	1	0	1	1027.85	1149.32	1148.96	3543.86	1790.16	1790.16	2133.06	2422.38	4345.29	4372.43	5130.16	3714.7	5404.15	5512.22	5408.84	10814.1	7379.74	9512.61
56	VC0395_RS00155	type VI secretion system contractile sheath large subunit	VCA0108	hypothetical protein	N900_RS14520	type VI secretion system contractile sheath large subunit	type VI secretion system contractile sheath large subunit	T6SS main	2.49	1.3	2.29	1.07089	0.627744	0.662327	1	1	1	319.02	311.04	342.63	1071.81	493.81	493.81	1811.35	2348.81	2693.64	3723.15	4294.45	3599.63	3627.42	4266.1	4503.8	7341.57	6389.36	7709.58
57	VC0395_RS00145	type VI secretion system baseplate subunit TssF	VCA0110	hypothetical protein	N900_RS14530	type VI secretion system baseplate subunit TssF	type VI secretion system baseplate subunit TssF	T6SS main	2.89	2.13	1.34	1.25235	0.770252	0.558426	1	1	1	65.85	67.66	93.73	323.56	137.26	137.26	624.94	715.01	708.34	1193.3	1539.46	1152.63	1182.87	1331.6	1290	2147.74	1792.92	2143
58	VC0395_RS00140	type VI secretion system baseplate subunit TssG	VCA0111	hypothetical protein	N900_RS14535	type VI secretion system baseplate subunit TssG	type VI secretion system baseplate subunit TssG	T6SS main	0.65	1.62	1.98	0.876733	0.905154	0.878449	0	1	1	38.97	26.99	19.65	123.74	37.26	37.26	119.28	165.62	100.26	349.2	336.62	219.74	178.27	230.9	145.34	525.39	419.98	320.56
59	VC0395_RS00135	type VI secretion system-associated FHA domain protein TagH	VCA0112	hypothetical protein	N900_RS14540	type VI secretion system-associated FHA domain protein TagH	type VI secretion system-associated FHA domain protein TagH	T6SS main	0.09	1.89	2.08	0.404269	0.791357	0.70836	0	1	1	197.39	102.29	104.78	277.87	139.31	139.31	450.44	432.33	446.87	903.18	1038.13	668.58	795.88	794.9	593.4	1459.22	1300.29	1220.66
60	VC0395_RS00130	type VI secretion system lipoprotein TssJ	VCA0113	hypothetical protein	N900_RS14545	type VI secretion system lipoprotein TssJ	type VI secretion system lipoprotein TssJ	T6SS main	0.47	1.01	1.32	0.777061	0.689227	0.667001	0	0	1	122.17	41.85	46.1	220.74	140.18	140.18	857.75	912.19	617.22	1402.85	1887.62	1137.27	925.67	1379.64	1019.33	2161.86	1844.56	2006.99
61	VC0395_RS00125	type VI secretion system baseplate subunit TssK	VCA0114	hypothetical protein	N900_RS14550	type VI secretion system baseplate subunit TssK	type VI secretion system baseplate subunit TssK	T6SS main	1.79	1.91	1.15	1.17965	0.907242	0.593344	1	1	0	68	27.99	26.91	201.69	103.36	103.36	640.68	779.77	552.95	1423.92	2048.38	980.1	1248.5	1609.14	1270.36	2755.79	2162.77	1984.63
62	VC0395_RS00120	DotU family type IV/VI secretion system protein	VCA0115	hypothetical protein	N900_RS14555	DotU family type IV/VI secretion system protein	DotU family type IV/VI secretion system protein	T6SS main	0	3.26	0.49	0.157074	1.11922	0.506075	0	1	0	72.28	41.91	43.9	53.09	57.59	57.59	244.38	284.1	270.9	840.4	810.9	507.61	555.36	614.27	427.17	940.97	905	688.63
63	VC0395_RS00115	type VI secretion system ATPase TssH	VCA0116	clpB protein	N900_RS14560	type VI secretion system ATPase TssH	type VI secretion system ATPase TssH	T6SS main	0.01	2.08	1.02	0.218981	0.954816	0.665905	0	1	0	90.2	43.02	58.97	106.27	59.78	59.78	370.24	245.58	206.34	769.86	749.68	439.17	435.82	811.96	429.22	1110.97	1192.98	824.79
64	VC0395_RS00110	sigma-54 dependent T6SS transcriptional regulator VasH	VCA0117	sigma-54 dependent transcriptional regulator	N900_RS14565	sigma-54 dependent T6SS transcriptional regulator VasH	sigma-54 dependent T6SS transcriptional regulator VasH	T6SS main	0	2.4	2.9	0.0403242	0.910978	0.832112	0	1	1	87.8	34.46	50.19	59.65	58.77	58.77	212.96	210	164.98	484.6	435.93	365.43	354.27	414.93	351.62	694.34	908.93	675.68
65	VC0395_RS00105	type VI secretion system-associated protein TagO	VCA0118	hypothetical protein	N900_RS14570	type VI secretion system-associated protein TagO	type VI secretion system-associated protein TagO	T6SS main	0	1.3	0.6	0.0633217	0.928998	0.615475	0	1	0	39.03	30.38	30.42	50.82	23.75	23.75	171.33	133.38	94.48	516.48	400.81	179.17	222.54	414.78	272.34	471.39	695.61	511.96
66	VC0395_RS00090	type VI secretion system membrane subunit TssM	VCA0120	IcmF-like protein	N900_RS14580	type VI secretion system membrane subunit TssM	type VI secretion system membrane subunit TssM	T6SS main	0.03	1.76	2.29	0.2682	0.683657	0.763944	0	1	1	36.04	17.14	41.2	50.73	31.27	31.27	262.08	284.33	319.15	470.72	562.78	492.49	492.3	702.28	465.1	978.96	1214.13	1024.45
67	VC0395_RS00085	ImpA family type VI secretion system protein	VCA0121	hypothetical protein	N900_RS14585	ImpA family type VI secretion system protein	ImpA family type VI secretion system protein	T6SS main	0.02	0.16	3.84	0.267655	0.412204	0.948599	0	0	1	107.05	39.51	52.23	97.6	74.12	74.12	194.88	328.91	326.71	336.63	516.65	398.6	416.74	583.03	452.73	1077.85	1095.69	1077.57
68	VC0395_RS00075	type VI secretion system tip protein VgrG	VCA0123	VgrG protein	N900_RS14595	type VI secretion system tip protein VgrG	type VI secretion system tip protein VgrG	T6SS main	0.04	1.35	2.38	0.245725	0.641872	0.709058	0	1	1	229.74	191.18	155.77	220.32	223.33	223.33	201.97	258.14	266.63	396.6	437	414.27	332.24	394.9	441.96	692.03	738.43	677.77
9	VC0395_RS05290	hypothetical protein	VCA0158	hypothetical protein	N900_RS14760	hypothetical protein	hypothetical protein	Hypothetical protein	5.76	0	0.01	1.8203	-0.119904	0.0392125	1	0	0	129.5	415.85	434.1	2438.45	1384.63	1384.63	81.83	46.55	42.87	0	13.85	98.63	162.45	14.64	19.65	171.88	21.57	26.14
6	VC0395_RS05285	universal stress protein	VCA0159	hypothetical protein	N900_RS14765	universal stress protein	universal stress protein	NA	5.81	0.01	0.22	1.80502	-0.103976	0.547378	1	0	0	247.45	760.19	689.64	4111.24	2330.67	2330.67	69.84	59.6	57.93	67.46	38.41	66.96	46.56	36.93	53.68	61.42	90.68	126.35
4	VC0395_RS05275	tryptophanase	VCA0161	tryptophanase	N900_RS14775	tryptophanase	tryptophanase	NA	6.14	3.18	6.28	2.00052	0.979583	1.25067	1	1	1	931.42	4668.43	4762.66	33378.8	26115.6	26115.6	217.34	211.02	236.83	555.87	411.9	566.46	387.41	584.31	460.52	1052.89	1706.65	1458.71
44	VC0395_RS04780	cytolysin VCC OJO HAVE READ THAT O395 HAS A NATURAL DELETION OF HLYA	VCA0219	hemolysin hlyA	N900_RS15040	hlyA cytolysin VCC	hlyA cytolysin VCC	Toxin	6.14	4.17	0.02	1.57426	1.32249	0.272411	1	1	0	307.3	423.55	279.75	1052.77	1654.33	1654.33	631.77	329.99	407.75	2278.93	1092.81	1292.18	2838.74	6536.57	3089.44	3475.17	9350.1	6527.75
105	VC0395_RS04420	DUF3709 domain-containing protein	VCA0339	hypothetical protein	N900_RS20040	DUF3709 domain-containing protein	DUF3709 domain-containing protein	Integron	0	0	1.35	0.0528845	0.00186995	0.923865	0	0	1	69.73	181.27	196.47	109.75	161.93	161.93	175.73	99.97	233.22	271.59	107.05	169.44	168.05	116.63	335.32	801.93	540.03	565.06
109	VC0395_RS04260	hypothetical protein	VCA0363	hypothetical protein	N900_RS15705	hypothetical protein	hypothetical protein	Integron	0.12	1.62	6.85	0.514064	1.04691	1.77193	0	1	1	6.82	7.3	0	11.26	16.29	16.29	36.07	27.36	54.59	147.57	118.01	163.36	21.38	16.95	17.06	149.27	181.09	317.75
110	VC0395_RS04155	lipocalin family protein	VCA0406	lipoprotein Blc	N900_RS15480	lipocalin family protein	lipocalin family protein	Integron	0.32	1.3	0	0.73701	0.900938	0.0182549	0	1	0	54.21	9.67	19.37	64.7	99.35	99.35	127.5	72.54	222.66	311.53	382.97	419.13	255.01	174.17	173.38	191.27	190.38	260.74
115	NaN	NaN	VCA0413	hypothetical protein	NaN	NaN	NaN	Integron	NaN	1.62	NaN	NaN	0.881103	NaN	0	1	0	NaN	NaN	NaN	NaN	NaN	NaN	220.06	193.16	412.84	611.62	655.39	633.82	NaN	NaN	NaN	NaN	NaN	NaN
100	VC0395_RS04335	DUF3465 domain-containing protein	VCA0414	hypothetical protein	N900_RS15895	DUF3465 domain-containing protein	DUF3465 domain-containing protein	Integron	0	5.43	1.35	-0.0404047	1.28829	0.92949	0	1	1	364.96	390.65	393.72	460.45	253.29	253.29	559.85	483.24	451.75	1711.2	1430.85	1336.88	29.46	94.93	97.98	171.45	258.21	364.97
101	VC0395_RS04200	VOC family protein	VCA0415	hypothetical protein	N900_RS15580	VOC family protein	VOC family protein	Integron	0	2.17	3.4	0.168686	1.04024	0.969294	0	1	1	647.51	1060.42	1232.64	948.79	1207.33	1207.33	342.67	194.94	351.06	1048.81	680.36	710.89	999.08	571.76	972.44	1843.46	2099.98	1883.04
108	VC0395_RS03975	hypothetical protein	VCA0441	hypothetical protein	N900_RS15850	hypothetical protein	hypothetical protein	Integron	2.52	0.36	0.09	1.05027	0.538444	0.32135	1	0	0	167.93	155.61	189.14	317.57	474.55	474.55	340.46	352.16	719.62	952.67	658.41	763.53	562.81	470.71	786.32	669.68	762.38	1023.83
107	VC0395_RS03925	hypothetical protein	VCA0450	hypothetical protein	N900_RS15900	hypothetical protein	hypothetical protein	Integron	1.97	0.16	0.38	1.30168	0.506358	0.636724	1	0	0	13.17	28.19	22.59	101.57	71.36	71.36	38.72	35.24	140.64	176	120.56	149.34	104.63	21.84	131.86	141	233.26	214.4
102	VC0395_RS03920	hypothetical protein	VCA0451	hypothetical protein	N900_RS15905	hypothetical protein	hypothetical protein	Integron	0.46	1.3	0	0.682169	0.980158	0.0315501	0	1	0	130.28	84.66	99.74	164.03	169.06	169.06	41.04	56.03	34.4	134.31	200	129.5	122.57	69.44	124.22	101.9	93.78	144.6
106	VC0395_RS03910	hypothetical protein	VCA0453	hypothetical protein	N900_RS15915	hypothetical protein	hypothetical protein	Integron	1.3	0	4.63	1.16763	0.357033	1.50543	1	0	1	10.03	10.73	0	60.75	38.35	38.35	0	0	43.24	16.08	29.93	108.52	12.58	0	16.73	124.42	192.89	222.57
103	VC0395_RS03905	sulfate ABC transporter substrate-binding protein	VCA0454	sulfate-binding protein	N900_RS15920	sulfate ABC transporter substrate-binding protein	sulfate ABC transporter substrate-binding protein	Integron	0.65	3.26	3.22	0.751345	1.37975	1.14635	0	1	1	77.94	45.5	48.61	114.49	119.69	119.69	9.69	44.09	33.83	180.53	134.41	140.1	100.83	67.63	55.23	210.55	272.9	225.67
104	VC0395_RS03895	hypothetical protein	VCA0457	hypothetical protein	N900_RS15930	hypothetical protein	hypothetical protein	Integron	1.77	1.62	3.04	0.933505	0.890937	0.901487	1	1	1	284.27	243.42	165.76	572.09	482.03	482.03	213.96	349.95	513.75	966.49	642.65	908.45	608.6	400.68	499.66	1167.64	965.35	1127.51
113	VC0395_RS03890	DUF2806 domain-containing protein	VCA0458	hypothetical protein	N900_RS15935	DUF2806 domain-containing protein	DUF2806 domain-containing protein	Integron	0.6	1.01	4.62	0.77605	0.721651	1.23597	0	0	1	97.81	90.15	51.25	92.79	179.25	179.25	143.78	179.95	197.51	300.63	418.47	298.27	187.44	152.05	213.08	729.85	418.15	536.78
111	VC0395_RS03885	hypothetical protein	VCA0459	hypothetical protein	N900_RS15940	hypothetical protein	hypothetical protein	Integron	1.07	2.32	3.26	0.960736	1.08379	1.1573	0	1	1	67.57	58.76	79.67	181.45	104.99	104.99	175.92	108.42	117.76	439.8	372.1	340.53	116.54	199.57	147.98	598.05	363.67	524.98
112	VC0395_RS20960	hypothetical protein	VCA0460	hypothetical protein	N900_RS20275	hypothetical protein	hypothetical protein	Integron	0.12	1.92	3.84	0.475302	0.888106	1.21376	0	1	1	319.94	146.77	274.36	352.49	338.71	338.71	496.28	416.78	569.51	1289.08	975.75	1035.78	501.69	383.7	896.17	2368.98	1423.72	1851.76
114	VC0395_RS11480	IS200/IS605-like element IS1004 family transposase	VCA0493	IS1004 transposase	N900_RS19865	IS200/IS605 family transposase	IS200/IS605 family transposase	Integron	0	0.01	2.24	0.0262117	-0.13454	0.610062	0	0	1	5.22	3.81	8.44	7.31	6.76	2.84	103.27	85.45	104.92	42.67	82.61	131.67	468.22	537.7	607.61	879.11	954.93	917.3
21	VC0395_RS01760	hypothetical protein	VCA0874	hypothetical protein	N900_RS17870	hypothetical protein	hypothetical protein	Hypothetical protein	3.56	24.51	16.88	1.68802	2.81836	2.39352	1	1	1	0	0	9.8	352.49	87.41	87.41	161.26	412.82	225.28	2968.66	3738.35	4152.24	200.68	198.96	343.21	1735.02	3810.54	2460.56
24	VC0395_RS01725	hypothetical protein	VCA0881	hypothetical protein	N900_RS17905	hypothetical protein	hypothetical protein	Hypothetical protein	4.27	0.52	0.01	1.71663	0.626061	0.185068	1	0	0	29.43	37.8	50.48	194.56	163.23	163.23	301.13	224.48	514.98	627.77	653.65	664.47	849.18	512.46	893.86	730.51	776.57	1241.42
3	VC0395_RS01715	HBL/NHE enterotoxin family protein	VCA0883	hypothetical protein	N900_RS17915	HBL/NHE enterotoxin family protein	HBL/NHE enterotoxin family protein	NA	1.5	0.32	0	0.874705	0.441715	-0.0244099	1	0	0	163.8	173.08	217.9	298.46	441.77	441.77	505.67	434.14	540.82	724.09	866.33	602.37	932.56	1010.75	1223	840.1	1304.43	1086.24
22	VC0395_RS01430	maltose ABC transporter permease MalF	VCA0944	maltose transporter membrane protein	N900_RS18205	maltose ABC transporter permease MalF	maltose ABC transporter permease MalF	Transporter	0	1.3	0.11	-0.115655	-0.840023	-0.391889	0	1	0	253.08	283.57	343.93	233.17	249.07	249.07	1631.76	1771.94	3145.86	576.77	1097.41	1481.85	1741.48	850.39	2953.75	1255.45	911.18	1784.07
37	VC0395_RS01395	helix-turn-helix transcriptional regulator	VCA0952	LuxR family transcriptional regulator	N900_RS18240	LuxR aka vpsT helix-turn-helix transcriptional regulator	LuxR aka vpsT helix-turn-helix transcriptional regulator	Biofilm formation	0	1.03	2.94	0.216692	0.847512	1.077	0	0	1	241.74	114.59	94.76	163.6	165.11	165.11	134.02	62.38	195.74	221.53	288.64	501.96	173.28	124.55	178.64	337.81	373.33	659.31
19	VC0395_RS00980	M23 family metallopeptidase	VCA1043	TagE protein	N900_RS18660	M23 family metallopeptidase	M23 family metallopeptidase	NA	0	1.15	3.06	0.185695	0.62658	0.885516	0	0	1	3622.74	1700.48	1464.15	2581.79	2643	2643	1747.07	2319.52	2177.79	2921.43	4275.09	3446.21	1177.73	1743.75	1678.26	3953.06	3131.87	2727.62
NaN	VC0395_RS18820	23S ribosomal RNA	VCr002	23S ribosomal RNA	N900_RS00795	23S ribosomal RNA	23S ribosomal RNA	rRNA	0	1.47	0	0.0723319	0.600355	0.194759	0	1	0	8449.43	12056.6	6913.48	9523.05	11444.7	8205.57	4944.69	5899.83	3435.69	8327.04	6769.8	7697.54	8915.81	9061.81	8302.03	10799.4	10826.6	8410.32
NaN	NaN	NaN	VCr005	23S ribosomal RNA	NaN	NaN	23S ribosomal RNA	rRNA	NaN	1.67	NaN	NaN	0.622027	NaN	0	1	0	NaN	NaN	NaN	NaN	NaN	NaN	4549.38	5154.72	3127.08	7668.55	6113.09	6978.6	NaN	NaN	NaN	NaN	NaN	NaN
NaN	NaN	NaN	VCr014	23S ribosomal RNA	NaN	NaN	23S ribosomal RNA	rRNA	NaN	1.4	NaN	NaN	0.620293	NaN	0	1	0	NaN	NaN	NaN	NaN	NaN	NaN	6336.77	7475.28	3908.53	10870.6	8898.19	9454.49	NaN	NaN	NaN	NaN	NaN	NaN
NaN	NaN	NaN	VCr017	23S ribosomal RNA	NaN	NaN	23S ribosomal RNA	rRNA	NaN	1.61	NaN	NaN	0.627343	NaN	0	1	0	NaN	NaN	NaN	NaN	NaN	NaN	5379.14	6218.69	3528.36	9062.24	7336.79	8380.65	NaN	NaN	NaN	NaN	NaN	NaN
