# Supplementary material for: Transcriptional Silencing by TsrA in the Evolution of Pathogenic Vibrio cholerae Biotypes
Source: mBio. 2020 Nov 24;11(6):e02901-20. doi: 10.1128/mBio.02901-20 (PMC7701989; doi:10.1128/mBio.02901-20)
Supplement: TABLE S4 [file mBio.02901-20-st004.xlsx]

## Sheet: Dataset Description
Table S4. RNAseq analysis of V. cholerae C7258 clinical isolate from a 1991 Perú outbreak, serogroup O1 Ogawa, El Tor biotype by Ayala et al. Genomics Data 2015.
Column value	Description
ac	Absolute confidence (-log10 p-value)
log2 fc	log2 fold change of ∆tsrA or ∆h-ns to the wild type strain
DiffE	These tables contain the subset of genes considered differentially expressed (DiffE) in this study. A gene is found differentially expressed if ac ≥ 1.3 (or p ≥ 0.05).
DIffE value	1 if differentially expressed and 0 if not (useful for sorting genes accordingly)
rpkM	reads per kilobase of gene model per million reads mapped

## Sheet: C7258
Table S4. RNAseq analysis of V. cholerae C7258 clinical isolate from a 1991 Perú outbreak, serogroup O1 Ogawa, El Tor biotype by Ayala et al. Genomics Data 2015.
Locus tag	ac	log2 fc	rpkM WT rep 1	rpkM WT rep 2	rpkM ∆h-ns rep 1	rpkM ∆h-ns rep 2
VC0001	0.08	-0.335512	10.53	14.19	12.48	4.13
VC0002	1.15	-0.618777	284.64	265.17	178.34	176.34
VC0003	0.62	-0.387151	230.63	237.81	167.69	189.31
VC0004	1.53	-0.58672	712.9	783.86	469.73	521.35
VC0005	1.01	-0.712162	294.8	275.27	197.36	144.18
VC0006	0.88	-0.563018	952.4	795.75	661.97	510.64
VC0007	0.73	-0.431281	4615.75	5600.63	3570.37	3968.03
VC0008	1.44	-1.32892	69.51	235.42	63.31	43.2
VC0009	1.25	-1.28716	54.98	192.93	53.93	34.38
VC0010	0.53	-1.14013	111.03	546.2	123.5	68.36
VC0012	0.83	-0.464576	385.87	467.41	318.31	296.51
VC0013	0.6	-0.477718	351.3	492.67	260.89	338.71
VC0014	0.51	-0.356327	255.75	295.94	221.35	207.99
VC0015	0.98	-0.448092	535.56	522.19	381.4	391.96
VC0015a	0.16	0.382338	15.98	14.53	21.92	19.72
VC0017	0.04	-0.203652	16.8	4.07	7.68	7.9
VC0018	3.88	1.57283	87.5	113.72	228.4	416.21
VC0019	0.77	0.492107	98.03	122.86	158.46	155.87
VC0020	0.72	-0.378221	710.36	696.18	528.91	551.52
VC0021	0.7	-0.391446	760.88	705.37	557.28	558.24
VC0022	0.14	-0.217132	202.73	232.79	145.54	227.22
VC0023	0.03	0.0785885	85.32	95.15	69.66	121.79
VC0024	0.22	-0.383906	78.93	84.23	69.77	52.89
VC0025	0.22	0.413552	53.78	83	90.9	96.56
VC0026	0.29	0.411678	37.66	26.72	50.07	37.92
VC0027	0.19	0.185199	175.9	198.06	209.06	218.39
VC0028	0.57	0.3897	275.39	226.03	332.69	331.52
VC0029	0.73	0.502531	196.13	151.19	263.33	236.83
VC0030	0.24	0.386769	174.47	99.51	213.34	155.65
VC0031	0.54	0.411141	259.18	194.19	312.8	298.25
VC0032	0.27	0.584326	4.13	2.97	6.49	5.15
VC0033	1.64	-0.988691	89.5	148.38	52.46	62.66
VC0034	2.36	0.846557	423.71	348.2	750.54	666.71
VC0035	0.41	0.489219	132.42	85	190.27	123.13
VC0036	0.04	0.0723358	70.62	69.24	73.99	73.77
VC0037	0.02	0.0695673	181.04	86.28	176.06	108.49
VC0038	1.47	0.634854	787.31	828.46	1310.4	1233.64
VC0039	0.28	0.321642	57.82	64.18	69.99	84.14
VC0040	0.41	-0.410836	143.46	140.86	88.75	123.01
VC0041	0.08	0.130592	82.86	85.25	85.25	99.88
VC0042	0.25	-0.323258	67.55	95.92	53.03	76.22
VC0043	0.17	-0.183585	167.99	187.79	161.4	151.68
VC0044	0.33	-0.274292	259.64	261.7	230.89	199.54
VC0045	0.16	-0.173491	295.01	281.06	270.77	240.31
VC0046	0.11	-0.142433	602.33	502.35	514.47	487.92
VC0047	0.01	0.0277253	12.7	13.78	15.79	11.4
VC0048	0.03	-0.106002	80.48	34.38	67.37	39.34
VC0049	0.03	0.0603509	477.13	304.28	436.41	384.6
VC0050	0.01	-0.017045	102.9	87.76	101.41	87.9
VC0051	0.05	0.126415	19.24	24.8	28.79	19.76
VC0052	0.22	0.43052	29.12	26.97	49.3	29.48
VC0054	0.11	-0.197517	68.29	65.57	61.81	54.6
VC0055	0.49	-0.446756	84.14	71.65	55.47	57.89
VC0056	0.11	-0.175161	86.88	79.16	81.59	65.42
VC0057	0.03	0.1087	49.85	33.68	49.92	41.86
VC0058	0.18	0.296404	52.06	41.65	55.59	61.61
VC0059	3.74	-1.23041	722.03	643.98	301.64	263.82
VC0060	0.02	-0.0477804	45.91	54.42	47.17	49.73
VC0061	0.02	-0.0440119	23.43	32.96	23.34	31.24
VC0062	0.02	0.0454602	22.73	24.86	22.19	27.07
VC0063	0.1	0.243655	19.22	23	17.35	33.6
VC0064	0.02	-0.109136	17.6	11.86	16.39	10.35
VC0065	0.11	0.248294	17.33	20.71	21.37	24.57
VC0066	0	-0.0117761	17.31	23.77	18.03	22.63
VC0067	0.04	-0.0539513	149.32	157.42	141.25	154.81
VC0068	0.08	0.204935	37.95	20.83	40.18	29.12
VC0069	1.13	-0.889539	39.37	68.74	26.64	29.19
VC0070	0.25	-0.255587	404.11	384.66	339.46	320.23
VC0071	0.16	-0.206421	191.86	231.62	168.56	197.04
VC0072	0.48	-0.366903	72.41	75	52.71	61.09
VC0073	0.52	-0.379166	192.54	210.13	158.91	149.33
VC0074	0.14	-0.219766	132.54	127.11	96.77	125
VC0075	0.25	0.285736	60.42	67.9	85	73.11
VC0076	0.72	0.885492	171.62	57.06	266.47	193.63
VC0077	0.24	0.731808	14.33	4.97	24.96	24.07
VC0078	0.02	-0.0485577	313.88	223.92	275.38	246.71
VC0079	0.19	0.268494	118.89	147.85	152.53	171.86
VC0080	2.15	-0.866582	88.17	88.6	47.29	48.06
VC0081	0.57	-0.487045	65.94	67.16	46.31	47.63
VC0082	0.03	0.0589285	62.71	55.02	72.65	50.8
VC0083	0.47	-0.333048	322.54	345.77	262.42	266.76
VC0084	0.66	-0.422392	331.02	325.79	256.32	231.79
VC0085	0.4	-0.295647	231.4	247.36	198.21	191.2
VC0086	0	-0.00232938	653.54	348.39	627.91	378.59
VC0087	0.06	0.0941849	363.25	326.07	394.89	345.43
VC0088	0.29	-0.309248	107.79	137.36	95.86	100.64
VC0089	0.01	-0.0329863	9.22	11.18	10.46	9.45
VC0090	0.05	-0.113038	26.2	38.06	23.48	35.55
VC0091	0.12	0.237373	113.63	152.58	104.66	213.52
VC0092	0.14	0.252042	364.06	223.57	443.1	268.46
VC0093	0.99	-0.492563	120.17	129.82	88.73	88.06
VC0094	0.33	-0.367321	64.59	63	52.55	45.67
VC0095	0.25	-0.318792	93.28	78.15	68.37	68.23
VC0096	0.16	-0.456527	136.98	62.59	87.74	49.01
VC0097	0.01	0.0260661	97.07	75.96	92.55	84.89
VC0098	0.02	-0.0427951	13.1	13.96	14.07	12.25
VC0099	0.98	-0.756252	141.16	219.75	82.96	124.39
VC0100	1.29	-0.830052	192.25	161.85	104.51	89.97
VC0103	0.67	-0.58675	84.45	65.48	51.09	47.23
VC0105	0.58	-0.374138	260.92	265.49	195.38	209.58
VC0106	0.66	-0.957531	33.21	24.27	15.95	10.7
VC0108	0.54	-0.377958	65.86	65.76	52.43	48.52
VC0111	0.54	-0.413849	173.71	202.02	135.08	144.97
VC0112	0.18	-0.23286	436.65	666.39	444.82	488.92
VC0113	0.88	-0.540355	190.37	225.5	135.66	147.47
VC0114	0.47	-0.446836	393.07	283.04	277.7	214.22
VC0115	1.25	-0.598798	371.9	353.13	233.77	241.38
VC0116	0.84	-0.461242	189.05	211.73	144.26	145.39
VC0117	0.91	-0.551612	95.07	93.58	60.55	66.98
VC0118	0.22	-0.263479	117.76	97.91	99.59	79.71
VC0119	0.26	-0.336774	108.68	82.18	85.3	64.92
VC0120	0.27	-0.248952	170.58	174.87	146.93	143.38
VC0121	0.17	-0.421775	147.07	74.58	99.84	59.73
VC0122	0.82	-0.592254	321.89	530.49	271.84	284.52
VC0123	0.39	-0.363105	261.42	282.96	199.68	220.78
VC0124	0.1	-0.259491	192.9	87.17	151.15	79.16
VC0125	0.04	0.0578183	250.76	252.2	253.66	271.95
VC0126	0.01	0.0152655	201.98	214.23	204.73	217.15
VC0127	0.14	-0.189159	166.45	165.36	128.55	161.97
VC0128	0.08	-0.113246	171.13	183.58	147.52	180.45
VC0129	0.05	-0.0816873	108.64	107.91	104.83	100.12
VC0130	0.19	0.229652	52.73	51.59	53.65	69.69
VC0131	0.26	0.32674	66.17	64.27	75.26	90.56
VC0132	0.04	0.0688752	106.09	124.79	113.02	129.96
VC0134	0.79	-0.78431	621.65	1593.15	566.85	662.45
VC0135	0.03	-0.0650688	91.41	70.3	90.12	64.98
VC0136	0.12	-0.203021	80.46	118.78	79	92.72
VC0137	0.3	-0.325687	74.32	87.6	55.9	72.31
VC0139	0.27	-0.384808	63.43	75.39	57.23	47.58
VC0140	0.13	0.360965	26.8	16.61	30.86	28.01
VC0142	0.11	0.261684	51.66	32.29	56.01	47.59
VC0142a	0.06	0.289298	2.43	11.77	18.49	5.7
VC0143	0.04	-0.172273	41.14	12.93	29.02	17.91
VC0144	0.02	-0.0581179	65.51	62.42	72.27	50.98
VC0145	0.02	-0.045404	49.32	72.3	54.97	62.31
VC0146	0.14	-0.250121	105.47	68.32	77.38	68.16
VC0147	0.35	-0.396505	228.62	157.06	170.65	119.85
VC0148	0.62	-0.44045	158.46	169.75	121.17	119.15
VC0149	0.37	-0.367369	119.35	142.32	85.97	115.18
VC0150	2.75	0.767816	579.11	562.73	957.35	1014.1
VC0151	0.12	-0.172526	79.4	97.47	84.87	71.74
VC0152	0.04	-0.0718527	100.72	102.46	107.3	86.37
VC0153	0.06	-0.12663	77.14	88.41	74.07	77.02
VC0154	1.75	-0.904727	99.33	131.62	51.54	68.48
VC0156	3.93	-1.0513	392.32	313.09	163.63	171.53
VC0157	2.82	1.07927	22.61	22.38	46.94	51.3
VC0158	0.83	-0.529351	189.89	181.58	114.1	141
VC0159	0.02	-0.0417892	120.32	124.1	122.68	115.27
VC0161	0.04	-0.079704	51.49	45.96	51.76	40.7
VC0162	0.14	0.205475	97.41	75.91	118.4	83.71
VC0163	0.43	-0.566483	350.18	188.2	204.43	150.37
VC0164	0.41	0.431178	245.5	401.96	373.37	513.2
VC0165	0.44	0.332437	291.34	358.46	422.9	401.57
VC0166	0.11	-0.167509	180.41	189.62	188.64	140.49
VC0167	1.92	-0.743835	109.58	112.66	60.77	70.48
VC0168	0.08	0.114265	548.18	562.52	661.44	547.04
VC0169	0	-0.00661373	9.36	7.09	12.48	4.13
VC0170	0.05	0.0953599	32.53	47.22	44.86	40.66
VC0171	0.13	0.210547	30.55	43.62	40.59	45.85
VC0172	0.14	0.364513	6.88	16.44	13.39	17.74
VC0173	0.19	0.452631	6.7	13.96	11.48	18.21
VC0174	0.25	0.308399	51	45.25	65.4	55.57
VC0175	1.65	0.959131	173.67	104.33	325	238.27
VC0176	0.33	0.537282	112.58	58.62	159.94	100.94
VC0177	12.08	2.96606	11.5	10.99	125.33	84.8
VC0178	3.72	0.985041	187.52	184.99	406.09	346.36
VC0179	1.96	0.693508	247.06	227.42	402.33	376.1
VC0180	0.88	0.448352	206.73	219.99	282.8	304.91
VC0181	0.33	0.372787	137.28	147.75	153.89	220.26
VC0182	0.69	0.703354	71.88	48	115.79	88.25
VC0183	15.19	2.82903	8.84	6.54	72.04	51.42
VC0184	15.16	2.73922	9.77	7.48	71.64	57.04
VC0185	3.03	1.32786	28.63	20.6	74.45	56.86
VC0186	0.19	0.204447	415.1	522.74	505.34	581.6
VC0187	0.47	0.354222	169.4	171.65	205.74	234.35
VC0188	1.12	0.754251	175.95	261.89	296	463.23
VC0190	0.66	-0.404752	146.04	160.86	108.53	122.33
VC0191	0.03	-0.0969901	21.45	14.61	20.59	13.12
VC0192	0	-0.00272057	35.54	29.31	35	30.12
VC0194	0.17	0.264495	25.25	38.03	35.94	40.8
VC0195	0.41	-0.462679	53.19	73.41	39.87	50.33
VC0196	1.17	-0.649523	148.9	201.98	100.82	119.8
VC0197	0.33	-0.680947	41.93	95.33	20.97	56.22
VC0198	0.32	-0.595614	29.12	46.03	19.02	27.51
VC0199	0.63	0.508256	31.26	26.35	42.74	40.77
VC0200	1.83	0.702081	69.98	77.34	116.23	126.93
VC0201	0.06	0.153669	24.25	35.48	25.53	41.45
VC0202	0.1	0.242221	15.97	18.87	14.98	26.96
VC0203	0.08	0.182236	19.03	32.68	21.68	37.57
VC0204	0.09	0.228352	19.21	12.07	16.93	20.68
VC0205	0.22	0.664542	4.09	0	12.48	3.61
VC0206	0.04	-0.142389	7.49	5.45	5.22	6.29
VC0207	0.17	-0.289069	41.78	25	26.67	27.59
VC0208	1.79	-0.884622	139.06	140.85	74.11	74.18
VC0209	0.67	-0.442489	414.38	361.2	307.47	260.63
VC0210	1.29	-0.584567	428.16	451.72	309.13	273.59
VC0211	2.27	-0.985697	135.62	140.69	75.11	61.18
VC0212	0.74	-0.475227	167	183.5	134.45	116
VC0213	0.27	-0.265401	143.35	161.62	132.08	120.96
VC0214	0.73	-0.573099	109.41	134.28	73.49	87.57
VC0215	0.97	-0.568319	194.24	255.21	141.77	158.08
VC0216	0.66	0.778555	35.25	17.01	60.26	35.17
VC0217	0.17	0.539931	2.62	6	5.77	8.56
VC0218	1.14	-0.478316	13263.3	13436.7	9271.23	9839.61
VC0219	1.27	-0.517362	5653.92	5573.68	3938.34	3876.96
VC0220	0.44	-0.513241	94.85	80.42	69.83	51.03
VC0221	0.24	-0.34276	60.42	100.04	56.95	67.6
VC0222	0.15	-0.241095	170.73	139.14	154.9	106.42
VC0223	1.32	-0.650788	119.85	131.1	78.2	79.91
VC0224	2.01	-0.886876	115.65	124.66	59.14	68.13
VC0225	0.95	-0.570789	122.79	137.58	93.98	79.6
VC0227	0.2	-0.236424	191.34	163.93	162.83	138.45
VC0228	1.13	0.757996	152.11	99.8	246.48	193.02
VC0229	1.74	0.661315	256.76	248.32	422.87	387.07
VC0230	1.32	0.685106	307.48	247.29	503.23	406.82
VC0231	1.45	0.563516	276.81	269.32	405.79	410.32
VC0232	1.57	0.713818	191.89	192.04	324.68	316.56
VC0233	0.75	0.438584	206.07	186.51	279.78	258.18
VC0234	0.42	0.397864	257.07	189.09	330.65	266.48
VC0235	0.68	0.425889	278.33	235.83	356	342.83
VC0236	1.78	0.658714	300.75	297.62	449.14	508.27
VC0237	0.68	0.529552	164.44	125.52	244.61	182.14
VC0238	0.33	0.4249	264.82	171.91	367.14	233.09
VC0239	1.5	-0.58236	281.89	299.75	193.6	192.74
VC0240	1.12	-0.526682	490.4	575.51	366.71	368.7
VC0241	1.13	-0.553486	872.73	714.6	550.17	525.47
VC0242	0.52	-0.356395	719.36	610.71	535.78	501.11
VC0243	0.1	0.164014	1780.04	1233.04	1971.71	1434.69
VC0244	0.24	0.302783	1583.15	1075.7	1960.99	1364.32
VC0245	0.24	0.305693	1683.97	1093.69	2049.31	1434.27
VC0246	0.57	0.378548	924.59	860.97	1270.04	1073.29
VC0247	0.79	0.440954	1361.78	1221.71	1889.99	1653.88
VC0248	1.3	0.713897	1969.41	1490.76	3295.96	2507.32
VC0249	1.95	0.833791	1161.59	932.43	2182.1	1636.11
VC0250	3.6	0.87501	1371.56	1298.82	2610.49	2363.28
VC0251	3.49	0.88762	1244.02	1187.87	2457.2	2115.53
VC0252	2.15	0.720032	1155.3	1066.37	1964.05	1748.56
VC0254	3.4	0.870557	415.9	429.32	828.46	741.08
VC0255	1.62	0.813884	2101.7	1682.23	4007.1	2815.27
VC0256	0.23	0.554295	70.64	15.89	85.08	55.59
VC0257	0.44	0.620711	15.76	13.38	26.42	20.64
VC0258	1.28	0.761708	1272.57	909.51	2239.29	1560.74
VC0259	0.02	0.0425969	272.64	221.84	277.99	233.96
VC0260	0.17	-0.217196	179.89	143.94	156.34	121.96
VC0262	0.11	-0.14984	90.18	103.23	85.67	88.43
VC0263	0.03	-0.0526431	77.91	85.88	81.49	76.6
VC0264	0.05	0.0979127	55.31	77.87	70.06	72.96
VC0265	0.59	-0.445489	95.02	90.6	72.28	63.22
VC0266	0.03	0.100355	32.93	24.12	29.27	32.66
VC0267	0.14	0.22235	73.17	51.07	80.07	67.01
VC0268	0.28	-0.301091	288.12	235.89	234.32	189.79
VC0269	0.13	0.204704	320.68	218.46	370.91	257.62
VC0270	0.19	0.213318	157.07	186.09	181.36	219.04
VC0271	1.18	0.801588	57.72	66.16	85.13	137.67
VC0273	0.07	-0.135846	1821.38	1246.62	1726.91	1063
VC0274	0.04	-0.0667878	160.71	146.89	160.56	133.91
VC0275	0.54	-0.454862	71.61	94.96	59.67	60.54
VC0276	0.14	-0.184449	73.41	80.94	76.15	59.47
VC0277	0.08	-0.218076	61.11	31.42	47.68	31.04
VC0278	0.17	0.226799	31.62	36.36	42.05	38.21
VC0280	0.02	-0.0925577	2.94	4.27	3.36	3.28
VC0281	0.1	0.319909	1.52	2.92	2.58	3.25
VC0282	1.06	1.0054	10.23	7.42	23.84	14.52
VC0283	0.04	0.123283	20	13.36	17.23	19.77
VC0284	0.04	0.081568	80.42	114.32	77.56	129.49
VC0285	0.1	-0.195316	71.35	115.23	74.14	87.31
VC0286	0.04	-0.129942	13.7	25.44	12.62	22.65
VC0287	0.16	-0.488147	10.66	9.24	4.64	8.06
VC0288	0.05	-0.144996	7.11	12.07	6.5	10.54
VC0289	2.15	-0.8093	164.47	172.48	89.35	100.38
VC0290	3.47	-1.42666	1252.01	800.84	442.73	280.84
VC0291	7.5	-1.24239	1174.28	1119.6	496.19	459.55
VC0293	1.61	-0.712459	537.6	463.77	333.59	271.12
VC0295	1.27	-0.570175	1131.11	978.48	744.57	668.39
VC0296	0.68	-0.479797	954.6	786.68	696.94	543.12
VC0297	0.1	-0.160031	414.77	353.54	405.31	282.05
VC0298	0.06	0.174726	5.95	5.13	5.99	6.75
VC0299	0.02	-0.069504	11.41	12.06	13.37	8.94
VC0300	0	0.00687903	5.06	4.83	3.61	6.33
VC0301	0.01	0.0662756	2.85	3.45	1.45	5.58
VC0302	0.76	-0.960018	120.3	455.44	97.83	171.11
VC0303	0.12	-0.20458	14.89	21.87	14.96	16.7
VC0304	0.31	-0.250801	390.31	395.93	347.44	312.86
VC0305	0.1	-0.126268	698.7	632.64	652.71	568.77
VC0306	0.47	-0.35726	1453.89	1474.41	1270.44	1006.87
VC0307	1.54	-0.562121	1031.66	1042.58	688.9	710.2
VC0308	0.02	0.0543694	22.96	23.76	29.86	19.08
VC0309	0.43	-0.331342	133.48	158.37	112.04	119.04
VC0311	0.21	-0.276952	179.79	173.01	139.78	149.75
VC0312	0.47	-0.35927	227.22	217.88	176.93	168.98
VC0315	1.47	-0.677308	172.79	204.91	106.99	126.47
VC0317	0.36	-0.516838	62.87	56.52	48.91	32.56
VC0318	0.12	-0.148307	158.66	146.68	143.07	132.74
VC0319	0.09	-0.119809	136.53	143.54	123.48	134.36
VC0320	0.63	-0.46145	88.86	104.16	69.57	69.44
VC0321	0.96	-0.453123	15338.6	13801.9	10680.6	10550.7
VC0322	0.9	-0.444239	2053.7	2253.85	1609.54	1545
VC0323	0.77	-0.415984	2204.14	2040.74	1644.91	1528.55
VC0324	0.53	-0.414968	15482.8	11664	11129	9127.28
VC0325	0.37	-0.290524	12304.8	10678.1	10080.4	8685.44
VC0326	0.56	-0.344747	22217	19713.7	16358.5	16624.3
VC0327	0.47	-0.310964	17111	15267.1	12944	13140.2
VC0328	0.26	-0.230268	3170.21	2639.8	2543.17	2410.64
VC0329	0.1	-0.11419	3144.95	2757.51	2604.25	2861.43
VC0330	0.3	0.41591	133.01	80.89	167.01	126.03
VC0331	0.18	-0.295637	41.01	47.08	40.31	30.81
VC0332	0.55	-0.360681	244.94	250.46	194.41	190.4
VC0333	0.27	-0.298413	98.13	104.29	88.75	75.12
VC0334	1.12	-0.729466	66.74	88.38	45.55	45.97
VC0335	0.03	-0.0643258	110.67	88.98	113.66	77.82
VC0336	1.68	-0.605748	801.79	890.18	561.53	543.94
VC0337	0.14	-0.321011	17.11	25.3	12.08	20.85
VC0338	0.57	0.678982	11.35	9.12	18.97	15.44
VC0339	0.71	-0.548473	214.4	291.66	144.17	196.85
VC0340	0.28	-0.268798	187.93	178.54	167.26	136.37
VC0341	0.25	-0.299875	289.4	239.63	251.79	176.04
VC0342	1.92	-0.758098	164.67	175.63	92.82	105.95
VC0343	0.16	0.251756	95.1	78.93	115.94	94.41
VC0344	0.37	-0.294491	125.28	118.89	99.15	99.65
VC0345	0.16	-0.190936	171.19	175.28	131.14	172.17
VC0346	1.3	0.544528	435.57	419.08	607.26	653.42
VC0347	1.02	0.518528	1593.13	1367.66	2228.25	2067.2
VC0348	1.88	0.642325	537.81	515.08	854.91	808.5
VC0349	0.35	0.261	685.56	687.09	866.54	789.23
VC0350	0.16	0.199362	551.54	704.28	628.66	822.92
VC0351	0.15	-0.318083	72.16	71.38	53.54	59.16
VC0352	0.31	-0.484473	121.54	88.85	80.13	66.88
VC0353	13.99	1.88275	137.22	120.37	461.15	525.97
VC0354	4	0.980706	1481.58	1243.26	2798.21	2685.81
VC0355	0.03	0.0576742	368.61	288.1	365.39	322.13
VC0356	0.19	0.220752	372.72	308.74	412.98	388.58
VC0357	0.11	0.183925	214.7	290.4	232.4	345.6
VC0358	0.06	0.111889	160.22	174.43	169.29	194.22
VC0359	1.07	-0.481754	11375.5	10525	8104.62	7526.68
VC0360	0.82	-0.423996	10740.2	10208.5	8218.69	7351.41
VC0361	0.37	-0.256997	3303.25	3525.89	2885.79	2826.37
VC0362	0.57	-0.345052	19742	17686.3	14880	14552.6
VC0364	0.31	0.437499	135.18	152.58	155.31	243.27
VC0365	0.45	0.486976	91.06	125.41	129.35	179.71
VC0366	0.81	-0.399206	9872.08	10634.8	7640.61	7874.48
VC0367	0.32	-0.330683	8143.6	12049.2	6935.43	9010.95
VC0368	0.47	-0.39814	11770.6	9243.44	9067.06	6787.6
VC0369	0.57	-0.357406	7631.28	7098.9	6116.21	5357.28
VC0370	0.27	0.31533	69.15	81.5	104.65	85
VC0371	0.11	-0.129492	274.48	305.57	252.69	277.85
VC0372	0.22	-0.210984	210.3	224.59	192.78	182.71
VC0373	0.29	-0.415978	65.51	69.8	56.34	43.46
VC0374	1.75	-0.628924	466.79	507.94	300.61	325.82
VC0376	0.32	-0.466603	18.84	20.62	12.96	14.89
VC0377	0.12	-0.149708	380.74	362.65	341.66	329.07
VC0378	0.03	0.0609715	284.31	200.64	305.92	203.9
VC0379	1.51	-0.756685	113.85	145.08	76.71	73.96
VC0379a	0.17	-0.495874	22.14	33.57	19.69	16.27
VC0381	0.93	-0.614121	128.07	153.16	97.59	83.61
VC0382	0.01	0.0662864	1.15	5.57	3.5	4.05
VC0383	0	-0.00277174	9.46	12.36	13.31	8.56
VC0384	0.43	-1.02662	30.47	140.8	38.31	17.53
VC0385	0.27	-0.781691	23.58	167.68	49.75	22.79
VC0386	0.43	-0.80203	23.73	97.89	40.88	21.23
VC0389	2.23	-0.766387	198.89	189.05	110.83	115.09
VC0390	0.24	0.244161	53.61	65.39	64.53	77.39
VC0391	1.23	0.800544	51.74	37.44	90.78	69.86
VC0392	0.71	0.5731	36.18	35.14	59.15	49.35
VC0393	0.02	-0.0411518	40.42	39.06	37.23	40.18
VC0394	0.29	0.291678	122.25	95.14	147.69	121.38
VC0395	1.73	-0.68703	801.85	696.75	490.99	432.3
VC0396	0.12	-0.398501	8.84	7.02	4.64	6.45
VC0397	0.32	-0.333207	1137.26	836.81	878.37	681.9
VC0398	0.17	-0.183884	103.91	121.87	96.14	102.38
VC0399	0.29	-0.249428	150.95	161.03	128.75	133.34
VC0400	0.08	-0.150088	128.01	160.71	105.82	153.32
VC0401	0.01	0.0153541	182.32	216.59	148.82	255.03
VC0402	0.01	-0.0131134	186.12	186.83	169.73	200.93
VC0403	0	-0.00882804	137.3	181.14	131.35	185.44
VC0404	0.02	-0.0380163	199.39	185.77	172.8	203.4
VC0405	0.1	-0.13922	149.11	174.61	131.04	162.72
VC0406	0.14	-0.211897	80.61	116.63	73.9	95.33
VC0407	0.15	-0.252028	116.71	153.1	87.94	136.18
VC0408	0.37	-0.325994	194.87	182.27	149	150.91
VC0409	1.23	-0.547166	740.4	733.17	520.95	482.32
VC0410	0.27	-0.268268	366.95	463.49	320.96	365.71
VC0411	0.42	-0.441421	149.65	213.79	113.54	150.26
VC0412	0.73	-0.517842	109.87	115.61	73.42	82.41
VC0413	0.01	-0.0303005	55.5	92.68	54.08	90.39
VC0414	0.14	-0.166957	61.8	71.33	54.98	63.49
VC0415	0.04	0.0677242	844.13	1053.97	901.43	1095.05
VC0416	0.06	-0.0838577	321.38	325.52	297.17	314.29
VC0417	0.1	-0.199569	136.25	214.93	120.67	182.38
VC0418	0.06	-0.0936707	228.34	193.2	206.47	189.55
VC0419	0.05	-0.0791791	181.7	158.4	170.14	152.62
VC0420	0	0.00668869	65.31	76.67	64.29	78.69
VC0421	0.17	0.219978	105.86	105.63	137.82	110.78
VC0422	0.03	-0.0502493	142.98	163.5	138.99	157.39
VC0423	1.18	0.87988	24.73	22.98	55.55	36.24
VC0424	1.34	-0.750548	183.53	196.63	118.96	103.24
VC0425	0.52	-0.546247	72.16	112.59	54.42	69.2
VC0426	0.03	-0.0761759	37.87	45.93	38.22	40.92
VC0428	0.05	0.117941	175	113.72	167.54	149.29
VC0429	0.1	0.150396	53.64	69.5	61.42	75.94
VC0430	0.75	0.456631	337.72	428.12	514.07	547.54
VC0431	0.11	-0.169248	341.75	276.27	310.33	239.39
VC0432	0.19	0.290283	221.31	412.49	347.84	436.18
VC0433	0.62	-0.606624	49.59	80.97	35.55	47.95
VC0434	0.45	-0.385602	382.15	311.88	294.9	233.9
VC0435	0.86	-0.480473	10159.4	8617.12	7205.77	6188.73
VC0436	0.65	-0.431518	6148.34	8071.08	4840.53	5637.27
VC0437	0.4	-0.306279	338.79	390.5	281.39	306.88
VC0438	0.14	0.238459	31.85	39.72	46.13	39.31
VC0439	0.15	0.324624	27.9	41.19	53.62	35.18
VC0440	0.49	-0.516232	96.29	86.14	70.97	54.75
VC0441	0.05	0.0988552	79.59	69.73	73.96	87
VC0442	0.34	0.399023	144.95	103.21	163.52	170.41
VC0443	0.02	-0.0300598	452.57	412.09	418.76	430.8
VC0444	0.38	0.295595	329.94	291.85	378.25	391.6
VC0445	1.11	0.575981	288.44	228.39	400.29	382.23
VC0446	0.82	0.452409	236.94	224.31	290.78	347.36
VC0447	0.25	-0.26441	99.07	94.49	78.82	81.88
VC0449	0.27	-0.42046	28.65	17	17.5	16.06
VC0450	0.06	-0.150002	104.37	54.72	86.83	56.33
VC0451	1.12	-0.724999	295.16	239.2	164.57	153.19
VC0452	2.6	-0.986449	170.63	137.12	71.07	81.15
VC0453	2.01	-0.981798	378.06	505.12	170.98	263.14
VC0454	2.48	-0.933352	168.22	192.21	82.52	102.53
VC0455	0.19	-0.275149	110.47	151.18	82.27	132.03
VC0456	0.04	-0.081672	143.08	124.1	113.75	139.09
VC0457	0.01	0.0223404	129.2	109.78	117.17	126.76
VC0458	0.12	0.214772	139.8	163.8	145.13	210.41
VC0459	0.25	0.348529	134.55	207.15	170.16	271.63
VC0460	0.1	0.134808	223.89	197	219.43	245.72
VC0461	0	0.00871285	165.3	131.73	158.4	142.01
VC0462	0.13	-0.196023	46.2	46.84	41.84	39.18
VC0463	0.06	0.119925	38.35	40.69	40.04	46.34
VC0464	0.11	-0.225032	34.47	30.24	28.31	26.73
VC0465	0.04	-0.10649	17.17	16.07	14.69	16.11
VC0466	0.05	0.145149	55.75	94.09	57.35	109.79
VC0467	0.31	0.355094	127.54	146.21	146.04	208.52
VC0468	0.73	0.569008	137.39	185.78	199.99	288.51
VC0469	0.73	0.508518	150.89	167.67	199.27	260.4
VC0470	0.43	0.379739	93.47	95.88	118.78	130.46
VC0471	0.39	-0.608575	33.76	30.22	20.83	19.37
VC0472	1.71	-0.657029	1390.52	1529.15	832.35	1005.41
VC0473	0.95	-0.446275	390.9	398.92	288.89	289.12
VC0474	0.16	0.341429	20.38	28.43	21.37	41.99
VC0475	0.33	0.401499	726.65	625.44	622.89	1200.3
VC0476	0.04	0.0659588	288.48	238.79	245.51	309.64
VC0477	0.02	-0.0227981	842.49	975.53	834.03	959.47
VC0478	0.14	-0.136369	1251.85	1326.61	1176.39	1171.98
VC0479	0.03	0.0796052	157.64	151.44	180.96	149.22
VC0480	0.05	0.0666557	429.24	486.3	462.11	500.07
VC0481	0.04	0.0926354	40.17	42.72	48.04	41.05
VC0482	0.14	0.2443	34.84	27.9	36.06	39.41
VC0483	3.99	1.05079	130.2	130.96	286.99	266.5
VC0485	1.77	-0.995537	809.65	1556.78	528.24	615.48
VC0486	0.05	-0.124037	96.39	144.58	141.15	78.79
VC0487	0.14	-0.206063	204.9	214.66	220.43	142.06
VC0488	0.06	-0.194768	13.47	13.02	14.98	7.92
VC0489	0.02	0.0755252	3.79	4.2	3.91	4.59
VC0490	0.39	0.446513	322.05	178.2	378.29	318.9
VC0491	0.04	0.109887	252.53	106.07	231.47	161.35
VC0492	0.02	0.0686947	390.55	160.11	341.36	242.53
VC0493	0.06	0.150075	108.59	58.22	115.23	72.8
VC0494	0.3	0.648408	6.7	8.13	15.32	10.39
VC0495	0.14	0.490126	3.79	2.47	2.66	7.87
VC0496	0.21	0.592041	5.9	3.57	8.49	8.09
VC0497	0.08	0.338109	2.93	1.19	5.96	2.3
VC0498	0.01	-0.0582229	2.67	0.54	1.36	1.57
VC0499	0.14	0.400437	7.1	5.74	9.73	8.34
VC0500	0.08	0.295397	18.44	9.78	23.72	13.55
VC0501	0.86	0.905205	11.22	9.94	21.7	20.8
VC0502	0.47	0.571977	97.33	56.29	134.07	102.98
VC0503	0.35	0.398982	24.24	27.91	35.77	34.09
VC0504	0.02	-0.0629599	87.92	112.89	73.57	117.55
VC0505	0.03	-0.100581	80.43	140.15	73.05	130.87
VC0506	0.16	-0.243952	431.58	255.83	319.9	258.71
VC0507	0.1	-0.304811	104.38	37.7	69.38	41.77
VC0508	0.03	0.0681764	94.73	74.07	88.37	90.03
VC0509	0.04	0.131862	23.9	15.03	28.33	15.61
VC0510	0.02	0.088048	18.66	13.07	20.85	13.65
VC0512	0	NA	0	0	0	0
VC0513	0	NA	0	0	0	0
VC0514	0	NA	0	0	0	0
VC0515	0	NA	0	0	0	0
VC0516	0.04	-0.19868	673	234.1	537.06	213.56
VC0517	0.52	-0.319509	878.45	825.89	676.71	687.98
VC0518	0.88	-0.485169	373.01	310.51	245.49	240.75
VC0519	0.48	-0.354696	10005.2	8006.42	7345	6707.73
VC0520	0.3	-0.35124	11471.9	7374.83	8487.8	6185.94
VC0521	0.57	-0.376503	263.46	264.99	213.1	192.73
VC0522	0.08	-0.144123	187.59	270.86	168.37	244.98
VC0523	0.19	-0.24495	135.41	182.83	122.77	144.08
VC0524	0.26	-0.309591	178.39	183.33	163.58	126.78
VC0525	0.37	-0.454555	100.4	163.11	84.48	103.9
VC0526	0.74	-0.512667	151.56	181.11	105.43	125.3
VC0527	0.42	-0.456665	214.77	164.62	144.1	129.42
VC0528	0.17	-0.2591	141.43	191.96	107.55	168.58
VC0529	0.23	-0.284715	198.6	255.31	160.12	209.74
VC0530	0.09	-0.119988	179.71	191.14	158.86	182.54
VC0531	0.07	-0.13066	188.35	261.8	167.53	242.43
VC0532	0.01	0.0187265	136.04	119.73	116.08	144.08
VC0533	0.11	0.16342	113.81	90.64	120	111.08
VC0534	0.08	0.135594	43.09	52.49	51.7	53.87
VC0535	1.46	-0.585655	153.57	150.51	99.61	101.92
VC0537	0.3	-0.423503	60.86	101.72	70.16	48.66
VC0538	1.62	-1.3241	94.15	272.34	81.9	49.12
VC0539	0.25	-0.747717	24.45	192.45	41.48	46.64
VC0540	0.47	-0.882781	18.43	124.68	34.67	32.09
VC0541	0.56	-0.873625	27.8	124.96	36.55	38.41
VC0542	0.07	-0.154482	53.88	53.59	52.58	43.75
VC0543	0.22	-0.198604	682.43	668.43	624.07	553.22
VC0544	0.35	-0.516806	42.39	57.11	35.24	32.22
VC0545	0.8	-0.406783	597.07	654.82	459.54	482.23
VC0547	0.84	-0.482399	252.78	223.48	161.11	178.15
VC0548	0.02	-0.0439608	1468.07	1032.74	1403.81	1030.39
VC0549	0.78	1.04929	21.08	23.74	67.71	38.07
VC0550	2.32	1.12097	13.47	16.74	37.4	31.17
VC0551	0.54	0.808014	6.6	13.28	14.3	23.29
VC0552	0.88	0.659545	95.27	71.42	155.9	114.67
VC0553	3	1.29995	43.82	60.35	125.12	144.53
VC0554	12.59	1.71786	67.51	64.85	206.39	243.25
VC0556	1.87	0.873629	197.78	266.02	362.09	509.48
VC0557	2.39	0.796579	300.67	290.21	496.32	547.58
VC0558	0.11	-0.137873	150.82	150.7	135.38	138.88
VC0559	0.32	-0.31148	118.8	137.24	105.06	100.29
VC0560	0.54	-0.337089	419.16	419.91	341.23	321.9
VC0561	0.42	-0.37176	9339.02	7036.8	6982.8	5616.65
VC0562	0.47	-0.295128	9931.63	9748.12	8110.26	7920.23
VC0563	0.27	-0.271569	8123.23	10471.2	6588.65	8762.82
VC0564	0.6	-0.3372	8719.77	8806.57	6805.21	7053.55
VC0565	0.15	-0.167168	268.54	242.6	236.17	219.49
VC0566	23.47	2.23852	270.79	288.56	1253.57	1487.08
VC0567	0.16	-0.215486	1016.78	693.21	800.77	670.47
VC0568	0.06	-0.093742	105.75	116.36	110.15	98.15
VC0570	0.76	-0.397745	11727.1	10821.8	8655.37	8428.75
VC0571	0.32	-0.317585	8363.04	11561.5	6864.58	9036.23
VC0573	0.96	-0.604355	532.7	786.79	437.68	418.15
VC0574	0.63	-0.664492	418.69	835.45	285.09	480.53
VC0575	0.63	-0.501317	454.32	640.05	327.12	436.74
VC0576	0.49	-0.457654	438.81	693.61	363.1	450.84
VC0577	0.48	-0.507905	408.73	690.99	309.57	449.02
VC0578	1.4	0.69347	157.92	137.98	231.73	256.18
VC0579	2	0.805518	171.93	184.69	286.34	349.12
VC0580	2.04	0.994347	141.68	111.73	290.59	233.55
VC0581	0.06	0.107257	260.63	190.82	265.02	224.78
VC0582	0.06	-0.103295	105.86	117.93	102.26	106.06
VC0583	0.11	-0.157507	551.33	782.84	543.65	649.66
VC0585	1.45	-0.675841	297.01	351.24	204.73	196.44
VC0586	0.06	-0.0915665	256.76	252.57	256.09	222.76
VC0587	0.11	-0.227832	42.24	78.86	39.83	62.29
VC0589	0.55	0.583555	80.71	127.73	120.72	200.09
VC0590	0.1	0.228376	87.18	194.43	111.11	224.16
VC0591	0.18	-0.198058	360.98	452.6	336.2	371.72
VC0592	0.66	-0.383149	461.55	476.05	358.67	358.35
VC0593	0.39	-0.41184	379.42	278.52	281.69	209.05
VC0594	0.54	-0.363951	331.42	394.95	270.53	291.76
VC0595	0.02	-0.0377828	71.74	77.88	63.5	82.32
VC0596	0	-0.00129483	1020.93	757.09	835.57	949.53
VC0597	0.05	0.103581	72.39	59.35	71.09	71.62
VC0600	0.29	-0.552009	8.28	14.97	7.31	7.68
VC0601	0.02	-0.0315594	57.05	48.67	58.98	44.84
VC0602	0.14	0.152075	76.8	77.2	86.75	85.33
VC0603	0.76	0.439614	80.07	81.73	106.1	115.58
VC0604	0.46	0.425718	169.45	265.94	268.85	323.63
VC0605	0.14	-0.287248	73.25	52.54	56.6	45.48
VC0606	0.07	-0.32521	4.83	3.91	4.91	0.63
VC0607	0	0.00248056	4.14	3.28	3.15	4.3
VC0608	0.52	0.622276	201.92	334.87	270.39	586.9
VC0609	0.07	0.138262	76.87	113.3	83.26	127.32
VC0610	0.01	0.0176057	128.74	160.96	123.93	169.93
VC0611	0.44	-0.599889	34.08	77.25	30.31	40.23
VC0612	0.53	-0.710022	30.88	91.23	33.99	36.68
VC0613	0.16	-0.391794	8.93	29.63	14.08	14
VC0614	0.04	-0.165952	5.63	20.23	7.04	15.12
VC0615	0.09	-0.26921	7.29	17.82	6.25	13.8
VC0616	0.17	0.409056	7.1	14.36	12.03	17.63
VC0617	0.13	0.349828	6.59	8.23	7.91	11.74
VC0618	0.43	0.815447	4.98	5.11	6.71	13.29
VC0619	0.12	-0.341855	8.96	7	5.77	6.32
VC0620	0.47	0.506685	44.93	29.24	46.78	61.39
VC0622	0.59	0.52592	40.81	26.15	50.27	48.39
VC0623	0.91	-0.616009	96.83	125.34	64.71	77.92
VC0624	0.17	-0.232047	71.48	69.35	66.47	53.19
VC0626	1.24	-0.570944	367.65	396.29	233.34	277.47
VC0627	0.4	-0.377339	326.41	423.69	267.99	304.69
VC0628	0.06	-0.112492	43.2	49.57	43.53	42.18
VC0629	0.02	0.0511287	13.92	20.01	15.07	20.14
VC0630	0.27	-0.342957	81.51	69.74	71.54	46.85
VC0631	1.14	-0.51324	665.05	651.78	431.63	487.19
VC0632	1.86	-0.728891	120.82	127.79	72.83	75.6
VC0633	1.49	-0.557165	32838.7	31826.2	22759.9	21003.8
VC0634	0.72	-0.434582	452.82	445.17	343.48	318.24
VC0635	0.4	-0.397132	879.45	675.65	676.69	496.33
VC0636	0.27	0.318415	275.77	357.49	321.87	476.77
VC0637	0.1	0.138168	561.27	703.4	613.13	786
VC0638	0.35	-0.3376	94.86	106.49	76.94	81.43
VC0639	0.31	-0.271566	325.07	405.38	286.34	317.03
VC0640	0.27	-0.267475	1628.44	2271.18	1547.52	1678.55
VC0641	0.54	-0.43951	677.53	963.75	552.41	646.53
VC0642	0.62	-0.349063	928	902.21	718	717.06
VC0643	0	-0.000361232	1546.93	1248.8	1576.9	1228.15
VC0644	0.07	-0.102789	371.4	376.9	372.34	325.44
VC0645	0.13	-0.149827	400.4	492.13	397.77	406.24
VC0646	0.68	-0.393126	9562.58	8458.76	7097.53	6594.34
VC0647	0.04	0.0585839	1616.86	1713.59	1828.62	1651.63
VC0648	0.35	0.407592	175.85	119.42	233.84	165.69
VC0649	0.02	0.0750923	26.67	28.94	32.8	26.41
VC0650	0.12	0.207013	23.65	29.92	31.12	31.26
VC0651	0.51	0.6958	14.09	10.57	22.15	20.24
VC0652	0.38	0.57528	25.78	13.16	30.72	30.31
VC0653	0.37	0.319223	145.94	117.71	172.72	159.77
VC0654	0	0.00349915	69.23	30.24	57.86	42.88
VC0655	0.55	0.519086	67.65	57.85	94.41	89.57
VC0656	0.21	-0.309536	92.01	128.51	85.16	90.61
VC0657	0.06	-0.148394	56.62	89.74	61.01	69.89
VC0658	0.21	0.278052	19.77	19.46	25.03	23.13
VC0659	1.91	-0.73426	495.65	525.18	266.68	340.78
VC0660	1.73	-0.898951	286	423.81	154.23	216.52
VC0661	0.29	-0.448478	39.96	31.32	28.58	22.69
VC0662	0.02	0.0422153	156.9	260.09	204.01	226.13
VC0663	1.29	-0.588913	1066.2	895.83	679.17	617.25
VC0664	1.64	-0.617804	1147.16	1180.32	693.63	814.3
VC0665	1.34	0.592333	129.7	131.03	189.14	209.07
VC0666	0.47	0.660775	46.01	40.67	79.63	65.1
VC0667	0.29	0.319679	90.57	72.24	113.13	92.94
VC0668	0.2	-0.308246	63.45	54.03	52.62	41.63
VC0671	0.1	0.146051	307.64	239.14	333.49	276.7
VC0672	0.03	0.0477782	94.73	121.65	97.84	126.48
VC0673	1.94	1.00276	56.61	72.25	110.01	157.52
VC0674	0.57	0.521906	78.04	103.1	110.48	154.32
VC0675	0.49	0.415597	151.55	186.58	197.22	259.25
VC0676	0.01	-0.0242421	10.09	15.97	13.29	12.27
VC0677	0.5	0.467327	49.63	44.13	62.53	69.5
VC0678	0.09	-0.16078	206.75	146.49	164.87	151.21
VC0679	0.33	-0.358934	10724.4	7267.53	8066.4	5871.86
VC0680	0.06	0.0963954	67.75	89.71	81.81	87.12
VC0681	0.01	-0.0177242	390.64	531.74	401.83	510.5
VC0682	0.19	-0.205228	771.46	900.11	628.26	820.19
VC0683	0.1	-0.184212	458.58	740.84	408.07	641.21
VC0684	0.65	-0.482321	198.8	226.27	154.92	146.6
VC0685	0.93	-0.634978	230.22	310	142.36	199.71
VC0687	2.76	-1.2163	103.89	115.87	33.48	57.1
VC0688	0.09	0.275225	28.73	16.72	29.78	27.7
VC0689	0.28	0.354571	19.65	26.35	28.12	31.45
VC0690	0.01	-0.0316722	57.85	50.55	61.27	45.26
VC0691	0.03	-0.059632	64.98	55.03	63.24	52.31
VC0692	0.01	-0.0139177	88.67	106.08	81.14	111.92
VC0693	0.11	-0.204527	48.17	38.72	36.92	38.18
VC0694	0.16	-0.234209	37.85	32.97	26.61	33.34
VC0695	0.11	0.121128	665.19	623.11	698.04	710.36
VC0696	0.08	0.100588	466.08	508.55	517.52	531.74
VC0697	0.02	-0.0371565	90.53	103.16	81.12	107.5
VC0698	1.34	-0.575392	670.67	681.4	409.96	492.3
VC0700	0.57	0.471512	29.37	36.35	43.84	48.54
VC0701	0.62	-0.585204	115.06	112.15	68.8	79.61
VC0702	0.18	-0.23624	112.15	128.66	105.27	98.36
VC0703	0.13	0.157586	70.72	72.62	85.09	75.75
VC0704	0.01	-0.0189762	61.33	68.85	68.22	60.54
VC0705	0.2	0.2562	118.99	89.78	138.04	114.35
VC0706	0.09	0.368416	3484.16	532.77	3755.46	2458.88
VC0708	4.93	1.45603	166.36	112.91	444.96	360.22
VC0709	0.33	-0.267762	422.91	390.85	345.91	329.63
VC0710	0.25	-0.244049	281.62	318.76	231.17	274.51
VC0711	0.39	0.493981	164.01	241.29	191.19	394.78
VC0713	0.11	-0.371338	27.79	30.09	25.72	16.34
VC0714	0.05	-0.108045	116.47	108.86	113.71	95.56
VC0715	0.06	-0.0977304	117.43	104.16	100.67	106.74
VC0716	0.76	-0.672143	161.85	190.66	92.79	122.32
VC0717	1.87	-0.791858	285.76	329.67	150.08	200.21
VC0718	0.66	-0.437564	215.87	206.29	142.39	167.67
VC0719	0.34	0.448888	42.73	32.47	57.3	48.22
VC0720	0.04	0.0934515	28.68	32.58	31.06	34.6
VC0721	0.04	0.107272	24.11	36.8	28.79	37.09
VC0722	0.05	0.0893966	47.76	47	47.82	53.5
VC0723	0.11	0.198506	27.44	19.8	30.29	24.68
VC0724	0.03	-0.0608846	26.22	37.44	26.6	34.3
VC0725	0.06	-0.111918	30.19	29.95	26.01	29.6
VC0726	0.1	-0.182539	58.34	75.96	47.73	69.71
VC0727	0.43	0.48124	61.09	56.65	67.82	100.09
VC0728	0.03	-0.100558	66.27	158.27	75.55	132.03
VC0730	0.27	-0.513223	92.74	264.18	77.13	161.28
VC0731	1.36	-0.530864	4322.54	4375.4	2872.32	3125.84
VC0732	0.08	0.13566	58.35	54.19	64.47	60.19
VC0734	0.11	0.282302	4.94	8.41	9.5	7.19
VC0736	0.31	0.483607	10.32	11.25	17.32	13.89
VC0737	0.54	0.773345	52.8	24.77	90.44	53.01
VC0739	0.57	-0.377798	253.7	284.46	212.97	199.63
VC0741	0.31	-0.261315	592.37	565.92	436.67	528.98
VC0742	0.19	0.186502	816.84	842.37	922.85	976.24
VC0743	0.68	-0.462722	450	571.13	323.75	411.75
VC0744	0.2	-0.302161	501.5	762.49	366.82	647.82
VC0745	7.17	-1.51319	944.55	1325.61	356.52	413.25
VC0746	0.2	-0.20466	273.81	302.2	239.62	259.66
VC0747	0.19	-0.237709	340.39	492.2	348.12	354.52
VC0748	0.42	-0.383102	768.19	1126.11	645.14	795.84
VC0749	0.53	-0.365828	869.57	1014.12	691.86	764.15
VC0750	0.31	-0.309813	642.99	838.55	535.25	653.22
VC0751	0.16	-0.17234	385.84	439.7	354.08	377.92
VC0752	0.09	-0.105289	419.3	469.57	400.82	426.4
VC0753	0.05	-0.0868242	386.7	416.89	348.12	408.94
VC0754	0.05	-0.088855	386.02	420.43	396.29	362.57
VC0755	0.72	0.458583	372.5	292.27	468.09	457.62
VC0756	0.1	0.137763	412.31	502.76	547.38	464.25
VC0757	1.38	-1.00888	188.83	355.15	94.77	162.06
VC0758	0.31	0.277509	386.9	337.57	480.39	405.56
VC0759	0.08	0.112119	427.48	518.58	472.45	554.44
VC0760	0.33	0.244845	622.91	664.08	741.37	793.11
VC0761	1.74	0.673016	644.26	560.35	1009.6	939.98
VC0762	1.77	0.749558	433.87	555.68	757.7	935.15
VC0763	0.19	-0.193757	360.38	425.61	317.67	368.9
VC0764	0.27	0.347533	32.76	32.71	44.7	40.02
VC0765	0.08	-0.211156	49.55	56.02	42.24	47.39
VC0766	0.86	-0.545444	144.8	194.78	111.23	118.88
VC0767	1.12	-0.579217	245.07	318.09	186.03	187.35
VC0768	0.82	-0.484596	231.06	275.28	164.02	195.37
VC0769	0.02	0.0605112	6.61	8.15	7.99	7.5
VC0770	9.15	-1.64138	1101.79	1423.93	353.47	430.2
VC0771	0.53	0.832892	26.74	61.07	41.43	130.19
VC0772	0.74	0.979669	7.59	12.7	11.93	32.42
VC0773	1.84	1.44563	7.94	10.63	18.4	38.9
VC0774	0.78	1.19893	4.73	12.69	12.15	37.19
VC0775	0.52	0.899136	6.42	15.02	10.46	35.09
VC0776	0.1	0.292527	9.65	15.11	8.27	23.15
VC0777	0.23	0.583079	4.11	14.94	8.82	22.82
VC0778	0.17	0.481913	5.84	17.04	8.07	26.6
VC0779	0.4	0.638612	13.57	22.41	21.75	37.13
VC0780	0.02	0.0733001	8.5	12.43	5.72	16.46
VC0781	0.03	-0.0581992	64.45	68.64	64.94	63.06
VC0783	0.03	0.10268	6.14	8.05	8.16	7.22
VC0784	0.4	0.556902	15.59	33.34	34.37	39.92
VC0786	0.26	0.388628	14.9	18.07	20.11	23.91
VC0787	0.02	-0.0641483	22.96	37.8	27.61	30.21
VC0788	0.27	-0.503074	36.92	55.61	34.49	28.01
VC0789	0.08	-0.275345	21.6	47.14	21.94	32.16
VC0790	0.05	0.17427	10.92	11.5	10.95	14.86
VC0791	0.13	0.330724	5.56	4.77	8.11	5.44
VC0792	2.3	2.00695	1.51	1.46	7.36	9.41
VC0793m	5.47	2.2497	2.62	2.65	14.48	15.28
VC0794	0.73	1.42212	0.94	1.13	8.56	4.95
VC0795	2.2	1.89287	2.48	1.42	8.89	10.46
VC0796	10.29	4.26162	0.37	0.22	18.74	16.61
VC0797	3.63	2.85403	1.32	1.6	26.22	28.78
VC0798	7.59	2.81121	2.87	3.74	28.57	31.12
VC0799	8.21	2.76121	2.18	4.36	24.47	30.05
VC0800	4.8	2.80294	2.93	1.78	24.54	29.26
VC0801	1.84	1.59562	4.17	5.57	21.62	13.74
VC0802	0.18	0.462122	15.27	13.74	25.52	17.37
VC0803	1.04	-0.620891	116.04	137.33	80.49	82.09
VC0804	0.12	-0.290361	35.18	49.28	32.36	34.94
VC0806	1.06	-0.640233	154.12	202.36	97.06	128.31
VC0807	0.43	0.571587	30.46	54.35	54.74	75.33
VC0808	1.46	2.00864	1.28	3.12	33.28	21.14
VC0809	12.98	1.98102	40.75	33.8	162.96	145.81
VC0810	18.89	3.42565	23.23	18.47	333.19	201.05
VC0811	4.13	1.75617	97.51	46.35	320.04	219.56
VC0812	0.43	-0.421674	116.99	77.25	67.24	76.78
VC0813	0.64	-0.536734	110.66	95.91	68.8	71.83
VC0814	0.05	-0.128238	60.19	44.19	44.3	51.02
VC0815	0.29	-0.341165	42.15	37.2	28.62	33.54
VC0816	0.21	0.678681	5.37	1.3	9.82	8.84
VC0817	7.1	1.91817	20.97	20.1	69.71	97.91
VC0818	60.09	5.60535	9.24	6.3	560.78	411.21
VC0819	194.73	8.6885	3.69	4.14	2330.85	1902.31
VC0820	110.52	7.10121	12.47	8.54	2284.02	1458.61
VC0821	124.3	5.89812	38.4	31.75	2666.91	2084.42
VC0823	78.83	4.39816	116.58	94.16	2510.04	2325.76
VC0824	58.44	3.46828	456.6	459.8	4933.92	5787.92
VC0825	107.29	5.57915	11.39	9.59	612.71	527.95
VC0826	16.55	2.642	225.46	137.41	1313.21	1163.23
VC0827	28.85	2.69328	107.11	115.39	744.06	771.85
VC0828	1000	8.92963	29.7	27.89	17267	15920.5
VC0829	147.88	7.6934	5.17	4.06	1363.48	1103.61
VC0830	123.06	7.73711	7.81	7.89	2595.18	2016.2
VC0831	151.69	7.72095	8.29	9.24	2792.06	1902.15
VC0832	69.94	7.47237	6.9	6.79	2904.56	1311.82
VC0833	116.64	7.25078	12.44	8.54	2463.08	1729.7
VC0834	101.43	7.44172	12.85	9.87	3442.2	2147.91
VC0835	178.07	7.20366	10.79	9.3	1886.07	1608.79
VC0836	157.08	7.00585	11.72	13.05	2071.17	1696.4
VC0837	220.79	7.36508	57.98	53.2	11553.8	9491.22
VC0838	142.39	6.69456	22	18.93	2791.2	2214.3
VC0839	160.98	6.44422	21.92	23.77	2138.31	2379.63
VC0840	134.88	5.93882	37.51	29.65	2464.79	2184.72
VC0841	183.68	6.39333	59.65	55.33	5678.46	5103.18
VC0842	80.77	5.80124	14.93	10.06	830.32	881.3
VC0843	80.96	5.55607	11.03	13.63	585.53	781.35
VC0844	124.26	7.03807	10.92	10.3	1977.39	1523.22
VC0845	130.76	5.36128	27.26	23.14	1170.84	1098.99
VC0846	6.51	2.36542	9.67	7.24	44.65	58.85
VC0847	0.37	-0.452609	69.07	43.57	42.72	38.6
VC0848	0.17	-0.20741	683.02	548.74	581.17	485.4
VC0849	1.23	-0.83163	103.84	129.7	59.09	68.11
VC0850	0.4	-0.545663	81.26	110	51.84	74.8
VC0851	2.44	1.02698	149.67	112.49	271.1	282.21
VC0852	0.07	0.135683	59.85	47.52	70.7	48.43
VC0853	0.03	0.0686221	139.02	92.91	138.76	106.52
VC0854	0.14	0.189691	615.36	813.39	697.89	942.59
VC0855	0.12	0.149337	1975.35	2229.86	2010.3	2681.66
VC0856	0.14	-0.225971	292.92	439.42	240.71	381.45
VC0857	0.07	0.283717	7.08	5.9	8.77	8.33
VC0858	0.04	0.222422	2.48	1.72	2.7	2.91
VC0859	0.52	1.08332	3.91	2.77	14.9	4.98
VC0860	6.51	2.6794	2.06	2.49	19.53	18.23
VC0861	2.44	2.06865	4.75	4.03	27.49	25.11
VC0862	0.09	-0.335914	62.32	10.98	35.72	18.78
VC0863	0.79	-0.592916	139.34	96.7	70.27	84.27
VC0864	0.04	-0.100354	53.02	40.95	45.29	42.48
VC0866	0.12	0.177181	63.41	52.21	71.07	60.92
VC0868	0.16	-0.549005	4.61	3.36	1.41	1.08
VC0869	0.7	0.461543	25.24	29.38	38.38	37.68
VC0870	0.1	0.240363	35.45	33.19	52.66	30.6
VC0871	0.73	0.815845	73.7	52.13	110.76	125.15
VC0872	0.33	0.476321	128.13	82.95	155.63	148.37
VC0873	5.07	1.36487	56.37	58.01	158.82	147.23
VC0875	1.06	-0.674077	495.92	682.89	294.28	432.07
VC0876	0.02	0.0494491	47.16	59.58	62.83	48.14
VC0878	0.46	0.722956	29.71	33.25	66.17	45.67
VC0879	0.19	0.525205	23.4	30.26	47.54	38.51
VC0880	0.22	-0.451485	50.57	168.98	53.56	100.05
VC0881	0.11	-0.19489	73.37	91.62	69.22	73.94
VC0882	0	-0.00556354	111.37	44.49	99.84	56.99
VC0884	0.27	0.412143	32.13	31.7	36.96	49.99
VC0885	0.2	0.455489	40.86	55.06	37.56	100.66
VC0886	0.76	0.748303	59.64	86.79	85.7	170.51
VC0887	0.26	-0.414851	76.22	107.7	56.64	77.76
VC0888	0.98	-0.706448	99.47	136.51	61.94	79.22
VC0889	0.27	-0.251343	375.41	371.11	275.48	351.06
VC0890	0.19	-0.197372	232.29	243.44	192.91	221.65
VC0891	0.14	-0.194997	297.64	312.86	251.45	280.49
VC0892	0.27	0.309979	71.93	92.53	106.89	99.06
VC0893	0.07	-0.11479	91.18	91.64	87.63	81.36
VC0894	1.21	-0.761214	271.66	389.33	152.65	228.66
VC0896	0.33	-0.36685	55.7	68.31	47.81	47.41
VC0897	0.24	-0.396558	58.4	89.29	47.21	62.09
VC0898	0.31	-0.331628	126.87	175.95	112.85	125.83
VC0899	7.43	1.56193	94.98	70.6	261.59	248.03
VC0900	0.36	0.372463	172.08	124.53	222.12	167.82
VC0901	1.04	-0.593185	76.89	65.85	49.79	44.02
VC0902	1.04	-0.572449	144.5	147.05	97.72	96.68
VC0903	0.17	-0.281047	56.62	71.06	46.16	57.67
VC0904	0.11	-0.201873	42.75	62.27	44.72	45.79
VC0905	0.35	0.36473	182.22	192.13	292.12	196.25
VC0906	0	0.005079	53.34	107.91	70.24	91.33
VC0907	0.05	0.104814	57.16	90.95	80.16	79.7
VC0908	0.14	-0.175663	162.9	160.16	142.55	143.33
VC0909	0.27	-0.284386	86.38	98.74	77.48	73.86
VC0910	1.44	0.66284	514.66	419.27	682	822.58
VC0911	0.17	0.216618	521.42	368.99	471.18	574.55
VC0913	10.62	1.86517	59.2	54.69	242.39	192.87
VC0914	8.61	1.70261	24.01	33.78	100.13	95.96
VC0916	9.64	2.60022	54.14	28.07	344.36	236.12
VC0917	39.49	3.64588	27.22	20.45	348.77	310.13
VC0918	48.4	3.57147	28.96	25.33	353.54	341.92
VC0919	23.73	3.23917	29.39	25.34	330.82	248.95
VC0920	15.86	2.64494	11.8	12.45	88.63	77.42
VC0921	9.69	2.56196	4.88	4.56	30.59	33.59
VC0922	12.01	2.49047	8.37	9.76	53.72	58.66
VC0923	10.91	2.61654	20.02	27.03	137.28	189.87
VC0924	19.21	2.39768	23.74	24.7	137.81	131.98
VC0925	10.31	2.03532	23.27	31.91	115.66	124.36
VC0926	10.77	2.07508	20.61	24.58	110.05	92.58
VC0927	8.32	2.2198	23.75	19.31	132.86	90.21
VC0928	34.65	3.4335	53.71	40.6	612.26	506.55
VC0929	20.09	3.30363	27.87	16.9	304.16	207.7
VC0930	12.3	1.69923	68.25	60.04	222.4	207.82
VC0931	18.21	3.62125	4.92	2.53	59.59	56.14
VC0932	29.95	4.7959	23.76	8.3	706.45	531.23
VC0934	47.01	4.97193	7.17	3.92	191.32	244.44
VC0935	50.23	4.95678	9.36	4.98	281.25	266.57
VC0936	31.49	4.1614	9.31	8.58	182.66	204.36
VC0937	54.04	3.81499	11.54	11.2	165.86	180.85
VC0938	16.11	3.1561	9.16	9.43	84.19	109.65
VC0939	0.37	0.495172	57.83	76.7	76.43	117.92
VC0940	0.06	0.138793	44.77	46.71	55.69	46.06
VC0941	0.28	-0.256108	400.61	502.56	352.91	401.34
VC0942	0.02	0.0570722	263.16	149.46	292.75	140.98
VC0943	2.73	-0.9433	439.05	577.8	238.13	281.04
VC0944	1.38	-0.696487	471.69	654.31	326.75	358.13
VC0945	1.6	-0.884824	194.42	214.41	110.58	105.17
VC0947	2.93	0.777139	826.92	783.47	1410.5	1387.28
VC0948	1.11	0.671266	221.1	176.94	371	277.14
VC0949	0.03	0.0816732	72.34	134.67	79.82	140.24
VC0950	0.11	-0.132553	152.04	151.55	134.06	143.19
VC0951	0.17	-0.204294	220.74	257.55	199.68	214.37
VC0952	0.08	-0.125719	324.47	275.8	267.5	283.36
VC0953	0.12	0.159596	169.22	204.51	188.62	231.05
VC0954	0.19	0.212361	195.62	180.79	232.8	206.94
VC0956	0.43	-0.305968	510.52	458.89	376.11	407.5
VC0957	0.37	0.63972	91.8	28.34	101.11	100.56
VC0958	0.56	0.367386	199.38	180.24	246.64	247.79
VC0959	0.93	0.461795	859.96	768.57	1107.82	1158.94
VC0960	0.49	0.349205	376.59	355.69	472.15	469.55
VC0961	0.03	0.0467328	477.81	472.98	483.19	502.7
VC0962	1.49	-0.692445	602.16	677.01	331.68	450.91
VC0963	0.03	-0.058386	28.48	38.12	33.11	30.77
VC0964	0.04	-0.0598647	1606.97	1307.98	1536.36	1267.6
VC0965	0.02	-0.0460601	475.13	292.72	440.41	305.65
VC0966	0.05	0.120361	1111.42	613.36	1100.56	795.24
VC0968	0.29	-0.535706	146.64	569.13	271.08	197.19
VC0969	0.95	0.605434	67.6	77.23	109.39	114.76
VC0970	0.15	0.17385	230.41	272.88	269.77	300.95
VC0971	0.39	-0.361149	71.97	91.42	57.07	69.2
VC0972	6.97	1.73146	65.32	43.13	184.56	198.04
VC0973	1.34	0.839799	36.13	31.54	62.77	62.58
VC0974	0.36	0.462135	83.29	57.88	104.83	95.17
VC0975	0.74	0.571031	153.3	217.67	256.26	304.47
VC0976	1.12	0.547123	163.67	164.06	251.39	233.56
VC0977	0.07	0.129713	40.12	40.89	41.3	47.92
VC0979	0.1	0.218034	34.18	23.89	32.19	36.56
VC0980	0.33	0.417614	48.11	32.82	58.27	52.52
VC0981	0.01	-0.0323746	61.72	79.44	71.99	66.07
VC0982	0.02	-0.0482133	159.1	267.51	151.8	259.34
VC0983	0.16	-0.234795	145.33	190.39	122.22	161.12
VC0984	0.31	-0.286441	218.3	199.01	182.08	159.52
VC0985	0.1	0.121597	847.02	918.32	863.08	1067.33
VC0986	1.08	-0.536226	1134.12	983.23	768.07	684.19
VC0987	0.29	-0.308904	70.35	71.62	56.22	57.82
VC0988	0.26	-0.266241	136.75	184.8	132.02	134.14
VC0990	0.17	-0.260074	71.43	84.23	62.55	66.35
VC0991	1.54	1.36371	34.11	29.49	146.07	40.52
VC0992	0.33	-0.35964	58.95	81.39	49.64	58.67
VC0993	0.1	-0.135811	106.28	107.49	88.99	105.54
VC0994	0.26	0.267419	87.64	76.3	101.42	97.95
VC0995	0.87	0.496072	170.16	156.15	211.3	254.86
VC0997	0.76	-0.394882	597.61	602.02	444.53	465.97
VC0998	0.26	0.225637	86.72	77.14	98.42	94.59
VC0999	0.49	-0.509935	105.31	154.99	73.47	105.79
VC1000	0.12	-0.211714	820.49	1448.72	801.95	1144.03
VC1001	0.02	-0.0362735	258.79	295.18	273.26	267.92
VC1002	0.01	0.023844	189.29	186.03	199.68	183.45
VC1003	0.36	0.393784	139.81	120.62	200.29	147.93
VC1004	0.18	0.231883	52.15	69.22	66.82	76.71
VC1005	0.05	-0.0683962	180.23	199.5	179.35	183.31
VC1006	0.11	-0.171537	136.13	119.16	127.26	99.43
VC1008	0.84	0.590364	80.84	88.6	148.58	111.48
VC1009	0.32	0.440519	79.33	124.3	111.39	170.8
VC1010	0.48	-0.42825	354.9	263.47	225.54	231.05
VC1011	0.01	-0.0327426	153.98	103.2	141.83	110.85
VC1012	0.04	-0.0723777	186.04	177.8	173.75	173.04
VC1013	0.63	-0.464295	150.99	170.61	110.78	120.29
VC1014	0.33	-0.358678	127.46	154.1	88.97	128.66
VC1015	0.71	-0.403562	193.19	180.87	137.93	144.14
VC1016	0.11	-0.182461	84.23	113.89	82.01	91.56
VC1017	0.37	-0.379022	121.91	159.7	102.41	111.95
VC1018	0.06	0.0971479	91.68	79.95	99.59	85.14
VC1021	0.28	-0.239123	208.32	201.74	173.84	173.46
VC1022	0.44	-0.436584	150.56	164.46	111.23	118.9
VC1023	0.14	0.203611	78.31	63.66	78.33	86.87
VC1024	0.02	0.0348024	105.8	151.77	121.3	143
VC1025	0.05	-0.0850242	175.85	153.31	154.72	156.29
VC1026	0.03	0.0549554	170.49	166.28	191	160.73
VC1027	0.03	-0.0693123	143.01	115.29	126.63	120.22
VC1028	0.03	-0.0555773	116.27	121.53	101.82	127
VC1029	0.04	0.0839872	43.54	46.69	51.92	44.31
VC1031	0.06	0.194874	17.83	22.7	21.05	26.2
VC1033	2.08	0.854476	124.81	100.93	182.93	235.16
VC1034	1.65	0.649017	866.83	733.99	1251.66	1295.31
VC1035	0.89	0.855501	14.73	13.33	25.46	28.17
VC1036	1.15	-0.563358	477.45	481.41	283.61	361.1
VC1037	0.15	-0.228138	121.1	158.88	93.58	143.98
VC1038	3.85	-0.933604	573.83	588.59	299.07	302.82
VC1039	0.16	0.164329	175.97	169.15	203.93	185.1
VC1040	0.4	-0.368777	168	149.05	127.02	117.43
VC1041	0.05	0.152208	26.88	19.86	32	21.23
VC1042	0.03	0.0791411	27.23	23.12	27.67	25.97
VC1043	0.04	0.0736029	1258.63	904.04	1178.53	1111.63
VC1044	6.32	1.38862	80.73	82.57	204	237.72
VC1045	4.02	1.23393	84.58	71.46	191.76	189.08
VC1046	0.01	0.0214795	24.94	44.46	36.18	34.27
VC1047	0.05	-0.116802	26.61	43.92	29.29	35.41
VC1048	0.48	0.389864	186.87	178.85	220.96	263.88
VC1049	1.1	0.660508	115.96	89.5	177.05	155.06
VC1050	0.6	0.616838	18.11	19.38	27.06	32.14
VC1051	0.03	-0.0647058	513.67	353.88	426.59	406.09
VC1052	0.03	-0.0524123	168.46	186.96	159.89	182.99
VC1053	0.03	0.0495262	436.27	420.78	438.31	452.37
VC1054	0.03	-0.0441482	391.47	340.23	350.09	361.86
VC1055	0.02	0.0292303	716.84	764.87	710.43	806.45
VC1056	0.03	0.0569306	562.88	854.89	615.93	863.66
VC1057	0.04	0.154077	24.96	36.88	38.03	32.09
VC1058	0.48	-0.549525	66.86	84.34	48.55	52.22
VC1059	0.03	0.0434292	185.18	214.3	194.85	218.01
VC1060	0.05	-0.10792	254.09	178.41	237.75	164.04
VC1061	6.32	2.69156	30.92	8.03	195.47	137.16
VC1062	0.51	0.662775	56.09	34.27	89.4	61.41
VC1063	0.04	0.0730187	103.63	98.26	105.06	108.41
VC1064	0.62	0.465791	161.51	168.26	247.52	214.47
VC1065	0.15	0.327209	53.19	40.9	74.14	48.04
VC1066	0.84	0.703715	32.49	29.15	50.32	53.41
VC1067	0.62	-0.438279	59.94	68.45	45.03	49.05
VC1068	0.1	0.266725	32.76	26.48	41.16	32.43
VC1069	0.01	-0.0215161	59.82	63.51	62.77	59.03
VC1070	0.02	-0.0735841	31.97	52.64	34.28	45.47
VC1071	0.09	0.220643	11.29	21.02	17.21	20.94
VC1073	6.97	1.93156	8.3	13.79	39.61	51.27
VC1074	0.73	-0.50343	132.92	144.83	88.67	105.38
VC1075	0	0.00921057	12.31	22.38	14.34	20.42
VC1076	0.03	0.106904	8.42	12.48	11.77	11
VC1077	1.1	0.603122	266.47	231.5	352.2	417.21
VC1078	0.19	-0.271764	313.62	326.22	284.65	242.52
VC1079	0.31	-0.262978	251.92	279.49	211.18	230.82
VC1080	0.39	0.681917	32.22	16.93	42.55	42.93
VC1081	1.08	1.08791	12.55	7.51	28.83	18.4
VC1082	0.28	0.709688	6.44	7.16	13.09	13.26
VC1083	0.19	0.49513	7.39	7.74	11.26	11.85
VC1084	0.05	0.13859	9.53	7.94	9.76	9.8
VC1085	0.18	0.427005	6.17	5.3	6.66	9.56
VC1086	0.68	0.798781	7.81	6.36	11.16	15.06
VC1087	0.87	0.663654	22.81	21.99	34.32	38.51
VC1088	0	-0.000787682	6.49	8.76	6.72	8.49
VC1089	0.21	0.516597	6.53	5.28	8.11	10.23
VC1091	2.69	0.871278	263.13	230.44	501.04	419.63
VC1092	1.62	0.995913	31.16	48.91	74.15	92.07
VC1093	1.34	1.00151	33.52	47.51	61.7	109.26
VC1094	1.32	0.776497	39.51	51.09	76.49	82.47
VC1095	0.57	0.628142	33.05	61.76	66.66	84.33
VC1096	0.05	-0.212993	8.09	7.29	9.48	3.41
VC1097	0.5	-0.370419	2603.9	2063.93	1677.04	1925.31
VC1098	1.58	-0.630548	2124.63	1911.97	1186.82	1404.64
VC1099	0.37	0.419767	102.34	76.85	121.37	123.33
VC1100	0.02	-0.0429034	65.99	50.45	64.13	49.47
VC1101	1.56	0.821054	43.95	50.58	92.4	78.93
VC1102	0.73	0.829602	14.98	28.1	31.66	49.31
VC1103	0.17	0.397569	12.86	27.28	20.72	34
VC1104	0.04	-0.0938324	21.39	33.72	26.9	24.52
VC1105	0.71	-0.679127	54.19	82.87	33.9	48.97
VC1106	0.04	0.085745	88.6	105.17	89.38	116.99
VC1107	0.42	0.376255	110.28	105.79	139.98	143.97
VC1108	0.21	0.223442	92.74	105.04	110.71	121.69
VC1110	0.68	-0.405716	491.04	526.39	351.27	414.05
VC1111	0.17	-0.395952	7.79	12.78	8.38	6.64
VC1112	0.03	0.0776787	30.05	23.99	30.15	27.43
VC1113	0.03	0.06343	21.44	19.19	21.78	21
VC1114	0.02	-0.0420806	21.02	25.2	21.23	23.56
VC1115	0.01	0.0400187	49.34	25.26	37.6	39.96
VC1116	0.26	0.674646	0.94	0	5.71	2.2
VC1117	0.25	0.359554	65.51	105.92	87.71	135.85
VC1118	0.12	0.380216	11	7.78	14.66	11.85
VC1119	0.3	0.581309	7.85	12.15	16.92	14.96
VC1120	0.64	0.708302	9.82	12.47	18.47	19.48
VC1121	0.19	0.392754	11.65	15.59	21.08	15.97
VC1122	0.37	0.431165	20.88	22.75	28.59	31.3
VC1123	0.06	0.228293	10.92	11.47	9.98	17.11
VC1124	0.25	0.59378	5.55	11.77	13.21	15.48
VC1125	0.14	0.352447	11.91	14.9	18.15	17.5
VC1126	1.66	-0.605008	455.14	472.65	308.04	298.63
VC1127	0.8	-0.519425	254.42	330.11	199.2	204.51
VC1128	1.07	-0.503458	454.19	506.25	348.24	325.82
VC1129	2.63	-0.848146	173.34	178.42	91.58	101.45
VC1130	48.49	-6.65976	1080.47	554.94	5.06	3.91
VC1131	0.05	0.127592	31.65	62.18	43.38	59.71
VC1132	0.99	0.645579	47.47	44.8	74.31	73.23
VC1133	1.66	0.898072	21.69	23.17	42.76	43.5
VC1134	0.61	0.58924	26.24	34.57	41.72	51.94
VC1135	0.58	0.615448	22.33	31.51	35.98	48.83
VC1136	0.4	0.61618	17.34	29.21	30.83	43.79
VC1137	0.54	0.64153	21.04	32.62	39.37	47.27
VC1138	0.3	0.444182	20.06	21.86	30.57	28.06
VC1139	0.33	0.499998	22.98	32.76	35.49	45.63
VC1140	0.06	-0.144633	71.2	56.79	69.31	46.46
VC1141	1.21	0.559995	151.15	182.76	242.33	255.55
VC1142	0.39	0.764108	17.87	20.63	40.2	33.01
VC1143	0.42	0.437553	331.85	218.28	395.63	364.93
VC1144	0.61	0.42344	216.09	245.78	271.3	355.07
VC1145	0.45	-0.384283	98.56	127.05	79.84	91.76
VC1146	0.1	-0.231022	629.81	302.42	513.95	273.06
VC1147	0.7	0.709163	13.16	12.4	23.37	20.21
VC1148	0.16	0.171821	210.56	197.35	231.21	231.32
VC1149	0.33	-0.257734	209.42	208.66	170.58	178.86
VC1150	0.42	-0.438373	239.31	188.32	182.65	130.02
VC1151	0.09	-0.172828	48.16	73.39	48.6	58.4
VC1152	0.34	-0.308274	177.64	154.55	133.44	134.29
VC1153	1.1	0.949914	37.76	22.31	61.97	61.84
VC1154	0.33	0.278264	469.68	560	596.31	661.16
VC1155	0.25	0.475112	20.52	15.71	27.43	25.39
VC1156	1.21	1.07406	12.57	7.56	28.8	17.25
VC1158	1.36	0.655016	162.38	144.2	268.53	222.47
VC1159	0.1	0.151956	95.85	86.55	117.44	86.95
VC1160	1.59	0.635104	166.16	166.35	260.79	262.56
VC1161	1.66	0.643895	179.47	207.69	300.91	311.59
VC1162	0.66	0.643809	288.15	164.05	440.35	291.16
VC1163	1.03	-0.725466	123.95	157.41	65.33	100.79
VC1164	1.19	-0.699292	127.84	161.46	80.84	94.17
VC1165	0.07	-0.15236	39.53	35.89	37.53	30.28
VC1166	0.95	-0.522847	622.81	712.83	405.09	518.17
VC1167	0.75	-0.569636	133.06	111.96	79.67	83.4
VC1168	0	-0.00325444	27.67	69.01	39.79	56.43
VC1169	0.17	0.275398	35.56	41.64	41.57	52.97
VC1170	0.33	0.38529	30.2	39.22	44.76	47.14
VC1171	1.54	0.8717	19.79	20.96	39.09	37.85
VC1172	0.73	0.796343	12.39	13.12	26.98	19.89
VC1173	0.04	0.164527	5.46	9.35	6.85	10.19
VC1174	0.1	0.254843	5.88	6.22	8.38	6.47
VC1177	0.37	-0.367091	163.44	149.6	138.95	102.42
VC1178	0.04	0.0758263	244.33	187.67	254.66	203.89
VC1179	0.05	-0.0814068	232.95	267.93	265.1	208.57
VC1180	0.25	-0.235055	125.09	133.28	100.54	118.61
VC1181	0.08	-0.112542	140.59	114.63	125.81	110.74
VC1182	0.42	-0.381434	295.32	372.8	217.52	291.65
VC1183	0.31	-0.512528	23.52	26	16.34	17.15
VC1184	0.24	-0.495033	19.17	52.01	16.04	31.77
VC1185	0.07	-0.19547	24.64	13.6	20.69	12.49
VC1186	0.04	-0.0945597	82.98	78.2	62.64	88.19
VC1187	0.04	-0.104943	55.92	69.75	56.82	59.48
VC1188	0.16	-0.159948	368.64	362.5	309.1	345.96
VC1189	0.02	0.0507783	204.43	85.08	149.41	154.03
VC1190	0.88	0.615921	37.82	41.34	66.02	57.81
VC1191	1.21	1.30516	17.73	21.5	80.32	33.01
VC1193	0.92	-0.861115	216.39	139.62	90.76	96.85
VC1194	0.01	0.0242211	77.27	48.43	75.09	53.76
VC1195	0.5	0.371965	343.35	297.91	444.38	394.71
VC1196	0.14	-0.184884	174.32	145.76	146.72	134.95
VC1197	0.42	0.46114	124.53	82.87	161.38	130.8
VC1198	1.58	0.649174	46.73	51.69	78.45	78
VC1199	0.23	0.465076	16.38	21.9	30.08	25.18
VC1200	0.07	0.136182	29.03	37.36	33.12	40.22
VC1201	0.16	-0.178845	533.3	674.6	514.05	551.53
VC1202	0.25	0.421446	15.61	29.95	24.38	38.21
VC1203	0.55	0.60564	14.47	23.44	26.64	32.66
VC1204	1.3	1.20378	7.19	6.36	16	18.74
VC1205	1.57	1.18509	11.54	7.89	22.05	25.99
VC1206	0.55	0.778077	16.86	10.73	29.49	21.77
VC1207	0.71	0.699978	19.7	19.86	37.6	29.25
VC1208	0.06	-0.121748	1006.56	1431.43	852.84	1382.7
VC1209	0.33	-0.278483	1311.63	1073.93	986.25	979.21
VC1210	0.14	-0.208527	70.46	64.45	56.89	59.58
VC1211	0.03	-0.0783715	11.06	14.54	12.04	12.13
VC1212	0.46	-0.433554	32.59	37.6	22.55	28.83
VC1213	0.27	0.388764	508.56	307.05	696.56	396.55
VC1214	0.08	0.133593	129.2	92.83	134.65	111.05
VC1215	0.17	-0.221207	222.95	194.33	201.83	155.69
VC1216	0.48	0.534947	22.66	29.39	33.19	43.98
VC1217	1.76	1.36161	23.45	39.23	61.01	117.9
VC1219	0.04	-0.062892	188.75	205.63	177.76	200.29
VC1220	0.01	0.0122776	408.96	412.68	406.64	424.75
VC1222	0.43	0.415996	240.21	191.78	312.63	273.84
VC1223	0.13	0.495808	9.95	1.01	13.9	7.8
VC1224	12.13	2.4215	18.9	21.08	101.76	132.41
VC1226	0.08	0.163569	47.86	69.28	63.82	68.22
VC1227	0.02	-0.120502	2.3	5.57	3.5	2.7
VC1228	1.07	0.705901	29.6	37.1	56	55.32
VC1229	0.21	0.513065	5.38	5.44	8.55	8.18
VC1231	1.25	0.596781	171.08	153.52	242.18	256.03
VC1232	0.19	-0.295301	48.33	51.9	39.49	41.42
VC1233	0.05	-0.137268	45.86	67.22	46.08	55.69
VC1234	0.3	-0.286519	80.27	93.66	71.67	70.37
VC1235	1.19	-1.70577	195.15	885.98	104.49	88.28
VC1236	2.98	2.23158	10.11	8.53	97.83	27.91
VC1237	0.05	-0.0951776	60.2	53.46	51.81	54.74
VC1238	0.04	-0.103259	46.26	42.75	33.53	49.09
VC1239	0.14	-0.270954	66.6	47.66	41.6	52.2
VC1240	0.03	0.0632005	69.42	52.57	57.12	71.27
VC1242	0.23	0.289611	51.57	72.03	74.81	77.69
VC1244	0.02	-0.0540714	35.1	39.72	37.74	34.38
VC1245	0.03	-0.0878868	36.66	44.76	31.3	44.93
VC1246	1.16	-0.645823	266.14	225.91	164.84	146.41
VC1247	0.04	-0.0973881	443.7	253.37	416.76	235.13
VC1248	0.11	0.366874	3.42	1.92	4.65	2.87
VC1249	0.27	0.577852	36.78	11.15	40.87	37.38
VC1250	0.06	0.0886333	191.73	221.64	216.32	224.89
VC1252	4.02	1.25588	34.65	44.11	90.48	104.23
VC1253	0.06	-0.143431	73.76	78.89	53.76	83.48
VC1254	1.01	-0.638606	250.78	266.51	161.03	166.46
VC1255	1.18	-0.550109	424.79	373.25	272.32	269.97
VC1256	1.35	-0.561334	487.04	524.29	317.99	363.76
VC1257	0.14	-0.208573	136.88	165.34	105.52	154.66
VC1258	0.02	-0.0269516	1172.41	1049.52	1110.96	1076.86
VC1259	4.17	-1.13548	273.26	244.05	103.74	126.97
VC1260	0.95	-0.693153	67.7	90.3	43.6	51.86
VC1261	0.35	-0.503899	17.47	22.17	12.08	15.02
VC1262	1.41	1.53326	14.43	17.5	57.54	58.74
VC1263	0.36	0.34315	161.52	131.79	194.16	182.78
VC1264	0.73	0.449698	341.98	406.32	466.91	565.97
VC1265	0.84	0.593906	162.36	227.84	252.84	346.91
VC1266	1.38	0.716452	196.54	251.8	322.99	427.95
VC1267	0.82	0.639516	117.96	187.71	208.25	278.63
VC1268	0.02	-0.0396086	33.44	54.17	34.42	50.61
VC1269	1.11	0.784767	52.98	59.47	113.48	86.7
VC1270	0.1	0.143686	139.1	136.39	160.47	145.94
VC1271	0.04	0.149068	14.25	24.93	15.87	28.04
VC1272	2.57	-1.13578	260.2	186.3	98.43	98.17
VC1273	0.1	0.32745	2.63	6.39	6.42	5.57
VC1274	0.1	0.369745	3.68	5.36	5.61	7.36
VC1275	0.93	1.09404	3.83	5.2	10.03	11.52
VC1276	0.57	0.737344	9.71	6.85	13.69	15.68
VC1277	0.11	0.238147	34.42	27.82	28.99	45.78
VC1278	0.07	-0.132676	106.87	86.89	89.23	87.61
VC1279	0.02	-0.0468329	86.22	145.96	98.18	126.27
VC1280	3.48	1.49835	12.28	20.41	50.15	48.67
VC1281	2.4	2.28762	1.28	7.01	36.22	35.49
VC1282	6.12	2.10063	5.86	6.22	26.13	32.22
VC1283	1.78	1.83166	5.85	4.97	27.63	26.82
VC1284	4.82	1.80807	7.43	7.75	27.62	30.74
VC1285	1.5	0.976055	25.12	23.55	46.96	53.27
VC1286	0.83	0.631805	42.07	38.67	56.51	71.6
VC1287	1.69	-0.711741	159.33	171.21	88.36	111.26
VC1288	2.11	-0.719034	255.93	279.35	153.42	168.99
VC1289	2.13	-0.716541	257.49	246.24	144.71	159.52
VC1290	0.23	-0.359005	34.28	35.53	25.28	28.27
VC1291	0.31	0.366165	73.32	52.42	96.4	68.57
VC1293	0.27	0.283496	177.23	165.29	243.69	177.51
VC1294	0.08	-0.317211	5.28	2.56	1.61	2.48
VC1295	0.14	-0.283759	13.82	21.91	12.35	16.4
VC1296	0.05	0.117999	28.24	36.77	29.28	41.64
VC1297	0.43	-0.3559	982.82	1050.26	666.6	915.95
VC1298	0.3	0.416049	29.26	18.55	35.79	29.73
VC1299	1.35	-0.988232	140.61	138.86	49.51	84.53
VC1300	3.76	-1.07755	420.49	337.89	161.2	191.69
VC1301	4.61	-1.07454	223.18	244.22	105.33	113.13
VC1302	0.17	0.340986	39.63	24.03	47.24	36.07
VC1303	0.01	-0.0222065	97.63	87.4	93.1	89.77
VC1304	0.23	0.212003	197.96	190.44	238.95	214
VC1305	0.02	0.0571409	143.7	90.97	141.71	105.59
VC1306	0.99	0.616402	49.78	62.44	81.09	93.83
VC1307	1.1	0.712798	33.17	38.59	61.73	58.73
VC1308	0.02	-0.0388611	135.74	159.81	133.44	154.63
VC1309	0.24	-0.284954	112.6	103.44	86.32	90.25
VC1310	0.04	-0.0789915	157.98	172.96	160.5	153.06
VC1311	0.15	-0.244023	47.85	41.21	35.1	39.69
VC1312	3	-1.04091	273.29	211.84	125.53	105.52
VC1313	5.06	-1.29039	197.98	152.17	70.29	69.37
VC1314	1.61	1.38025	4.56	3.42	12.28	11.52
VC1315	0.73	0.903911	5.1	5.83	11.76	10.44
VC1316	2.4	1.15374	128.96	214.34	342.85	454.83
VC1317	5.43	1.03648	949.18	1059.13	2073.55	2114.32
VC1318	8.5	1.32711	4046.26	3593.04	10128	9479.02
VC1319	5.47	1.13321	157.17	147.17	354.76	327.45
VC1320	3.6	0.933079	221.35	217.7	417.2	436.54
VC1321	0.05	0.075	142.03	136.77	134.94	160.13
VC1322	0.05	0.177369	40.95	35.31	34.67	53.48
VC1323	0.12	0.299645	18.72	23.68	27.29	26.31
VC1325	4.7	1.16683	167.71	192.37	456.5	372.52
VC1327	1.34	0.802335	57.63	85.3	110.31	145.51
VC1328	0.04	0.114954	36.44	89.08	49.62	87.27
VC1329	10.41	1.82876	159.94	124.94	567.64	493.2
VC1330	9.37	2.49203	8.31	10.07	63.3	54.41
VC1332	8.3	2.31956	5.01	6.07	32.89	29.3
VC1333	0.31	0.83826	3.56	1.73	8.68	4.6
VC1334	0.06	0.260609	1.01	2.94	3.39	1.9
VC1335	0.29	0.58853	8.88	9.76	17.77	12.4
VC1336	0.48	0.799782	5.09	7.71	11.95	12.46
VC1337	0.14	0.446275	2.25	5.67	5.02	6.72
VC1338	0.33	0.561674	3.32	5.39	7.35	6.12
VC1339	0.27	0.635047	2.29	6.34	7.22	7.68
VC1340	0.1	0.269127	4.04	9.04	7.26	8.88
VC1341	0.51	-0.469976	135.97	181.37	116.17	109.95
VC1342	0.36	-0.469998	78.31	142.86	61.92	94.2
VC1343	0.03	0.119258	10.3	6.46	9.2	9.39
VC1344	0.12	0.314092	6.55	9.23	8.36	11.86
VC1345	0.21	0.446514	6.22	9.01	10.27	11.38
VC1346	0.06	0.202153	7.9	10.51	8.22	13.36
VC1347	0.16	0.419457	9.4	9.56	11.09	15.69
VC1348	0.3	0.655717	4.14	3.97	5.25	8.92
VC1349	1	0.649644	12.59	11.27	17.91	20.35
VC1350	0.15	-0.204835	270.76	201.12	206	203.27
VC1353	1.12	0.702684	18.24	21.14	28.31	37.21
VC1354	2.3	-0.86402	126.91	150.3	76.76	73.15
VC1355	0.12	0.366874	17.93	15.05	25.22	20.27
VC1356	0.17	-0.367233	60.75	39	36.31	39.21
VC1358	1.03	0.762392	168.75	233.36	261.19	442.5
VC1359	0.02	-0.100816	6.24	6.94	4.36	7.64
VC1360	0.01	0.0378795	3.76	5.21	3.55	5.68
VC1361	0.08	0.282368	3.26	3.95	3.48	5.75
VC1362	0.03	-0.110156	4.77	3.71	3.2	4.49
VC1363	0.07	-0.141301	49.4	63.45	44.98	56.84
VC1364	0.26	-0.276903	102.33	97.42	79.43	84.89
VC1365	0.47	-0.39834	124.37	138.22	92.53	105.19
VC1366	0.28	-0.313302	132.15	143.82	95.11	125.48
VC1367	0.05	-0.117678	73.06	40.55	63.37	41.39
VC1368	0.62	0.935537	90.77	26.8	146.75	108.57
VC1369	0.21	0.49813	6.18	4.69	8.84	7.72
VC1370	0.01	0.025154	3.69	3.58	4.72	2.78
VC1371	0.01	0.0164675	31.17	34.3	35.63	30.87
VC1372	0.31	0.403397	25.17	22.84	28.71	36.06
VC1373	0.19	0.21192	48.46	58.1	58.92	65.25
VC1374	0.19	-0.247166	214.57	253.41	151.66	240.92
VC1375	0.37	-0.356171	188.46	194.27	129.18	167.9
VC1376	0.75	0.813228	30.87	14.46	47.82	36.89
VC1377	0.31	-0.387172	83.28	75.85	64.87	55.7
VC1379	0.24	0.372303	60.44	57.4	59.9	95.9
VC1380	0.2	-0.34564	120.39	76.73	77.65	75.7
VC1382	0.48	-0.320121	148.05	159.88	117.22	128.96
VC1384	0.18	0.198671	460.21	572.87	586.02	606.09
VC1386	0.11	-0.250253	22.95	36.29	17.49	31.42
VC1388	0.34	-0.342154	89.28	76.63	66.27	64.07
VC1389	0	-0.0166352	10.92	7.94	8.32	10.27
VC1390	0.1	0.235523	14.47	13.78	19.21	14.82
VC1391	0	0.0125246	56.71	92.48	61.73	88.84
VC1392	0.02	0.054901	24.39	37.91	28.67	36.14
VC1393	0.04	-0.139009	28.7	46.91	28.53	38.88
VC1394	0.11	0.260619	9.06	14.65	14.54	14.39
VC1395	0.17	0.481445	13.45	8.15	18.13	15.2
VC1396	0.1	0.390314	8.28	2.74	8.03	9.74
VC1397	0.56	0.67733	8.86	5.84	11.53	13.14
VC1398	0.12	0.449238	7.34	3.81	7.99	9.86
VC1399	0.1	0.329546	6.35	4.67	7.25	7.46
VC1400	0.25	0.55763	6.88	10.88	15.5	12.66
VC1401	1.05	0.998055	8.03	9.29	18.08	19.09
VC1402	2.02	1.25537	7.42	8.84	18.4	23.21
VC1403	1.25	0.913254	10.2	8.79	19.75	17.75
VC1405	1.08	0.955844	9.06	6.62	17.35	15.16
VC1406	1.28	0.811666	28.8	22.62	45.26	48.07
VC1407	0.18	-0.203138	125.92	110.58	102.1	103.33
VC1408	0.25	-0.413476	29.33	37.15	25.33	23.37
VC1409	0.08	0.137178	63.35	85.5	67.73	96.87
VC1410	0.28	0.272254	76.62	86.27	94.93	103.32
VC1411	0.08	0.148003	48.62	72.3	59.48	75.21
VC1413	0.03	-0.0646611	26.36	34.58	25	33.12
VC1414	0.23	-0.212777	197.66	213.66	167.16	187.48
VC1415	33.05	3.50217	24.61	27.09	302.98	344.57
VC1416	9.63	2.01912	6.3	7.44	26.68	32.69
VC1417	2.93	1.44195	16.21	14.12	39.66	49.38
VC1418	10.14	2.20486	16.53	11.14	63.45	75.58
VC1419	13.26	2.88534	11.89	8.33	91.39	82.61
VC1420	10.02	2.9026	5.59	6.46	46.67	63.55
VC1421	1.81	1.42957	10.46	17.9	33.28	52.79
VC1422	0.09	-0.136721	89.49	114.75	102.23	83.22
VC1422a	0.43	0.720711	48.21	40.47	90.42	68.3
VC1423	0.8	0.803365	102.95	59.01	190.31	107.82
VC1424	2.24	-0.777101	434.54	400.88	257.97	224.82
VC1425	0.82	-0.46031	738.15	681.26	468.15	559.49
VC1426	1.22	-0.697077	319.66	377.42	174.43	248.73
VC1427	1.03	-0.780484	296.06	442.6	153.41	263.79
VC1428	3.14	-0.827826	474.88	497.04	273.37	269.35
VC1429	0.23	-0.294617	64.58	61.13	55.58	46.43
VC1430	0.4	-0.425917	97.29	76.48	69.66	58.62
VC1431	0.02	0.0383281	74.15	74.39	77.6	75.62
VC1432	3.3	-1.03562	150.4	138.7	68.06	70.33
VC1433	0.59	0.607292	129.57	70.89	174.72	141.12
VC1434	0.26	-0.220917	517.31	516.53	422.03	464.86
VC1435	0.04	0.0917188	79.2	98.15	82.53	107.14
VC1436	0.07	-0.205611	78.61	117	56.27	109.22
VC1437	0.12	-0.182013	74.54	96.21	63.36	86.66
VC1438	0.11	0.189818	68.81	66.95	78.49	77.99
VC1439	0.93	-0.554239	625.07	822.11	435.69	540.06
VC1440	1.01	-0.711774	466.92	593.65	266.85	365.48
VC1441	1.62	-0.633252	707.97	787.89	455.79	501.54
VC1442	0.75	-0.674129	570.15	1080.77	408.13	598.25
VC1443	0.12	0.216719	67.58	65.05	72.33	83.69
VC1444	0.17	0.195697	126.67	138.53	137.22	168.45
VC1445	0.5	0.410516	46.3	49.5	58.55	70.3
VC1446	8.89	1.84366	21.5	23.66	71.77	99.2
VC1447	10.01	1.89642	19.46	22.41	80.21	83.76
VC1448	7.45	1.75031	18.08	26.77	75.61	83.32
VC1449	38.9	3.29929	107	109.89	1250.5	1042.29
VC1450	35.63	3.14632	91.46	103.17	834.38	1007.72
VC1451	45.1	3.2326	76.1	65.87	765	649.68
VC1452	0.34	0.843436	7.86	8.47	19.97	17.46
VC1453	5.97	2.33607	14.67	34.32	134.98	157.11
VC1454	0.4	0.862196	2.91	25.82	30.78	31.23
VC1455	0.05	0.160646	179.72	71.01	165.22	121.32
VC1456	142.46	7.5022	16.77	12.08	3568.69	3150.29
VC1457	189.93	7.65058	12.65	18.1	3661.32	3711.97
VC1458	1.96	1.38359	6.39	6.55	16.97	20.41
VC1459	0.24	0.738052	2.01	1.62	6.11	4.72
VC1460	1.22	1.31641	3.98	13.55	27.29	23.39
VC1461	8.6	2.56137	24.47	44.03	262.23	207.85
VC1462	7.45	2.37852	14.84	24.2	117	116.13
VC1463	0.46	0.924648	3.09	26.7	29.12	38.72
VC1464	0	-0.00125402	183.2	82.96	162.57	105.64
VC1465	0.35	-0.557378	34.27	35.44	16.9	28.44
VC1466	0.11	-0.439039	7.02	8.51	5.35	2.75
VC1467	0.25	-0.444247	26.09	23.39	20.75	14.67
VC1468	0.08	-0.310462	16.55	9.2	9.46	9.73
VC1469	0.09	-0.280348	4.26	6.53	3.82	4.71
VC1470	0.15	-0.265907	115.77	69.35	79.77	73.35
VC1471	0.03	-0.155784	7.02	1.42	3.57	2.75
VC1472	0.07	-0.32559	14.04	4.26	8.91	2.75
VC1473	0.13	-0.298545	24.11	18.91	17.72	16.67
VC1474	0.02	0.094425	17.93	8.36	17.87	11.35
VC1475	0.01	-0.057691	5.89	3.04	4.01	4.57
VC1476	0.21	-0.366588	124.78	63.89	77.13	67.24
VC1477	0.35	0.641802	37.75	24.24	70.23	34.59
VC1478	0.9	0.817839	18.46	16.11	31.91	32.02
VC1479	0.14	0.315765	59.51	35.75	74.05	48.78
VC1480	0.33	0.557227	113.32	55.82	170	92.98
VC1481	0.09	0.23429	134.11	55.61	153.28	76.56
VC1482	0.37	-0.314253	222.02	185.01	173.35	153.39
VC1483	0.49	-0.447215	913	600.63	589.23	512.41
VC1484	1	0.625211	272.21	294.48	451	439.53
VC1485	4.22	1.04414	237	213.44	431.34	518.26
VC1486	0.25	0.218715	165.73	156.15	187.36	189.77
VC1487	0.04	-0.0995982	94.63	67.67	76.42	75.12
VC1488	0.48	-0.357849	217.7	180.17	157.58	152.19
VC1490	0.01	0.0131552	142.24	107.53	116.39	137.01
VC1491	0.96	-0.721733	256.99	152.52	128.58	114.73
VC1492	0.1	-0.216025	178.76	418.22	197.95	309.88
VC1493	0.03	-0.110963	155.9	71.4	142.81	67.27
VC1494	0.12	-0.148105	263.93	211.17	220.59	208.8
VC1495	0.01	-0.0389324	2.19	3.99	3.34	2.58
VC1496	0.02	-0.0247797	449.24	404.13	430.69	410.87
VC1497	0.28	-0.241157	1208.68	1063.15	1007.48	914.25
VC1498	0.3	0.323616	136.46	159.71	161.4	213.09
VC1499	0.01	-0.0176504	51.04	71.38	49.35	71.6
VC1500	0.05	-0.134215	26.52	44.07	22.58	41.08
VC1501	0.07	-0.142565	28.36	39.27	23.49	37.46
VC1502	0.93	-0.580243	86.05	97.41	53.68	67.54
VC1503	0.56	-0.416556	170.38	158.88	130.01	115.52
VC1505	0.23	0.242309	86.98	77.56	103.47	93
VC1506	0.19	0.450141	14.83	12.49	16.33	23.25
VC1507	0	0.00321264	270.75	285	263.14	295.45
VC1508	0.04	-0.0712105	271.81	287.67	245.57	287.5
VC1509	0.13	0.29464	14.11	15.58	19.58	17.77
VC1510	0.71	0.926553	20.44	22.54	59.48	30.59
VC1511	1.9	1.31899	24.7	23.08	89.8	40.87
VC1512	1.92	1.42205	21.62	21.91	89.02	42.11
VC1513	2.51	1.46812	36.69	29.97	145.09	57.62
VC1514	0.81	1.30058	64.52	15.65	216.32	52.51
VC1515	2.19	1.70193	24.23	13.78	108.96	40.79
VC1516	2.4	1.6202	37.13	18.35	140.03	56.58
VC1517	0.66	0.925966	28.33	13.6	60.71	28.45
VC1518	1.21	1.20651	27.19	13.99	64.05	43.59
VC1519	0.74	0.67901	29.69	24.29	46.33	43.22
VC1520	1.19	-0.53628	276.85	270.94	178.62	197.26
VC1521	0	0.00470991	16.52	16.64	15.17	18.18
VC1522	0.3	0.368988	24.31	21.46	31.29	28.9
VC1523	1.18	0.902061	77.14	50.08	152.65	97.11
VC1524	1.18	0.842893	34.86	31.71	67.7	56.52
VC1525	0.87	0.777317	32.35	24.06	53.86	47.3
VC1526	0.04	0.0831781	68.72	59.58	76.35	60.78
VC1527	0.04	0.070479	56.23	53.14	60.53	54.94
VC1528	0.04	-0.112887	51.58	51.92	57.39	38.21
VC1530	0.07	-0.322562	13.35	11.77	12.94	4.28
VC1531	0.05	-0.173576	369.57	138.16	303.86	142.31
VC1532	0.12	0.186731	191.35	131.35	192.1	179.2
VC1533	1.23	-0.839369	61.25	57.16	30.44	33.81
VC1534	0.53	0.73707	17.37	10.53	25.34	24.51
VC1535	0.02	-0.0752832	11.66	7.19	10.07	7.88
VC1537	0	0.00172471	131.81	80.87	117.18	97.31
VC1538	0.1	-0.184627	240.21	158.19	184.79	165.52
VC1539	0.66	0.760356	46.92	23.64	74.28	52.5
VC1539a	0.25	0.560219	30.83	24.53	51.39	37.38
VC1540	0.88	-0.680647	76.81	124.71	55.59	67.1
VC1541	0.12	0.311703	8.59	10.17	10.35	13.62
VC1542	0	-0.00882541	17.59	17.68	12.7	22.32
VC1543	1.01	0.677703	141.03	151.4	183.68	295.33
VC1544	0.96	0.641751	140.2	153.13	191.48	275.7
VC1545	0.25	0.481279	63.09	125.93	80.61	194.54
VC1546	0.37	0.604725	74.92	150.11	101.49	258.71
VC1547	0.24	0.351644	141.61	200.34	150.41	293.94
VC1548	0.33	0.400142	118.34	152.29	136.93	226.18
VC1549	0.02	-0.0784773	0.9	2.37	1.38	1.59
VC1550	0.28	0.74415	3.12	1.62	6.45	3.67
VC1551	0.03	-0.135011	3.26	1.41	2.13	1.92
VC1552	0.02	-0.0692889	3.16	3.83	3.04	3.52
VC1553	0.03	0.118928	28.11	13.14	28.3	17.59
VC1554	0.11	-0.160053	91.39	103.14	84.74	88.99
VC1555	0.4	-0.552502	80.84	144.48	58.39	90.08
VC1556	0.6	-0.647109	92.04	141.16	64.36	79.56
VC1557	0.88	-0.802304	60.01	117.9	43.7	54.02
VC1558	0.55	-1.17759	86.16	489.59	71.49	88.27
VC1560	0.29	0.313108	31.27	35.39	36.91	46.74
VC1561	0.66	0.621485	34.02	26.4	51.53	44.47
VC1562	1.35	1.15264	8.88	7.31	16.85	22.45
VC1563	11.95	2.31338	69.86	46.99	362.02	268.84
VC1565	18.4	2.22185	61.3	52.77	265.53	292.66
VC1566	9.02	2.01122	28.79	44.53	142.24	173.43
VC1567	10.34	1.9174	33.83	39.72	128.2	164.16
VC1568	9.48	1.92894	38.64	51.94	178.77	185.63
VC1570	0.83	0.941111	8.91	13.2	17.8	27.92
VC1571	0.06	0.24785	2.35	3.92	4.92	2.94
VC1572	0.3	0.749938	4.13	11.26	15.72	15.16
VC1573	1.47	1.10784	17.16	22.01	30.69	59.51
VC1574	1.58	0.89136	75.75	76.34	134.94	156.44
VC1575	0.76	0.722675	87.78	154.21	169.01	244.14
VC1576	1.44	0.698214	239.18	218.09	381.46	374.91
VC1577	4.13	0.921657	610.41	664.24	1202.82	1248.85
VC1578	2.67	0.900554	425.41	383.13	743.11	799.41
VC1579	2.31	0.733155	709.11	681.31	1082.47	1262.41
VC1580	0.04	0.131652	15.95	14.11	15.11	18.24
VC1581	1.02	1.30742	5.58	2.61	17.96	7.15
VC1582	1.84	1.20598	8.65	6.54	23.02	14.73
VC1583	14.5	2.92268	13.33	17.09	120.16	143.29
VC1584	15.14	3.23798	8.67	16.39	151.61	129.58
VC1585	54.28	3.97004	20.67	21.59	400.35	323.19
VC1587	0.85	1.52533	0.45	2.16	10.19	6.81
VC1588	0.56	0.714386	13.15	13.24	25.81	19.91
VC1589	0.11	0.377008	4.25	5.46	8.38	5.29
VC1590	0.02	0.0587949	8.07	7.97	9.84	7.05
VC1591	0.02	0.0828462	9.58	7.22	10.26	7.91
VC1592	0.1	0.372963	3.68	3.07	4.2	5.4
VC1593	0.45	0.642221	19.04	11.82	18.57	32.24
VC1594	0.53	0.453682	155.4	142.02	168.34	245.6
VC1595	1.69	0.759566	205.57	155.95	297.8	327.61
VC1596	0.78	0.75525	221.82	105.62	335.8	242.77
VC1597	0.16	-0.276599	18.64	21.27	16.5	16.11
VC1598	0.03	0.0706959	30.02	24.84	33.04	25.21
VC1599	0.56	0.616423	22.58	16.83	30.46	32.2
VC1600	0.37	0.51983	38.45	24.52	49.92	43.87
VC1601	0.04	0.116551	17.6	20.45	17.14	24.43
VC1602	0.16	0.221614	77.46	64.71	73.44	94.11
VC1603	0.08	0.175906	56.15	36.5	56.67	49.66
VC1604	0.17	0.366996	21.74	14.22	27.47	20.85
VC1605	0.27	0.455436	10.82	7.37	11.48	14.43
VC1605a	1.05	1.27275	20.16	13.24	47.36	49.37
VC1606	0.09	0.165849	29.53	23.32	30.77	29.22
VC1607	0.03	-0.0717063	36.49	28.35	25.19	36.49
VC1608	0.43	-0.59375	23.81	25.18	11.58	19.65
VC1609	0.33	-0.434248	28.22	29.87	18.25	23.93
VC1610	0.12	-0.329795	17.03	23.3	15.97	14.89
VC1611	0.45	0.602127	16.58	19.61	34.63	22.62
VC1612	0.03	0.102272	12.94	10.68	13.84	11.97
VC1613	0.01	0.0404895	27.95	21.18	31.95	19.51
VC1614	0.68	-0.608242	39.34	39.17	22.83	27.58
VC1615	0.1	-0.238329	32.18	27.41	27.44	22.52
VC1616	0.05	-0.167631	49.55	49.91	51.2	36.53
VC1617	1.1	0.976561	32.43	17.65	59.84	45.9
VC1618	0.17	0.382939	7.91	7.24	10.08	10.43
VC1619	0.17	-0.313351	74.82	48.19	55.1	42.93
VC1620	0.06	-0.0834374	190.06	165.13	165.88	170.23
VC1621	0.14	0.180952	405.12	312.78	453.53	367.12
VC1622	0.08	0.119582	273.12	248.39	260.15	309.87
VC1623	0.53	-0.519778	202.28	119.98	106.79	115.13
VC1624	0.66	-0.523135	444.22	291.16	235.77	271.14
VC1625	1.75	-0.737478	473.25	380.66	229.34	277.66
VC1627	0.02	0.0530463	18.99	33.6	24.24	30.36
VC1628	0.44	-0.417508	70.43	81.15	49.52	62.77
VC1629	0.97	-0.648211	73.65	102.22	47.24	63.03
VC1630	0.73	-0.466467	233.03	273.86	177.79	186.46
VC1631	0.23	-0.302285	41.39	50.02	31.1	42.28
VC1632	0.05	0.105347	22.84	25.37	25.64	26.53
VC1633	0.38	-0.376538	90.01	88.48	67.37	69.19
VC1634	0.19	-0.32541	45.79	72.72	35.52	57.48
VC1635	0.63	-0.475141	120.01	136.63	89.94	92.95
VC1636	0.09	-0.142001	38.43	42.32	32.89	40.13
VC1637	1.29	0.92798	40.95	54.91	93.97	96.27
VC1638	2.04	1.09317	32.76	42.97	76.24	92.42
VC1639	2.17	0.932248	29.01	32.6	60.16	60.55
VC1640	0.57	-0.342314	7288.74	6835.39	5687.67	5439.2
VC1641	6.68	1.84702	22.6	20.63	90.55	77.02
VC1642	5.67	1.88294	28.36	27.27	103.57	121.27
VC1643	0.47	0.626559	7.9	6.52	12.38	10.97
VC1644	0.42	0.671694	6.79	8.04	9.86	15.22
VC1645	0.44	0.709643	11.85	10.97	19.97	20.17
VC1646	0.11	0.439267	5.78	7.01	8.81	12.46
VC1647	0.31	-0.485165	27.63	54.58	21.22	35.63
VC1649	2.15	-0.727437	1088.53	1052.56	581.58	701.57
VC1650	11.83	2.18073	8.16	7.66	38.77	38.09
VC1651	31.61	2.86917	27.91	25.09	209.23	201.72
VC1652	29.76	2.90985	31.47	35.58	237.74	299.11
VC1653	40.02	3.17821	18.87	20.11	204.35	170.85
VC1655	8.59	1.7458	232.34	361.35	1007.46	1076.19
VC1656	0.02	0.0495478	37.53	52.41	49.23	44.12
VC1658	3.92	-1.21074	80.87	75.07	32.96	32.61
VC1659	0.04	0.137249	19.28	11.82	17.06	17.79
VC1660	0.06	0.184889	7.16	7.38	9.82	7.15
VC1660a	0	-0.0201453	7.42	8.23	6.14	9.22
VC1661	0.03	0.137971	30.99	17.18	25.63	29.14
VC1662	0.07	0.229964	28.71	23.21	29.17	33.75
VC1663	1.67	0.603556	1039.78	1042.94	1559.67	1641.29
VC1664	0.51	0.408018	60.89	59.74	80.03	82.04
VC1665	0.14	0.24217	14.33	17.09	17.61	19.97
VC1666	0.42	0.665663	12.15	12.22	21.68	19.52
VC1667	0.03	0.0895439	38.93	31.85	41.96	34.23
VC1668	0.08	-0.193281	38.31	26.59	31.73	24.8
VC1669	0.11	0.21748	18.68	17.34	18.23	24.19
VC1670	0.53	0.375071	84.83	88.94	110.96	116.56
VC1671	1.36	0.628126	104.79	110.46	158.19	179.25
VC1672	0.06	0.145642	29.72	32.76	34.48	35.33
VC1673	1.23	0.719358	16.73	19.59	27.32	33.76
VC1674	0.04	0.101329	15.58	16.75	19.43	15.61
VC1675	0.31	0.405558	26.66	24.25	37.15	31.79
VC1676	0.16	0.270257	58.44	61.15	67.52	78.68
VC1677	0.15	0.359518	49.55	40.74	46.08	74.05
VC1678	0.09	0.154735	61.69	58.42	64.02	70.8
VC1679	0.1	0.20276	22.03	22.97	22.38	29.99
VC1680	0.02	0.0302701	85.37	80.91	85.81	84.7
VC1681	0.22	-0.275115	70.61	76.72	53.81	67.18
VC1682	0.08	-0.134448	63.74	71.93	58.02	65.31
VC1683	0.07	-0.121359	120.57	93.56	103.75	93.49
VC1684	0.08	-0.125343	95.15	95.15	82.76	91.66
VC1685	0.08	-0.138519	93.04	75.11	77.7	75.22
VC1686	0.14	-0.236992	86.17	89.83	76.8	71.68
VC1687	0.01	-0.0377928	15.4	11.05	15.21	10.71
VC1688	0.84	1.11113	7.87	10.89	11.04	35.55
VC1689	1.11	0.900083	13.35	9.06	21.9	22.21
VC1692	0.19	0.338342	6.38	7.84	9.24	9.1
VC1693	0.04	-0.147508	5.14	10.06	5.56	7.8
VC1694	0.01	0.0554786	2.69	5.44	6.84	2.11
VC1695	0.17	-0.226683	72.97	79.16	68.22	61.39
VC1696	0.2	0.478794	194.02	64.16	268.8	116.51
VC1697	0.38	0.40569	118.02	82.02	142.37	127.62
VC1698	0.21	0.27133	73.7	69.51	79.96	94.84
VC1699	0.76	0.645882	90.26	97.98	147.54	154.89
VC1700	0.19	-0.261289	94.31	115.23	79.54	93.94
VC1701	0.43	-0.48974	82.89	110.25	65.2	69.68
VC1702	0.26	-0.372383	89.33	112.34	74.63	78.57
VC1703	0.09	-0.176493	240.88	163.73	212.46	145.11
VC1704	2.72	1.37586	5.42	5.94	16.77	14.86
VC1706	0.16	0.299229	19.27	28.04	32.3	26.93
VC1707	0.67	-0.900245	57.8	82.95	33.77	35.11
VC1708	0.3	-0.448741	58.36	107.19	48.39	69.62
VC1709	3.87	-1.2074	94.26	72.13	38.08	32.13
VC1710	0.49	0.514706	12.32	10.38	16.7	16.55
VC1711	1.33	-0.756732	166.52	197.9	83.16	128.49
VC1712	0.16	-0.394338	14.7	18.99	12.18	12.4
VC1713	0.18	0.333836	35.41	39.18	51.94	44.23
VC1714	0.06	-0.0779437	282.03	265.59	258.3	261.76
VC1715	0.07	-0.098305	227.71	202.77	200.49	202.48
VC1716	0.04	-0.0618263	195.36	186.14	177.29	189.09
VC1717	0.1	0.128624	213.6	206.67	210.39	251.71
VC1718	7.02	1.52997	52.55	47.44	147.47	153.22
VC1719	0.14	-0.292873	40.42	59.5	28.04	51.78
VC1720	0.21	-0.505412	12.45	14.38	6.78	10.8
VC1721	0.02	0.026571	175.93	165.96	185.16	164.55
VC1722	0.41	0.362028	529.44	424.77	685.64	556.01
VC1723	0.18	0.327626	23.36	22.11	29.95	28.46
VC1724	0.03	0.113169	21.42	41.25	26.88	41.47
VC1725	0.01	-0.0212856	40.8	45.4	34.38	50.5
VC1726	0.52	0.417775	60.38	73.54	83.58	97.34
VC1727	2.22	0.999543	57.12	44.42	116.56	93.71
VC1730	0.02	0.0299632	498.7	365.5	467.1	419.77
VC1731	0.55	1.01429	13.42	10.53	37.29	22.27
VC1732	1.23	0.61058	71.34	70.88	109.89	110.56
VC1733	0.15	0.547633	2.89	3.5	7.34	6.8
VC1735	0.26	-0.40394	31.15	44.6	28.23	27.78
VC1736	1.67	-1.12223	42.83	42.78	18.77	18.43
VC1737	0.94	-0.61122	541.15	503.86	378.85	297.52
VC1738	0.53	-0.368967	2090.1	1755.93	1584.29	1385.91
VC1740	0.11	0.249187	9.64	13.57	9.71	18.32
VC1741	0.21	0.536248	5.82	6.71	10.65	9.24
VC1743	9.39	1.89886	33.83	30.31	116.26	137.06
VC1744	0.72	0.866009	41.12	27.04	64.79	69.64
VC1745	0.06	-0.105968	44.75	50.52	41.65	46.78
VC1746	0	0.00147373	16.85	23.83	22.82	17.97
VC1748	0.1	-0.294015	9.29	9.24	5.81	8.68
VC1749	0.42	-0.656832	15.86	11.07	7.57	8.66
VC1750	0.07	-0.156616	30.83	22.94	23.22	24.92
VC1751	0.02	-0.043763	65.63	55.61	66.56	51.48
VC1753	0.11	-0.203488	46.54	34.33	38.79	31.34
VC1754	0.72	-0.439547	120.26	121.63	84.17	93.32
VC1755	0.17	-0.23837	136.79	109.9	102.94	105.75
VC1756	0.26	-0.299158	103.2	76.83	74.95	70.9
VC1757	0.12	-0.158542	59.97	63.27	47.61	62.7
VC1758	0.01	0.0252906	55.34	43.58	53.07	48.23
VC1759	0.06	-0.143443	55.62	47.96	55.89	37.78
VC1760	0.86	0.586071	65.55	45.65	89.83	80.61
VC1762	1.08	0.663888	48.73	42.35	81.07	66.51
VC1763	0.65	0.657509	33.16	25.62	51.35	44.95
VC1764	0.31	0.348183	39.84	29.21	43.78	45.53
VC1765	0.13	0.165687	100.8	78.67	102.87	100.05
VC1766	0.11	0.14588	120.76	101.22	128.11	119.24
VC1767	0.06	0.0937896	127.41	104.57	122.1	127.05
VC1768	0.01	0.0175661	167.95	114.1	152.46	134.74
VC1769	0.08	-0.134892	157.43	109.36	132.03	111.26
VC1770	2.57	1.1216	22.66	16.86	48.03	41.75
VC1771	3.25	1.13274	16.95	13.21	34.67	33.87
VC1772	2	1.25244	12.78	13.56	32	35.42
VC1773	3.85	1.72108	10.28	8.23	37.48	30.42
VC1774	0.73	0.98863	8.17	4.13	14.78	12.8
VC1775	0.53	0.44528	65.04	64.64	93.4	85.85
VC1776	2.23	-1.13259	58.06	79.44	28.05	31.94
VC1777	0.26	-0.448762	22.35	13.74	13.76	12.06
VC1778	0.03	-0.116459	24.1	10.04	18.94	12.39
VC1779	0.88	-1.17233	95.22	22.2	28.22	16.5
VC1780	0.58	-1.24157	34.76	4.05	5.09	3.93
VC1781	2.62	-1.79924	84.54	34.94	11.6	17.26
VC1782	0.86	-0.934664	62.33	29.51	24.27	20.86
VC1783	0.57	-0.579711	38.89	35.84	21.07	27.84
VC1784	0.83	-0.700631	17.76	23.2	13.59	10.96
VC1785	0.17	0.600165	3.8	2.3	5.79	8.93
VC1786	0.11	0.403005	4.53	7.49	6.91	10.66
VC1788	0.26	0.52617	17.51	10.27	26.25	16.6
VC1789	0.43	0.555671	31.29	26.21	53.52	34.14
VC1790	0.94	1.17953	29.62	12.43	69.45	42.86
VC1791	0.42	0.596958	14.16	12.13	17.55	23.97
VC1792	0.37	0.819518	7.1	9.93	14.14	21.18
VC1793	0.69	1.18743	5.72	5.04	15.06	17.11
VC1794	0.68	1.04394	8.49	5.35	18.11	15.56
VC1795	0.74	1.24941	5.51	5.94	18.66	17.99
VC1796	0.44	0.991877	3.14	6.36	12.78	12.32
VC1797	0.11	0.309119	20.42	13.41	23.34	20.5
VC1798	0.27	0.457636	11.94	10.55	17.42	14.64
VC1799	0.66	0.747149	7.15	6.64	13.12	11.3
VC1800	0.04	0.134368	7.48	7.6	9.55	7.37
VC1801	0.07	0.3003	6.5	3.28	7.43	6.37
VC1802	0.04	-0.167678	2.49	1.01	1.26	0.97
VC1803	0.02	-0.0492512	132.73	88.73	122.53	92.52
VC1804	1.58	1.68269	8.73	6.05	36.13	27.87
VC1805	8.59	2.54112	11.43	14.93	88.45	89.94
VC1806	48.31	5.05754	5.97	3.62	216.07	187.74
VC1807	47.77	7.16832	0.61	1.12	384.56	249.43
VC1808	17.38	4.17739	18.35	4.79	358.65	257.81
VC1809	6.06	2.59673	15.31	11.35	93.36	116.03
VC1810	0.17	0.381431	80.93	50.24	107.18	71.35
VC1811	0.02	0.041775	42.71	46.26	39.18	52.64
VC1812	0.03	-0.132404	6.55	4.54	3.57	6.05
VC1814	0.03	-0.11446	3.4	2.92	2.38	3.33
VC1815	0.29	-0.526549	19.43	27.94	12.69	18.6
VC1816	0.71	-0.909102	90.99	63.99	44.37	32.09
VC1817	0.25	0.518123	3.34	4.32	5.6	6.03
VC1819	0.4	0.805466	2.71	2.35	6.1	4.1
VC1820	0.49	1.14767	120.33	9.19	308.35	366.22
VC1821	6.92	2.49454	154.96	51.26	803.63	601.82
VC1822	0.57	0.639489	68.88	32.7	74.48	90.39
VC1823	0.28	0.480381	139.54	71.5	116.81	190.23
VC1824	0.38	0.487059	78.11	48.89	76.03	107.23
VC1825	0.28	0.794721	100.14	20.14	95.2	198.04
VC1826	0.75	1.38711	227.43	40.85	767.23	448.01
VC1827	0.59	1.25597	87.41	17.97	371.64	111.47
VC1828	3.08	1.79208	30.37	16.31	117.69	71.41
VC1831	0.5	0.563473	13.87	10.24	20.32	16.51
VC1832	0.1	-0.148838	207.51	185.92	197.07	158.07
VC1833	0.74	-0.456059	201.72	216.56	140.17	162.95
VC1834	0.09	0.120905	736.3	623.38	813.21	674.42
VC1835	0.61	-0.445432	3076.04	2363.04	2176.86	1794.98
VC1836	0.11	-0.12946	503.03	520.69	438.32	498.64
VC1837	0.01	-0.0125289	250.67	263.69	238.55	272.69
VC1838	0.11	0.181617	119.88	168.07	149.42	179.18
VC1839	0.37	0.303409	187.63	204.18	245.22	242.2
VC1840	0.03	0.0689095	76.85	58.05	81.28	61.71
VC1841	0.19	0.304675	379.48	199.35	349.44	380.72
VC1842	0.06	0.169798	171.06	92.68	160.85	143.34
VC1843	0.27	0.347355	469.99	274.38	418.33	546.84
VC1844	0.07	0.13181	610.28	355.73	500.67	568.81
VC1845	0.03	-0.0559504	139.24	136.59	127.26	138.63
VC1846	0.14	-0.19499	185.99	156.17	158.77	140.13
VC1847	0.33	-0.430526	77.94	96.33	51.07	75.69
VC1848	0.94	-0.482498	399.48	407.74	264.58	310.58
VC1849	0.21	-0.305671	1127.6	679.83	857.42	595.13
VC1850	0.07	-0.147114	166.34	106.25	142.57	103.64
VC1851	0.01	0.0264186	59.04	40.6	55.47	46.78
VC1852	0.14	0.217315	142.66	105.05	160.27	131.74
VC1853	1.06	0.732058	101.91	70.97	159.3	136.92
VC1854	0.59	-0.506205	56.64	52.32	35.72	40.07
VC1855	0.02	0.0331441	86.43	64.17	87.14	67.89
VC1856	0.01	-0.0226413	67.78	71.8	69.89	67.83
VC1857	0.05	-0.114805	75.62	55.36	71.16	49.98
VC1858	0.1	-0.27906	88.58	48.11	66.09	44.47
VC1859	0.44	0.421498	23.26	23.71	34.6	29.3
VC1860	0.29	-0.334099	320.74	219.72	237.91	188.68
VC1861	0.1	-0.310998	9.86	11.25	8.84	7.5
VC1862	0.16	0.476805	4.02	4.87	5.36	8.26
VC1863	0.83	1.02014	6.53	10.96	19.13	20.07
VC1864	0.38	0.646282	8.67	14.53	19.04	19.48
VC1865	2.6	1.17906	58.81	35.43	107.36	116.86
VC1866	6.32	1.36234	698.62	513.28	1605.6	1613.6
VC1867	0.32	0.431443	53.48	32.43	65.2	53.89
VC1868	0.14	0.331002	5.43	5.19	7.96	5.9
VC1869	0.29	-0.275752	153.83	159.53	128.13	130.02
VC1870	0.02	0.0831801	10.67	8.99	14	7.32
VC1871	0.56	0.671364	289.51	118.92	351.53	331.13
VC1872	0.53	0.771883	4.06	4.06	8.67	6.33
VC1873	0.09	0.34013	2.01	2.81	3.53	3.09
VC1874	0.05	0.150687	6.59	8.45	8.88	8.04
VC1875	0.1	-0.130253	237.97	259.68	239.93	214.92
VC1876	0.08	-0.149181	183.43	210.52	184.7	169.44
VC1877	0.01	0.0184254	141.91	147.8	141.91	152.43
VC1878	0.03	-0.0497512	183.16	220.47	182.9	207.54
VC1879	0.02	-0.0546334	19.66	14.24	17.24	15.55
VC1880	0.38	-0.45581	69.95	94.7	56.97	60.92
VC1882	0.19	0.239925	44.52	46.71	50.76	57.9
VC1883	0.02	-0.0435656	43.2	52.38	38.37	54.15
VC1884	0.19	0.265673	44.43	60.12	57.16	69.64
VC1885	0.01	0.0164047	110.21	75.72	104	85.44
VC1886	0.02	0.0333646	108.87	99.71	109.69	104.67
VC1887	0.18	0.216543	214.69	204.11	276.71	214.03
VC1888	0.3	-0.313991	41.94	49.13	33.62	39.18
VC1889	0.03	-0.0709096	31.11	36.84	31.79	32.7
VC1890	0.02	0.0379551	161.6	201.62	181.55	192.28
VC1892	0.75	0.768408	57.14	36.63	99.84	68.46
VC1893	1.66	0.876137	106.6	152.52	208.73	280.16
VC1894	2.4	0.80174	367.8	333.9	653.27	591.5
VC1895	1.19	0.851632	171.84	126.5	340.99	219.79
VC1896	0.38	0.329696	127.7	114.54	167.17	140.52
VC1897	0.05	0.126576	340.44	176.54	368.64	204.06
VC1898	1.57	0.883411	46.72	32.93	85.9	66.26
VC1899	0.55	0.473356	94.34	115.02	122.2	172.89
VC1900	0.01	-0.0143093	192.09	192.65	190.05	191.99
VC1901	0.02	0.0401047	178.28	221.87	191.78	220.75
VC1902	3.32	1.16986	71.54	81.72	162.96	193.87
VC1903	0.27	0.265351	160.75	202.28	193.86	245.88
VC1904	0	0.00659945	349.4	491.09	465.92	379.48
VC1905	0.31	0.322555	333.85	506.52	500.27	560.48
VC1906	0	-0.0048578	52.05	47.78	46.54	53.27
VC1907	0.49	0.628307	237.66	92.64	289.08	245.98
VC1909	0.03	0.0523783	172.87	138.34	178.04	146.71
VC1910	0.36	-0.34003	155.05	130.97	112.18	113
VC1911	0.75	-0.520582	221.95	286.61	159.66	190.88
VC1912	0.39	-0.3382	119.94	107.35	91.39	87.88
VC1913	0.01	0.0160093	163.08	201.98	188	181.89
VC1914	0.05	0.0912485	466.33	353.64	474.51	405.79
VC1915	0	0.00101274	9252.02	7444.55	8344.63	8433.81
VC1916	0.55	-0.446283	521.25	405.84	376.35	299.7
VC1917	0.33	0.731675	10.08	11.46	20.16	20.74
VC1918	2.04	0.718131	390.11	365.82	574.89	687.81
VC1919	0.2	0.304937	1752.99	1003.93	2041.79	1425.23
VC1920	0.43	0.355564	394.24	478.57	490.32	637.37
VC1921	0.05	0.0689706	1016.43	974.88	1064.81	1032.78
VC1922	0.01	-0.00995624	761.05	754.1	741.1	768.25
VC1923	0.21	-0.197988	2703.35	2319.73	2189.35	2193.56
VC1924	0.17	-0.253748	321.48	210.52	246.75	198.04
VC1925	1.53	1.06606	7.01	8.77	17.03	17.9
VC1926	0.38	0.735172	3.37	3.91	5.81	7.58
VC1927	0.13	0.38484	3.17	4.72	4.62	6.28
VC1928	0.04	-0.206064	3.09	2.05	1.71	2.31
VC1929	0.05	0.200002	5.12	5.96	6.9	6.24
VC1931	0	-0.0106033	34.75	36.83	31.97	39.19
VC1932	0.14	0.499377	9.19	5.57	19.27	8.11
VC1933	0.22	0.634907	5.84	3.54	8.27	9.32
VC1934	0.25	0.434538	6.49	5.69	8.37	8.69
VC1935	1.57	1.16514	18.43	23.04	38.9	61.01
VC1936	1.13	0.938289	16.64	19.92	30.18	43.58
VC1937	0.4	0.636238	17.55	15.96	20.95	34.04
VC1938	0.52	0.765836	14.85	19.6	27.96	34.91
VC1939	0.22	0.367444	24.69	33.77	39.07	37.95
VC1940	0.05	-0.126137	28.75	31.27	23.94	30.67
VC1941	1.31	-0.741905	101.6	132.59	60.32	77.02
VC1942	0.1	0.171556	59	76.13	85.44	67.88
VC1944	11.85	4.01071	10.24	6.34	378.21	81.56
VC1945	46.15	4.51495	5.64	7.33	195.79	149.93
VC1947	67.28	5.23796	7.4	7.94	307.25	378.62
VC1948	13.69	5.16048	1.02	0	290.16	92.66
VC1949	32.98	6.15783	0.86	1.3	242.31	77.52
VC1950	8.51	1.94635	8.59	7.5	34.63	31.81
VC1951	0.33	0.514174	52.2	23.68	62.77	50.3
VC1952	0.09	-0.226126	5.65	7.88	6.48	4.91
VC1953	2.64	-1.76788	17.91	39.13	6.15	7.97
VC1955	0.23	0.334424	25.29	30.17	32.23	38.75
VC1956	3.79	0.983943	153.47	150.79	322.32	291.66
VC1957	1.59	1.0308	220.07	139.6	468.18	307.32
VC1959	0.04	-0.0745023	207.21	168.95	193.81	164.49
VC1960	0.37	-0.29448	289.48	291.67	222.39	250.51
VC1961	0.19	-0.280475	180.16	158.88	120.26	156.66
VC1962	6.17	1.42916	110.65	104.63	323.26	278.48
VC1963	0.07	-0.180373	98.87	52.23	65.64	67.03
VC1964	0.56	0.453359	121.83	159.7	175.4	214.96
VC1965	0.01	0.0139314	75.16	106.46	93.25	90.31
VC1966	0.19	-0.226571	64.15	81.72	57.96	66.21
VC1967	0.08	0.170472	9.76	11.13	11.37	12.37
VC1968	0.43	0.503844	47.51	41.9	58.15	71.94
VC1970	0.11	0.230721	56.9	38.29	73.59	40.29
VC1971	0.08	0.131465	44.36	49.8	46.68	57
VC1972	0.16	0.205322	71.02	76.34	89.35	81.87
VC1973	0.22	0.307947	275.42	163.83	305.05	248.11
VC1974	0.04	-0.0747222	164.03	109.23	134.63	125.74
VC1975	0.29	-0.264954	174.51	169.32	128.69	157
VC1976	0.14	-0.161179	164.98	152.87	134.65	149.79
VC1977	0	0.00230628	119.38	132.21	120.79	131.78
VC1978	0.08	0.180207	32.25	36.26	37.38	41.08
VC1979	0.4	0.371458	47.13	55	67.54	66.04
VC1980	0.02	-0.0574338	34.22	34.78	27.82	38.32
VC1981	0	0.00789974	36.67	56.13	51.55	41.86
VC1983	0.62	0.413478	85.19	95.82	113.94	129.53
VC1984	0.26	0.248354	103.41	100.45	121.53	122.58
VC1985	0.12	0.144581	188.33	223.89	210.95	246.94
VC1986	0.3	0.28226	130.33	146.62	160.8	178.62
VC1987	2.21	0.980821	121.02	160.06	244.93	326.28
VC1988	0.07	-0.117334	176.63	183.81	168.36	163.85
VC1989	0.14	-0.179915	133.5	142.86	118.72	124.91
VC1990	0.06	-0.0976022	74.12	91.6	72.06	82.73
VC1991	0.21	0.613257	20.19	3.26	23.93	18.99
VC1992	1.56	0.751844	81.07	72.87	137.55	127.44
VC1993	0.05	0.131981	8.45	13.94	12.57	12.12
VC1994	0.05	0.0820142	135.91	159.53	139.81	174.13
VC1995	0.94	-0.486457	435.13	389.92	282.98	303.51
VC1996	0	0.00177814	98.95	48.82	92.56	56.96
VC1997	0.03	0.061477	44.31	43.62	48.65	43.69
VC1998	0.07	-0.163716	57.99	94.47	66.11	68.69
VC2000	0.13	-0.149207	4278.41	3652.4	3804.45	3355.33
VC2001	0.04	-0.0743276	109.19	114.21	108.24	104.24
VC2002	0.13	0.21775	36.18	37.71	49.77	37.24
VC2003	0.37	-0.343179	114.23	107.67	85.58	88.58
VC2004	0.07	-0.173132	63.9	93.82	44.71	93.79
VC2005	0.53	0.587716	51.2	60.08	91.45	80.9
VC2006	0.26	0.36351	100.24	57.25	105.23	101.96
VC2007	1.07	0.763546	86.97	54.2	135.74	112.3
VC2008	0.12	0.212418	24.74	25.55	25.27	33.55
VC2009	2.79	1.02669	40.15	46.44	85.5	95.78
VC2011	1.65	1.23712	14.3	17.34	44.09	37.14
VC2012	0.14	0.342987	5.78	8.81	7.38	11.7
VC2013	5.65	-1.13699	961.63	823.91	403.15	397.54
VC2014	0.65	-0.534101	91.36	104.89	58.89	74.61
VC2015	0.2	-0.266754	101.8	93.62	66.05	95.5
VC2016	0.08	-0.133517	102.11	97.34	90	91.84
VC2017	0.17	-0.214218	82.13	82.25	66.85	74.52
VC2018	0	0.0057066	64.05	76.77	67.43	74.14
VC2019	0.26	-0.221619	853.87	1005.94	799.44	793.92
VC2020	0.25	-0.247721	9660.13	7619.35	7939.19	6597.11
VC2021	0.01	0.0104425	1484.94	1853.64	1532.49	1838.81
VC2022	0.36	-0.268236	1025.59	1168.78	894.73	924.94
VC2023	0.27	-0.274863	907.46	1263.05	804.71	981.29
VC2024	0.22	-0.226757	417.02	545.64	396.44	424.04
VC2025	0.23	-0.20817	4357.13	4033.4	3800.93	3464.4
VC2026	0.45	-0.293491	6470.72	6256.82	5315.49	5062.86
VC2027	0.08	-0.14355	97.93	76.17	80.28	77.41
VC2028	0.05	-0.0790394	217.06	231.54	218.64	206.68
VC2030	0.08	-0.105233	740.85	602.79	661.33	590.31
VC2031	1.13	-0.911413	66.89	113.99	33.28	58.43
VC2032	0.47	0.633458	14.36	25.3	30.77	33.23
VC2033	0.96	0.713969	475.57	276.67	717.29	555.04
VC2035	0.19	0.347809	31.68	28.72	46.4	32.54
VC2036	0.32	0.325521	96.24	126.55	129.17	152.58
VC2037	0.4	-0.287282	462.8	511.43	397.08	400.1
VC2038	0.59	-0.739587	14.07	18.63	8.87	9.7
VC2039	0.35	-0.288239	185.36	199.08	159.62	154.49
VC2040	0	-0.00851376	504.08	312.25	510.29	305.93
VC2041	0.28	-0.237817	190.98	198.8	158.98	171.33
VC2042	0.3	-0.433825	30.52	46.84	26.34	29.6
VC2043	0.53	-0.409741	55.2	54.55	42.37	39.82
VC2044	0.36	-0.307211	768.44	674.18	611.63	552.3
VC2045	0.25	-0.239119	3669.01	2965.41	2958.34	2660.83
VC2046	0.01	0.0328122	47.21	45.27	53.55	41.74
VC2047	0.05	-0.138323	36.94	39.9	26.83	42.41
VC2048	0	-0.00644576	76.3	96.58	86.53	85.78
VC2049	0.04	0.0704595	116.63	155.16	125.97	160.31
VC2050	0.06	0.110901	124.43	132.4	132.49	146.28
VC2051	0.14	0.207952	98.45	97.05	123.59	104.49
VC2052	0.02	-0.0414486	96.56	146.09	95.86	139.86
VC2053	0.09	-0.141932	130.62	131.74	116.58	121.03
VC2054	0	-0.00603895	98.74	81.74	75.24	104.92
VC2055	0.1	-0.145448	166.78	146.22	155.93	127.34
VC2056	0.1	-0.192072	57.58	82.65	51.49	70.11
VC2057	0.23	-0.283136	94.17	112.29	88.32	80.35
VC2058	0.27	0.324722	201.22	309.73	290.61	356.2
VC2059	0.89	0.519986	256.06	304.15	429.03	384.2
VC2060	0.27	0.238895	265.53	305.11	332.21	345.33
VC2061	0.37	0.325761	190.47	231.88	246.32	287.55
VC2062	0.33	0.251156	394.63	386.28	470.15	465.56
VC2063	0.09	0.109673	367.48	425	402.79	455.93
VC2064	0.02	0.0293286	609.26	554.77	598.21	594.63
VC2065	0.1	0.131058	641.62	555.48	687.45	632.01
VC2066	0.24	0.222994	323.55	367.05	383.47	427.52
VC2067	0.4	0.332308	194.87	224.66	244.51	288.2
VC2068	0.14	0.189955	195.74	235.28	203.5	291.76
VC2069	0.03	-0.0521771	70.39	91.85	71.09	85.4
VC2070	0.22	0.309232	69.24	61.84	82.15	82.87
VC2072	0.01	0.0239003	40.63	34.82	38.66	38.43
VC2073	0.31	-0.402931	51.69	55.89	39.13	41.02
VC2074	4.18	-0.955967	260.19	267.85	135.12	134.14
VC2075	0.75	-0.739525	95.17	66.56	48.57	45.27
VC2076	0.31	-0.624567	39.99	73.25	40.2	28.01
VC2077	2.3	-0.869307	87.78	104.56	47.22	56.32
VC2078	1.73	-1.40934	159.95	84.6	44.09	38.01
VC2080	0.16	-0.218463	32.64	37.67	25.72	34.46
VC2081	0.04	0.0889168	54.3	66.11	72.7	56.08
VC2082	0.53	-0.518278	63.52	58	45.93	37.78
VC2083	0.07	-0.193022	34.64	65.44	30.6	55.48
VC2084	0.11	-0.289768	257.55	1014.72	460.77	551.03
VC2085	0.11	-0.268361	387.18	1367.46	632.66	790.56
VC2086	0.27	-0.377978	699.12	1548.42	896.1	802.3
VC2087	0.33	-0.496708	517.31	1333.04	502.4	769.34
VC2088	0.03	-0.0695332	310.15	566.48	321.85	511.49
VC2089	0.03	-0.0726424	251.15	507	247.82	470.86
VC2090	0.09	0.156251	178.88	272.17	238.75	266.54
VC2091	0.12	0.236612	194.04	351.12	254.55	395.08
VC2092	7.43	1.29437	146.34	167.34	387.57	399.35
VC2093	0.55	-0.477306	108.59	121.48	70.32	92.9
VC2094	0.05	0.114537	69.83	47.11	75.07	53.14
VC2095	0.02	-0.0354744	284.24	304.74	277.88	298.11
VC2096	0.37	-0.404003	471.1	358.83	370.19	251.82
VC2097	0.42	-0.386691	137.63	124.4	108.35	91.05
VC2098	0.39	-0.330984	539.15	562.53	434.44	438.16
VC2099	0.93	-0.467284	663.68	690.15	475.94	499.3
VC2100	1.15	-1.11154	39.88	27.29	11.72	16.74
VC2101	1.73	-1.41339	46.35	49.18	11.55	19.91
VC2103	0.39	0.543699	16.32	15.45	23.85	24.18
VC2105	0.12	-0.370464	14.49	12.82	13.13	6.9
VC2106	0.38	-0.28845	1051.23	949.09	827.15	809.44
VC2107	0.37	-0.284752	267.27	290.82	223.24	234
VC2108	0.39	-0.347377	170.2	220.72	143.84	161.58
VC2109	0.83	-0.467879	1288.6	1607.86	975.73	1106.41
VC2110	0.53	-0.460641	56.58	75.68	42.01	52.94
VC2111	0.27	-0.314415	109.43	107.43	79.99	93.21
VC2112	1.14	-0.747775	228.55	208.53	119.13	135.65
VC2113	0.72	-0.540592	133.24	142.73	86.3	100.95
VC2115	0.09	0.199466	43.15	78.68	59.04	82.2
VC2116	1.31	0.587293	218.61	213.09	349.72	307.43
VC2118	0.69	-0.552725	238.76	370.98	181.93	227.14
VC2119	0.38	-0.367679	181.82	153.79	134.54	124.38
VC2120	0.03	-0.0590966	70.9	88.71	60.91	92.13
VC2121	0.1	-0.18237	46.94	68.48	46.29	54.59
VC2122	0.16	-0.307409	82.98	103.27	62.12	85.57
VC2123	0.06	-0.132673	93.68	123.66	73.88	123.48
VC2124	0.12	-0.197067	206.61	155.83	174.34	141.59
VC2125	0.01	0.0131237	250.27	360.63	283	334.11
VC2126	0.02	-0.0446319	189.42	258.75	188.84	245.79
VC2127	0.07	0.0962968	247.23	262.44	270.4	276.89
VC2128	0.66	0.471611	84.63	108.51	148.21	122.88
VC2129	0.02	0.0390193	63.53	67.4	65.96	69.08
VC2130	0.33	0.374021	104.37	152.93	139.1	198.84
VC2131	1.04	0.51991	232.31	215.17	321.63	327.96
VC2132	0.79	0.451585	209.86	235.37	290.37	324.62
VC2133	0.17	0.215387	117.04	144.39	131.63	174.05
VC2134	0.04	0.0940619	137.32	159.65	135.36	182.91
VC2135	0.17	0.219579	96.22	101.62	97.76	134.46
VC2136	0	0.0111767	90.08	124.58	79.7	136.97
VC2137	0.15	-0.1942	163.31	209.57	142.31	182.7
VC2138	0.08	0.144558	177.41	171.06	232.47	156.28
VC2139	0.04	0.0716208	146	143.75	152.14	154.03
VC2140	0.16	0.197315	186.91	213.55	263.45	198.6
VC2141	0.51	0.438278	357.34	345.11	567.27	398.59
VC2142	0.26	0.276039	257.53	282.79	386.12	273.95
VC2143	0.13	0.153833	1345.25	1374.04	1711.02	1330.27
VC2144	0.33	0.410378	34.23	36.47	56.64	39.22
VC2145	0.05	0.0875854	106.59	136.07	116.64	142.09
VC2146	0.02	0.035745	72.7	92.77	73.43	96.4
VC2147	0.01	0.0399188	89.74	58.08	94.81	58.9
VC2149	0.02	-0.0544347	80.53	64.55	56.16	83.43
VC2150	0.04	0.111739	120.6	74.63	115.72	98.02
[truncated: 1,695 more rows]

## Sheet: C7258 DiffE
Table S4. C7258 differentially expressed genes and their corresponding values in the C6706 strains analyzed in this study
Locus tag	Gene description	C7258 ac	C7258 log2 fc	C6706 ac	C6706 log2 fc	rpkM C7258 WT rep 1	rpkM C7258 WT rep 2	rpkM C7258 ∆h-ns rep 2	rpkM C7258 ∆h-ns rep 3	rpkM C6706 WT rep 1	rpkM C6706 WT rep 2	rpkM C6706 WT rep 3	rpkM C6706 ∆tsrA rep 1	rpkM C6706 ∆tsrA rep 2	rpkM C6706 ∆tsrA rep 3	C6706 diffE	C7258 diffE	Group assignment
VC1130	DNA-binding protein H-NS	48.49	-6.65976	0	0.0577231	1080.47	554.94	5.06	3.91	698.3	897.52	760.88	710.34	1053.09	641.26	0	1
VCA0179	NupC family protein	9.17	-2.54328	0.03	-0.293582	1130.63	1508.45	172.53	251.76	142.85	170.27	356.37	117.5	209.5	196.77	0	1
VCA0754	lipase-like protein	4.74	-2.04529	0.08	-0.378345	621.86	1099.27	175.71	216.01	168.24	163.27	138.26	110.22	90.43	138.8	0	1
VC1781	N-acetylmannosamine-6-phosphate 2-epimerase	2.62	-1.79924	0	-0.293989	84.54	34.94	11.6	17.26	29.46	49.95	70.87	12.51	44.18	43.48	0	1
VCAt4	tRNA-Cys	1.86	-1.79025	0.16	-0.512773	1088.8	1190.36	422.83	140.62	889.09	569.02	815.11	353.62	263.28	633.22	0	1
VC1953	NupC family protein	2.64	-1.76788	0.09	0.375643	17.91	39.13	6.15	7.97	0.74	2.21	1.38	1.67	2.7	5.08	0	1
VCA0527	hypothetical protein	4.9	-1.76746	0	-0.00372568	712.82	757.95	217.73	210.22	1285.53	1491.02	1372.33	1327.29	1346.67	1627.49	0	1
VCA0076	hypothetical protein	2.83	-1.73922	0.01	-0.197241	403.53	926.38	148.96	222.93	370.29	774.68	961.61	409.94	719.57	691.06	0	1
VCA1031		3.97	-1.68926	0.04	-0.217594	12428.4	7907.42	3770.38	2429.44	3877.85	4005.36	4803.6	3177.46	4051.38	3895.86	0	1
VC0770	hypothetical protein	9.15	-1.64138	0	-0.163043	1101.79	1423.93	353.47	430.2	560.94	697.37	905.14	505.81	570.93	752.61	0	1
VCA0754a	glyoxalase family protein	2.34	-1.60881	0.33	-0.569928	1674.75	735.84	471.87	275.21	410.38	364.21	447.19	313.39	288.89	129.5	0	1
VCAt2	tRNA-Cys	2.45	-1.5573	0.01	-0.161013	3266.4	2468.89	1033.58	843.73	250.06	569.02	756.89	303.11	545.38	462.74	0	1
VCA0863	lipase	4.85	-1.5509	0.01	-0.156666	2040.45	2052.17	711.02	706.14	1184.94	1806.1	1409.13	1091.32	1666.95	1248.23	0	1
VCA1000	hypothetical protein	2.03	-1.54288	0.01	-0.184771	273.42	502.32	99.33	148.66	146.86	393.6	310.03	166.15	216.48	351.87	0	1
VCA0862	long-chain fatty acid transport protein	4.17	-1.52167	0.06	-0.289097	2287.24	2706.87	819.34	934.36	965.78	1295.22	1316.76	820.68	1240.02	858.21	0	1
VC0745	inositol monophosphatase	7.17	-1.51319	0	-0.106975	944.55	1325.61	356.52	413.25	1373.66	2220.93	2302.08	1012.05	2095.73	2107.75	0	1
VC2706	hypothetical protein	7.04	-1.50899	0	0.0305614	911.32	1048.7	277.68	389.21	369.51	573.43	568.42	367.08	620.81	540.01	0	1
VCAt3	tRNA-Leu	2.48	-1.45492	0.01	-0.0602472	5269.22	3712.46	1918.11	1315.7	1016.19	1613.33	808.87	966.81	1135.71	1180.78	0	1
VC0290	Fis family transcriptional regulator	3.47	-1.42666	0	-0.117566	1252.01	800.84	442.73	280.84	619.43	700.2	817.78	450.9	597.9	832.2	0	1
VC2753	hypothetical protein	4.08	-1.42284	0.01	-0.312366	671.85	1007.39	316.51	280.21	404.92	526.58	1278.13	457.26	400.62	628.5	0	1
VC2101	hypothetical protein	1.73	-1.41339	0	0.0924631	46.35	49.18	11.55	19.91	22.6	45.33	57.98	36.41	44.95	59.5	0	1
VC2078	ferrous iron transport protein A	1.73	-1.40934	0.22	0.42269	159.95	84.6	44.09	38.01	175.24	212.34	107.86	227.26	251.2	214.32	0	1
VC2352	NupC family protein	2.52	-1.40243	0.03	-0.279771	1117.14	2605.08	510.4	792.04	645.51	438.86	503.14	467.3	312.77	410.2	0	1
VC0008	amino acid ABC transporter ATP-binding protein	1.44	-1.32892	0	-0.222421	69.51	235.42	63.31	43.2	24.97	28.68	28.3	23.83	20.04	20.8	0	1
VCA0520	exonuclease SbcD	1.66	-1.3256	0.01	-0.173072	1013.84	2612.83	777.66	632.12	1394.12	1619.06	865.47	1024.76	1137.73	1329.55	0	1
VC0538	thiosulfate ABC transporter substrate-binding protein	1.62	-1.3241	0.04	0.281832	94.15	272.34	81.9	49.12	46.28	38.89	32.72	38.66	54.12	51.38	0	1
VCA0098	nicotinate phosphoribosyltransferase	2.38	-1.30469	0.03	0.182286	1202.24	1738.48	510.32	682.2	877.11	801.24	1061.74	1026.04	1063.95	1194.61	0	1
VCA0615	bifunctional methionine sulfoxide reductase A/B	1.66	-1.30285	0.03	0.294025	145.36	137.66	61.61	50.49	24.29	27.64	43.63	37.86	54.02	51.71	0	1
VC2390	carbamoyl phosphate synthase small subunit	2.33	-1.29952	0	0.071421	589.26	266.34	174.98	152.61	887.18	610.18	340.9	761.15	571.09	520.37	0	1
VC1313	methyl-accepting chemotaxis protein	5.06	-1.29039	0	0.0224842	197.98	152.17	70.29	69.37	110.32	94.08	92.98	89.32	112.9	89.64	0	1
VCA0554	oxalate/formate antiporter	2.64	-1.28334	0.01	-0.0661289	1439.86	1849.52	617.49	749.01	1634.14	1620.26	2366.8	1349.19	2230.25	1935.26	0	1
VC2511	aspartate carbamoyltransferase	2.4	-1.25605	0	-0.0695662	134.38	97.26	41.6	50.36	316.93	279.97	221.56	205.83	322.38	210.25	0	1
VC0291	NifR3/Smm1 family protein	7.5	-1.24239	0	-0.136275	1174.28	1119.6	496.19	459.55	1064.58	1156.97	1451	826.04	1100.57	1266.88	0	1
VCA0351	hypothetical protein	1.57	-1.24121	0	-0.0269035	712.03	1388.05	529.93	348.61	451.15	462.38	574.94	663.75	419.59	437.73	0	1
VC0059	hypothetical protein	3.74	-1.23041	0	-0.181549	722.03	643.98	301.64	263.82	899.83	867.3	1193.1	793.42	718.2	953.28	0	1
VC0687	carbon starvation protein A	2.76	-1.2163	0	-0.00427434	103.89	115.87	33.48	57.1	29.29	9.5	8.58	21.11	12.17	10.33	0	1
VC1658	serine transporter	3.92	-1.21074	0	-0.231374	80.87	75.07	32.96	32.61	147.91	147.89	171.05	99.17	130.39	145.28	0	1
VC1709	zinc protease	3.87	-1.2074	0	-0.076263	94.26	72.13	38.08	32.13	118.04	99.73	74.83	82.55	95.17	85.1	0	1
VC2620	ribosomal protein S12 methylthiotransferase	4.43	-1.19804	0	-0.0485113	235.48	194.13	82.67	100.4	226.19	272	238.91	185.94	260.94	241.05	0	1
VCA0521	exonuclease SbcC	1.77	-1.19495	0.01	-0.119284	960.81	1843.58	620.57	608.9	572.47	476.02	451.81	427.04	486.76	506.55	0	1
VCA0053	purine nucleoside phosphorylase	1.98	-1.18976	0.04	0.348059	17084.1	18624.9	5955.66	9794.95	75.18	115.16	68.68	134.07	115.48	131.81	0	1
VCA0087	hypothetical protein	1.52	-1.16141	0	0.0115684	1515.45	1364.3	737.46	551.83	947.01	1034.97	1018.36	1042.2	868.73	1267.04	0	1
VCA0005	hypothetical protein	1.94	-1.15448	0.33	-0.385827	9729.09	6536.62	4236.69	3170.28	21606.6	21749.8	23596.2	13814.4	18794.7	18952.7	0	1
VC2013	PTS system glucose-specific transporter subunitsIIBC	5.65	-1.13699	0.09	-0.348426	961.63	823.91	403.15	397.54	311.73	263.76	440.23	263.99	199.94	251.65	0	1
VC1272	hypothetical protein	2.57	-1.13578	0	-0.0304622	260.2	186.3	98.43	98.17	14.89	3.15	10.11	11.37	11.09	2.91	0	1
VC1259	hypothetical protein	4.17	-1.13548	0	0.0206956	273.26	244.05	103.74	126.97	142.73	166.47	133.33	140.55	139	154.37	0	1
VCA1059	hypothetical protein	2.17	-1.13274	0.01	-0.133764	1555.5	1689.3	753.82	757.72	2711.41	3493.84	2421.48	2141.37	3087.3	2799.61	0	1
VC1776	N-acetylneuraminate lyase	2.23	-1.13259	0	0.192457	58.06	79.44	28.05	31.94	155.42	174.91	196.73	179.27	252.35	176.75	0	1
VCA0623	transaldolase B	2.51	-1.12846	0.01	-0.0872502	25513.2	26013.9	11358.3	12843.4	7132.27	4329.35	2849.66	5762.75	4226.16	3784.54	0	1
VC2510	aspartate carbamoyltransferase	2.52	-1.12238	0	-0.0366412	151.95	119.93	70.53	50.43	827.97	731.89	483.35	493.23	861.06	536.73	0	1
VC1736	arginyl-tRNA-protein transferase	1.67	-1.12223	0	-0.0848071	42.83	42.78	18.77	18.43	72.94	90.21	63.25	52.46	88.51	60.47	0	1
VC1300	L-serine dehydratase 1	3.76	-1.07755	0.01	-0.261607	420.49	337.89	161.2	191.69	252.4	211.89	305.35	223.03	167.86	201.92	0	1
VCA1010	hypothetical protein	1.59	-1.07598	0	0.0176667	594.69	821.98	313.94	365.43	1116.25	1337.87	848.56	896.03	1238.06	1346.16	0	1
VCA0052	hypothetical protein	1.65	-1.07596	0.01	0.0481772	5405.44	4602.96	1825.8	2967.83	260.15	208.47	156.32	270.84	211.11	191.26	0	1
VC1301	serine transporter	4.61	-1.07454	0	-0.108379	223.18	244.22	105.33	113.13	1341.56	708.89	556.48	958.17	567.74	659.5	0	1
VC2356	sodium/alanine symporter	2.44	-1.05553	0.06	0.234735	460.78	744.79	249.08	313.23	429.17	458.51	380.95	494.53	454.45	518.25	0	1
VC0156	vitamin B12 receptor	3.93	-1.0513	0.22	-0.438042	392.32	313.09	163.63	171.53	249.6	245.57	408.04	164.62	205.3	218.41	0	1
VCA0624	transketolase	1.9	-1.04906	0.03	-0.279915	19143.6	24074.8	9810.32	11614.4	6119.74	2860.32	1916.98	4342.16	2193.4	2052.78	0	1
VC2310	hypothetical protein	1.35	-1.04636	0.24	-0.497468	107.98	147.38	41.31	74.89	18.4	13.52	49.53	7.62	13.93	14.51	0	1
VC2307	2-dehydropantoate 2-reductase	1.83	-1.04317	0	-0.028013	59.78	69.01	24.88	35.01	170.88	175.14	100.4	125.99	155.15	134.05	0	1
VC1312	alanine racemase	3	-1.04091	0	0.0652787	273.29	211.84	125.53	105.52	258.89	217.11	198.36	203.41	279.08	201.63	0	1
VCA0193	Na+/H+ antiporter	1.62	-1.03696	0.08	-0.361222	1046	1274.4	483.72	665.86	260.06	316.78	368.66	161.33	297.18	257.46	0	1
VC1432	C32 tRNA thiolase	3.3	-1.03562	0	-0.204379	150.4	138.7	68.06	70.33	109.11	147.64	164.85	81.67	129.89	130.8	0	1
VCA0786	hypothetical protein	1.91	-1.02862	0	-0.000745651	1660.26	1821.05	819.63	933.39	2869.7	3595.47	2856.64	2785.61	3918.55	2940.4	0	1
VC2545	inorganic pyrophosphatase	3.92	-1.02209	0	0.0480427	1990.9	1621.6	903.64	850.23	1486.82	1687.07	1335.16	1383.6	1483.89	1651.64	0	1
VCA0779	hypothetical protein	1.82	-1.01749	0.01	-0.116114	3411.87	3888.11	1648.59	2049.99	1792.2	2277.33	1895.84	1699.71	1977.81	1980.72	0	1
VCAt1	tRNA-Gly	1.61	-1.01388	0	0.00815307	7668.16	8482.4	4079.19	4093.02	1041.71	686.2	1378.71	996.88	482.44	1874.34	0	1
VC2389	carbamoyl phosphate synthase large subunit	2.07	-1.01284	0	-0.0566608	518.87	300.14	194.77	200.09	294.89	161.74	137.79	231.1	132.58	164.45	0	1
VCA0006	hypothetical protein	1.98	-1.01108	0.12	-0.270218	17001.8	14499.8	8430.71	7685.26	12987.2	14796.2	16104.9	11791.3	11813.5	13521.9	0	1
VC0757	ribosomal RNA large subunit methyltransferase N	1.38	-1.00888	0	-0.163909	188.83	355.15	94.77	162.06	120.08	115.28	173.64	108.11	114.42	123.77	0	1
VCA0596		1.34	-1.00701	0.03	-0.248482	606.93	896.4	323.13	434.17	167.38	158.71	265.02	134.42	152.95	210.3	0	1
VC2506	ATP-dependent helicase HepA	3.3	-1.00561	0	-0.0921045	163.92	193.28	76.48	98.22	98.31	93.51	96.69	67.43	101.5	90.85	0	1
VCA0150	peptide deformylase	1.87	-1.00295	0.01	-0.0874575	3775.66	3674.29	1865.15	1960.1	5953.11	7456.31	8152.37	5566.92	8026	7251.66	0	1
VCA1023	hypothetical protein	1.84	-1.00057	0.01	-0.0820245	1287.59	1222.55	596.25	692.33	2162.13	2100.36	2185.89	1824.94	2055.3	2415.6	0	1
VC2308	4-methyl-5(B-hydroxyethyl)-thiazole monophosphate biosynthesis protein	1.35	-0.999633	0.01	-0.241854	68.06	89.47	29.08	45.61	113.65	95.41	96.7	75.25	94.73	70.5	0	1
VC0485	pyruvate kinase	1.77	-0.995537	0	-0.0995925	809.65	1556.78	528.24	615.48	515.87	465.07	502.88	431.76	470.13	425.52	0	1
VC0033	acyltransferase	1.64	-0.988691	0	-0.101609	89.5	148.38	52.46	62.66	111.28	85.03	70.07	72.13	86.46	74.54	0	1
VC1299	6-pyruvoyl tetrahydrobiopterin synthase	1.35	-0.988232	0	0.244294	140.61	138.86	49.51	84.53	108.88	134.75	118.29	111.19	202.07	128.8	0	1
VC0452	A/G-specific adenine glycosylase	2.6	-0.986449	0	-0.0849488	170.63	137.12	71.07	81.15	253.3	283.45	211.24	184.05	229.88	259.66	0	1
VC0211	orotate phosphoribosyltransferase	2.27	-0.985697	0	-0.151092	135.62	140.69	75.11	61.18	51.29	53.9	53.98	51.21	44.15	39.33	0	1
VC0453	tRNA (guanine-N(7)-)-methyltransferase	2.01	-0.981798	0	-0.139043	378.06	505.12	170.98	263.14	445.58	523.77	487.59	350.4	528.93	378.52	0	1
VC2305	outer membrane protein OmpK	3.86	-0.973314	0	-0.0850966	1081.81	984.84	479.38	560.46	648.67	523.02	744.9	643.61	493.65	588.09	0	1
VC2479	hypothetical protein	2.14	-0.970976	0	-0.0974503	231.14	177.62	109.06	94.79	127.03	112.56	65.97	74.05	84.62	107.05	0	1
VC2183	ribose-phosphate pyrophosphokinase	3.89	-0.968804	0	-0.0720606	750.37	906.39	411.72	423.47	761.29	686.32	596.6	532.46	654.05	675.81	0	1
VCA0549	phnA protein	1.81	-0.963694	0.01	-0.0755918	5831.57	5210.88	2909.22	2931.2	1991.76	1957.56	1381.3	1200.67	1981.17	2008.76	0	1
VC2074	arginyl-tRNA synthetase	4.18	-0.955967	0	0.0787295	260.19	267.85	135.12	134.14	680.03	693.57	675.76	575.79	929.02	621.32	0	1
VCt081	tRNA-Leu	1.41	-0.952649	0	0.138494	453.19	611.23	250.19	277.26	598.84	717.37	289.82	347.78	627.1	819.78	0	1
VC0943	lipoyl synthase	2.73	-0.9433	0	0.176431	439.05	577.8	238.13	281.04	137.13	160.5	78.64	145.36	153.31	121.97	0	1
VCA0922	hypothetical protein	1.4	-0.941396	0.01	-0.160092	1277.39	1591.05	782.09	751.83	5070.83	5385.44	4744.73	3468.23	5653.43	4740.89	0	1
VC1038	uridine kinase	3.85	-0.933604	0	0.176242	573.83	588.59	299.07	302.82	1079.27	1513.86	601.46	974.55	1599.7	1077.53	0	1
VC0454	glutaminase	2.48	-0.933352	0	-0.170629	168.22	192.21	82.52	102.53	41.29	59.17	59.88	39.93	49.46	45.03	0	1
VC2448	CTP synthetase	4.07	-0.929193	0	-0.135065	1845.62	1654.74	890.88	930.27	649.81	672.64	662.76	509.59	624.57	597.99	0	1
VCt080	tRNA-Gln	1.49	-0.913778	0	0.0359149	652.5	800.77	335.46	409.73	1311.05	1534.22	840.51	946.29	1329.68	1369.7	0	1
VC0154	tRNA (uracil-5-)-methyltransferase	1.75	-0.904727	0	-0.0374894	99.33	131.62	51.54	68.48	56.74	57.36	70.71	45.69	64.4	65.23	0	1
VC2214	glutamyl-tRNA synthetase	2.65	-0.903493	0	-0.0951166	447.54	543.94	229.83	291.91	262.79	279.09	299.86	231.68	256.56	270.19	0	1
VC0660	ATP-dependent RNA helicase SrmB	1.73	-0.898951	0	0.0430019	286	423.81	154.23	216.52	544.32	576.04	466.57	432.74	616.71	537.3	0	1
VC2311	HesA/MoeB/ThiF family protein	1.64	-0.896872	0	-0.108005	166.65	256.01	99.11	121.43	183.2	173.09	175.48	126.49	189.29	155.84	0	1
VCA0801	inosine-guanosine kinase	1.31	-0.892082	0.06	-0.267571	2452.58	3377.46	1585.11	1652.6	3500.74	3405.91	3964.01	2552.37	2646.8	3969.09	0	1
VC2349	thymidine phosphorylase	2.79	-0.890473	0	-0.0176708	164.58	152.87	81.38	87.65	17.6	14.96	20.1	19.58	15.02	15.9	0	1
VC2442	pho4 family protein	2.12	-0.887561	0.04	-0.344063	461.6	595.08	236.72	323.51	243.62	253.65	514.67	182.42	220.55	291.07	0	1
VC0224	lipopolysaccharide biosynthesis glycosyltransferase	2.01	-0.886876	0	0.23378	115.65	124.66	59.14	68.13	97.98	101.22	55.72	89.52	121.01	89.18	0	1
VC0945	hypothetical protein	1.6	-0.884824	0	0.175231	194.42	214.41	110.58	105.17	70.38	143.29	76.55	116	101.6	115.34	0	1
VC0208	hypothetical protein	1.79	-0.884622	0	0.047739	139.06	140.85	74.11	74.18	108.11	143.93	116.85	99.28	155.42	118.45	0	1
VCA0040	hypothetical protein	1.37	-0.881829	0.01	-0.151393	1558.5	1735.05	896.34	948.55	5181.07	6137.25	5490.54	4024.64	6179.1	5253.16	0	1
VCt019	tRNA-Gly	2.26	-0.878507	0	-0.215942	1996.39	2489.87	1162.61	1234.29	810.86	576.88	907.1	467.76	517.58	833.81	0	1
VCt068	tRNA-Leu	1.83	-0.87339	0	0.0240819	1243.96	1230.88	743.52	581.7	634.38	411.06	192.85	319.29	376.99	499.44	0	1
VC2077	ferrous iron transport protein B	2.3	-0.869307	0	-0.00599049	87.78	104.56	47.22	56.32	35.62	46.99	66.31	50.19	47	48.54	0	1
VCt075	tRNA-Leu	1.71	-0.866919	0	0.152685	827.76	1000.96	479.23	500.16	744.55	685.75	351.53	517.17	669.39	773.19	0	1
VC0080	hypothetical protein	2.15	-0.866582	0	0.141625	88.17	88.6	47.29	48.06	44.8	38.17	38.97	39.07	54.48	39.29	0	1
VC1354	hypothetical protein	2.3	-0.86402	0	-0.0635039	126.91	150.3	76.76	73.15	89.94	111.14	138.38	75.77	117.59	121.59	0	1
VC2309	class V aminotransferase	2.04	-0.855938	0	0.0118079	96.89	96.11	48.32	56.48	101.81	77.15	81.02	69.21	93.32	90.97	0	1
VC1129	inosine-guanosine kinase	2.63	-0.848146	0	-0.0809477	173.34	178.42	91.58	101.45	73.38	127.18	119.36	84.36	112.62	93.23	0	1
VCt040	tRNA-Arg	1.48	-0.838752	0	-0.079036	837.19	820.21	412.33	492.11	674.79	671.92	767.59	514.64	694.92	715.28	0	1
VC2708	guanylate kinase	2.6	-0.83671	0	-0.213315	433.7	420.89	248.16	225.13	440.54	499.63	492.96	340.19	432.21	399.87	0	1
VCt032	tRNA-Thr	1.32	-0.833874	0	0.0249984	1171.46	1025.42	705.45	498.58	345.81	335.96	211.98	286.69	214.87	366.42	0	1
VC1428	putrescine/spermidine ABC transporter ATPase protein	3.14	-0.827826	0	-0.0193536	474.88	497.04	273.37	269.35	633.47	787.31	671.45	642.82	690.4	660.75	0	1
VCt017	tRNA-Thr	2.19	-0.826148	0	-0.136878	4559.12	3681.49	2266.11	2325.7	9157.94	9073.12	9163.41	6875.53	8625.81	8359.23	0	1
VCt079	tRNA-Leu	1.32	-0.825963	0	0.00461791	1068.23	1371.07	549.71	788.29	753.44	658.09	362.55	418.23	570.31	707.66	0	1
VC2267	transcription antitermination protein NusB	2.15	-0.819733	0	-0.103019	645.94	833.88	396.82	429.23	250.13	289.24	375.86	271.61	245.75	300.09	0	1
VC0289	gluconate utilization system gnt-I transcriptional repressor	2.15	-0.8093	0	-0.128365	164.47	172.48	89.35	100.38	143.03	139.23	133.14	128.57	121.93	110.76	0	1
VCt030	tRNA-Thr	1.34	-0.794241	0	-0.158341	768.04	762.01	441.4	422.58	121.23	88.41	75.18	87.18	52.7	84.68	0	1
VC0717	protease	1.87	-0.791858	0	-0.134266	285.76	329.67	150.08	200.21	192.33	220.38	199.44	156.88	175.28	200.89	0	1
VC2775	tRNA uridine 5-carboxymethylaminomethyl modification protein GidA	1.92	-0.777961	0	0.00886121	506.47	631.89	289.25	365.83	1254.62	1213.78	807.83	901.27	1124.06	1137.94	0	1
VC1424	spermidine/putrescine ABC transporter substrate-binding protein	2.24	-0.777101	0	0.213052	434.54	400.88	257.97	224.82	1118.12	1174.24	819.91	974.66	1388.19	1202.15	0	1
VC2751	adenosine deaminase	2.47	-0.774916	0	0.00817515	617.96	621.3	382.37	335.42	389.55	371.06	271.22	307.83	339.28	348.03	0	1
VC2523	hypothetical protein	2	-0.774878	0.11	-0.322644	214.37	231.04	117.85	139.2	51.89	51.37	56.14	38.84	41.25	37.85	0	1
VC2472	hypothetical protein	2.01	-0.769666	0	-0.193982	207.66	199.83	124.49	111.96	112.82	121.32	136.45	91.76	112.64	102.89	0	1
VC0389	Na+/H+ antiporter	2.23	-0.766387	0	0.0196511	198.89	189.05	110.83	115.09	383.32	412.71	317	330.24	366.97	391.24	0	1
VC0342	(Fe-S)-binding protein	1.92	-0.758098	0	-0.1589	164.67	175.63	92.82	105.95	97.7	81.72	90.12	63.13	76.98	89.2	0	1
VC1711	hypothetical protein	1.33	-0.756732	0	0.0943372	166.52	197.9	83.16	128.49	236.38	266.07	209.39	197.63	338.27	211.92	0	1
VC0379	tRNA-dihydrouridine synthase A	1.51	-0.756685	0	-0.0347675	113.85	145.08	76.71	73.96	89.34	87.06	76.34	74.59	78.28	84.02	0	1
VC2347	purine nucleoside phosphorylase	1.73	-0.755721	0	-0.10228	554.69	742.55	354.39	402.91	364.5	337.81	413.38	344.34	307.26	344.03	0	1
VC2258	uridylate kinase	1.54	-0.753662	0.02	-0.288369	891.39	1094.6	482.42	677.37	662.15	672.15	1021.52	535.61	616.23	630.17	0	1
VC0424	hypothetical protein	1.34	-0.750548	0	-0.100534	183.53	196.63	118.96	103.24	113.55	139.78	160.76	110.85	107.32	152.15	0	1
VC0167	ATP-dependent DNA helicase Rep	1.92	-0.743835	0	-0.0864817	109.58	112.66	60.77	70.48	82.11	62.99	79.82	70.16	64.9	67.65	0	1
VC1941	hypothetical protein	1.31	-0.741905	0	-0.143521	101.6	132.59	60.32	77.02	113.75	104.73	138.33	85.34	89.39	132.17	0	1
VCt016	tRNA-Gly	1.51	-0.74113	0	-0.114954	1784.55	1833.51	942.49	1189.14	5614.75	5677.72	4890.7	3966.94	5161.23	5155.35	0	1
VC1625		1.75	-0.737478	0.02	0.302765	473.25	380.66	229.34	277.66	226.33	266.15	207.27	224.14	463.29	223.64	0	1
VC0659	peptide chain release factor 3	1.91	-0.73426	0	-0.061958	495.65	525.18	266.68	340.78	181.14	165.87	182.64	149.13	162.94	177.12	0	1
VC2698	aspartate ammonia-lyase	2.57	-0.729628	0	-0.0102155	1737.69	1838.15	1022.74	1119.45	3739.45	1893.59	1949.09	3077.68	1771.3	2230.21	0	1
VCt073	tRNA-Leu	1.33	-0.729179	0	0.0631821	1017.36	1244.9	658.95	682.28	986.22	911.04	638.04	718.04	767.26	1083.33	0	1
VC0632	D-alanyl-D-alanine carboxypeptidase/endopeptidase	1.86	-0.728891	0	0.009237	120.82	127.79	72.83	75.6	203.56	182.09	163.73	149.87	213.27	170.6	0	1
VC2268	6,7-dimethyl-8-ribityllumazine synthase	2.19	-0.728545	0.19	-0.451524	885.46	998.33	556.43	570.51	349.55	488.96	800.05	293.79	302.66	410.2	0	1
VC1649	serine protease	2.15	-0.727437	0	-0.0183944	1088.53	1052.56	581.58	701.57	1142.68	1186.77	1049.62	1110.79	1120.39	976.62	0	1
VC2623	tryptophanyl-tRNA synthetase	2.02	-0.72265	0	-0.088571	272.87	274.18	157.27	171.3	262.28	238.51	239.83	191.44	251.05	225.63	0	1
VC1288	glucan biosynthesis protein G	2.11	-0.719034	0	-0.158944	255.93	279.35	153.42	168.99	332.24	372.78	444.09	262.38	362.98	355.66	0	1
VC1289	methyl-accepting chemotaxis protein	2.13	-0.716541	0	-0.0332071	257.49	246.24	144.71	159.52	143.87	140.87	127.76	118.14	135.1	134.87	0	1
VC0293	ribosomal protein L11 methyltransferase	1.61	-0.712459	0	-0.196549	537.6	463.77	333.59	271.12	308.21	254.24	219.4	187.11	240.8	213.53	0	1
VC1287	glucosyltransferase MdoH	1.69	-0.711741	0	-0.193172	159.33	171.21	88.36	111.26	89.89	99.97	121.17	60.77	94.31	101.2	0	1
VC2348	phosphopentomutase	1.73	-0.698759	0	-0.13179	270.26	274.82	150.37	182.23	144.61	129.05	146.6	117.82	119.86	129.04	0	1
VC2736	heat shock protein 33	1.61	-0.698509	0	0.162779	565.12	664.15	332.13	416.98	287.85	177.78	121.42	325.05	155.04	176.69	0	1
VC0944	lipoate-protein ligase B	1.38	-0.696487	0	0.185368	471.69	654.31	326.75	358.13	246.93	233.9	153.13	248.27	227.19	229.91	0	1
VC0962	(dimethylallyl)adenosine tRNA methylthiotransferase	1.49	-0.692445	0	-0.0170856	602.16	677.01	331.68	450.91	589.54	651.76	446.58	417.93	714.32	469.28	0	1
VC2480	ribose-5-phosphate isomerase A	1.53	-0.691616	0	0.0207105	322.47	275.69	181.44	185.33	145.3	138.07	146.85	131.49	135.69	157.49	0	1
VC0395	UTP-glucose-1-phosphate uridylyltransferase	1.73	-0.68703	0.03	-0.239506	801.85	696.75	490.99	432.3	1328.69	1068.47	1363.31	976.58	1034.08	991.84	0	1
VC0315	phosphatidylserine synthase	1.47	-0.677308	0	0.0281845	172.79	204.91	106.99	126.47	525.33	438.68	497.75	419.6	561.54	467.38	0	1
VC0585	hypoxanthine-guanine phosphoribosyltransferase	1.45	-0.675841	0.19	-0.411613	297.01	351.24	204.73	196.44	224.58	217.68	317.31	174.42	141.75	192.61	0	1
VC2629	shikimate kinase I	1.83	-0.660772	0.77	0.47036	677.58	709.98	437.59	433.93	2137.32	2338.92	1505.64	2641.31	3180.51	2614.92	0	1
VC2744	GTP-binding protein TypA	1.85	-0.658313	0	-0.14245	1163.75	1389.71	801.99	803.88	541.19	553.05	456.05	407.04	462.62	469.85	0	1
VC0472	S-adenosylmethionine synthetase	1.71	-0.657029	0	0.159867	1390.52	1529.15	832.35	1005.41	591.65	788.26	690.78	584.27	896.84	834.95	0	1
VC0223	ADP-heptose--LPS heptosyltransferase II	1.32	-0.650788	0	-0.0976555	119.85	131.1	78.2	79.91	65.34	67.32	67.68	64.57	55.01	59.38	0	1
VC2185	GTP-dependent nucleic acid-binding protein EngD	1.61	-0.645452	0.02	-0.241886	766.35	680.27	485.76	432.69	284.66	304.27	352.03	225.9	257.23	268.28	0	1
VC2503	valyl-tRNA synthetase	1.71	-0.644714	0	-0.111342	937.77	812.07	532.38	580.29	258.28	275.62	234.99	204.79	262.32	212.68	0	1
VC2184	peptidyl-tRNA hydrolase	1.32	-0.642525	0	0.0973306	407.37	508.51	273.67	306.5	620.53	579.83	425.39	505.36	575.39	602.51	0	1
VC1441	cbb3-type cytochrome c oxidase subunit II	1.62	-0.633252	0	0.137439	707.97	787.89	455.79	501.54	1541.07	1583.23	1193.4	1646.79	1400.48	1568.73	0	1
VC1098	acetate kinase	1.58	-0.630548	0	0.120506	2124.63	1911.97	1186.82	1404.64	3302.49	3176.04	2468.38	2604.99	3854.71	3043.23	0	1
VC0374	glucose-6-phosphate isomerase	1.75	-0.628924	0.17	-0.349046	466.79	507.94	300.61	325.82	359.47	304.66	403.12	236.34	238.46	300.1	0	1
VC0664	lysyl-tRNA synthetase	1.64	-0.617804	0	-0.170447	1147.16	1180.32	693.63	814.3	862.38	939.55	939.66	618.71	900.11	801.07	0	1
VC0336	phosphoglyceromutase	1.68	-0.605748	0	-0.0395291	801.79	890.18	561.53	543.94	1672.99	1719.25	1324.18	1310.08	1818.53	1264	0	1
VC1126	adenylosuccinate lyase	1.66	-0.605008	0	-0.195485	455.14	472.65	308.04	298.63	446.08	484.58	489.93	310.04	440.33	427.73	0	1
VC2441	hypothetical protein	1.47	-0.588312	0	-0.142363	575.02	594.94	374.07	399.54	656.06	708.11	808.79	480.74	771.7	624.43	0	1
VC0004	inner membrane protein translocase component YidC	1.53	-0.58672	0	-0.119686	712.9	783.86	469.73	521.35	1255.53	1243.73	1224.77	1000.3	1160.7	1126.7	0	1
VC0535	DNA mismatch repair protein MutS	1.46	-0.585655	0	-0.120028	153.57	150.51	99.61	101.92	82.14	69.16	59.19	54.63	68.87	60.04	0	1
VC2293	Na(+)-translocating NADH-quinone reductase subunit C	1.4	-0.585415	0	-0.244734	2137.78	2285.02	1333.14	1597.05	1347.09	1254.64	1722.08	1175.08	1014.57	1222.01	0	1
VC0239	hypothetical protein	1.5	-0.58236	0	-0.102588	281.89	299.75	193.6	192.74	231.29	174.23	205.46	166.37	166.66	210.4	0	1
VC0698	ABC transporter ATP-binding protein	1.34	-0.575392	0	-0.167433	670.67	681.4	409.96	492.3	657.78	677.56	706.1	476.98	671.27	584.56	0	1
VC2261	methionine aminopeptidase	1.33	-0.575033	0	-0.142137	366.96	401.73	253.69	259.01	648.25	664.35	738.01	520.86	652.29	605.77	0	1
VC0307	transcription termination factor Rho	1.54	-0.562121	0	-0.000352982	1031.66	1042.58	688.9	710.2	914.41	868.43	797.51	752.37	895.32	841.82	0	1
VC1256	ribonucleotide-diphosphate reductase subunit alpha	1.35	-0.561334	0	-0.151544	487.04	524.29	317.99	363.76	844.68	690.58	681.08	621.04	690.9	580.72	0	1
VC0633	outer membrane protein OmpU	1.49	-0.557165	0	-0.225272	32838.7	31826.2	22759.9	21003.8	23310	22723.5	33221.6	20496.2	20475.7	22638.2	0	1
VC2414	pyruvate dehydrogenase subunit E1	1.31	-0.541166	0	0.0343808	4921.75	4836.26	3086.6	3591.91	3085.61	3048.13	1939.85	2488.12	3216.52	2242.85	0	1
VC0731	anti-oxidant AhpCTSA family protein	1.36	-0.530864	0	-0.197779	4322.54	4375.4	2872.32	3125.84	3002.94	3617.49	4500.25	2732.54	3507.09	2907.76	0	1
VC0346	tRNA delta(2)-isopentenylpyrophosphate transferase	1.3	0.544528	0	-0.157231	435.57	419.08	607.26	653.42	389.56	369.8	374.18	303.22	334.33	333.96	0	1
VC1789	transposase OrfAB subunit B	0.43	0.555671	2.89	0.906626	31.29	26.21	53.52	34.14	13.15	12.89	6.22	22.62	26.82	28.21	1	0	Transposase
VC0231	hypothetical protein	1.45	0.563516	0.15	0.291991	276.81	269.32	405.79	410.32	414.89	347.94	269.77	392.15	417.37	436	0	1
VC1760		0.86	0.586071	1.9	0.56018	65.55	45.65	89.83	80.61	83.11	62.89	63.43	104.64	110.38	98.73	1	0	NA
VC2116	chorismate synthase	1.31	0.587293	0	0.0753654	218.61	213.09	349.72	307.43	181.08	189.63	127.31	159.1	182.05	165.48	0	1
VC0665	Fis family transcriptional regulator	1.34	0.592333	0	-0.152067	129.7	131.03	189.14	209.07	40.96	30.7	39.43	35.51	26	32.45	0	1
VCr002	23S ribosomal RNA	1.47	0.600355	0.08	0.221001	32.4	18.9	44.61	16.65	4944.69	5899.83	3435.69	8327.04	6769.8	7697.54	1	1	rRNA
VC1663	heat shock protein HslJ	1.67	0.603556	0	0.0400175	1039.78	1042.94	1559.67	1641.29	353.11	310.23	206.32	256.56	301.64	299.38	0	1
VCr014	23S ribosomal RNA	1.4	0.620293	0.32	0.620333	26.15	16.27	56.46	13.85	6336.77	7475.28	3908.53	10870.6	8898.19	9454.49	1	1	rRNA
VCr005	23S ribosomal RNA	1.67	0.622027	0.26	0.521526	32.4	14.78	54.68	17.37	4549.38	5154.72	3127.08	7668.55	6113.09	6978.6	1	1	rRNA
VCr017	23S ribosomal RNA	1.61	0.627343	0.27	0.541054	27.3	15.93	52.81	14.25	5379.14	6218.69	3528.36	9062.24	7336.79	8380.65	1	1	rRNA
VC1671	cystathionine beta-lyase	1.36	0.628126	0	-0.133342	104.79	110.46	158.19	179.25	70.77	50.49	67.95	43.44	61.4	59.03	0	1
VC0038	hypothetical protein	1.47	0.634854	0	0.186481	787.31	828.46	1310.4	1233.64	728.24	703.92	324.49	564.28	694.48	730.82	0	1
VC1160	hypothetical protein	1.59	0.635104	0	0.227835	166.16	166.35	260.79	262.56	97.64	74.15	62.92	93.95	99.49	78.14	0	1
VC0348	GTPase HflX	1.88	0.642325	0.06	-0.295257	537.81	515.08	854.91	808.5	151.28	124.49	173.18	107.96	101.99	129.24	0	1
VC1161	gonadoliberin III-like protein	1.66	0.643895	0	0.0540408	179.47	207.69	300.91	311.59	78.17	67.68	59.22	71.52	77.86	56.02	0	1
VC1034	uridine phosphorylase	1.65	0.649017	0	-0.150371	866.83	733.99	1251.66	1295.31	1328.67	896.76	1095.08	1025.25	845.96	942.52	0	1
VC1198	hypothetical protein	1.58	0.649174	0	0.00240678	46.73	51.69	78.45	78	28.13	33.75	37.27	22.4	36.91	38.19	0	1
VC2646	phosphoenolpyruvate carboxylase	1.38	0.654622	0	-0.0526928	105.63	106.8	191.03	148.68	140.54	125.78	73.34	98.89	111.64	97.85	0	1
VC1158	hypothetical protein	1.36	0.655016	0	0.0954056	162.38	144.2	268.53	222.47	121.45	126.32	109.87	105.28	135.24	132.37	0	1
VC2729	general secretion pathway protein H	1.34	0.658359	0	-0.213884	138.75	150.33	220.67	242.9	81.59	61.74	55.88	60.99	43.36	52.89	0	1
VC0236	ADP-heptose--LPS heptosyltransferase II	1.78	0.658714	0.21	0.351043	300.75	297.62	449.14	508.27	811.07	710.49	507.3	730.11	983.24	879.34	0	1
VC2394	preprotein translocase subunit SecA	1.61	0.659131	0	0.247983	286.98	305.55	420.01	529.32	523.64	274.89	245.64	765.45	262.59	299.11	0	1
VC0229	hypothetical protein	1.74	0.661315	0.86	0.497638	256.76	248.32	422.87	387.07	384.1	354.93	233.56	504.46	450.24	447.96	0	1
VC0910	PTS system trehalose(maltose)-specific transporter subunits IIBC	1.44	0.66284	0.01	-0.253443	514.66	419.27	682	822.58	1084.63	739.6	966.73	850.96	641.38	659.58	0	1
VC0761	hypothetical protein	1.74	0.673016	0	0.108493	644.26	560.35	1009.6	939.98	359.8	300.72	236.68	292.75	340.34	303.28	0	1
VC0230	hypothetical protein	1.32	0.685106	0.73	0.470128	307.48	247.29	503.23	406.82	401.76	339.57	253.68	481.76	511.04	407.9	0	1
VC0578	hemolysin	1.4	0.69347	0	-0.0516586	157.92	137.98	231.73	256.18	134.61	135.27	167.12	130.32	118.02	159.81	0	1
VC0179	hypothetical protein	1.96	0.693508	0	0.163339	247.06	227.42	402.33	376.1	432.27	271	311.73	470.7	354.18	297.38	0	1
VC1576	hypothetical protein	1.44	0.698214	0.23	0.387603	239.18	218.09	381.46	374.91	348.16	359.2	213.26	377.45	421.8	419.96	0	1
VC0200	iron(III) compound receptor	1.83	0.702081	0	0.23555	69.98	77.34	116.23	126.93	42.36	42.83	29.49	62.03	35.04	39.31	0	1
VC2730	general secretion pathway protein G	1.62	0.703997	0	-0.228108	290.12	257.78	472.71	435.9	108.91	85.7	83.26	72.81	81.98	64.55	0	1
VC0232	hypothetical protein	1.57	0.713818	0.34	0.374068	191.89	192.04	324.68	316.56	534	448.39	343.69	544.12	617.57	552.57	0	1
VC0248	acyl carrier protein	1.3	0.713897	0	0.19469	1969.41	1490.76	3295.96	2507.32	2405.49	2341.35	2817.36	2785.89	2991.1	2837.5	0	1
VC1266	hypothetical protein	1.38	0.716452	0.02	0.293456	196.54	251.8	322.99	427.95	110.58	127.82	66.07	129.06	146.92	103.26	0	1
VC1918	peptidyl-prolyl cis-trans isomerse D	2.04	0.718131	0	-0.114816	390.11	365.82	574.89	687.81	394.01	359.62	410.12	303.75	365.43	362.39	0	1
VC0252	acetyltransferase	2.15	0.720032	0.02	0.261154	1155.3	1066.37	1964.05	1748.56	425.42	425.43	487.67	567.87	431.47	626.48	0	1
VC2732	general secretion pathway protein E	2.02	0.72058	0	0.0523318	127.51	118.69	200.67	211.34	60.74	48.77	49.19	54.27	57.47	47.56	0	1
VC1579	enterobactin synthetase subunit F	2.31	0.733155	0	0.00971546	709.11	681.31	1082.47	1262.41	702.33	491.78	439.41	535.52	497.42	538.25	0	1
VC2490	2-isopropylmalate synthase	1.51	0.733768	0.02	-0.22745	64.63	52.4	101.77	97.13	87.45	68.88	69.33	57.51	61.05	62.72	0	1
VC0762	outer membrane protein assembly complex subunit YfgL	1.77	0.749558	0	-0.0549733	433.87	555.68	757.7	935.15	151.3	120.52	138.69	133.67	123.67	121.85	0	1
VC1992	formyltetrahydrofolate deformylase	1.56	0.751844	0	0.0887889	81.07	72.87	137.55	127.44	111.92	89.83	106.7	112.14	103.69	105.37	0	1
VC1595	galactokinase	1.69	0.759566	0	0.231204	205.57	155.95	297.8	327.61	22.69	17.93	17.69	25.11	22.94	20.93	0	1
VC0150	RNA polymerase factor sigma-32	2.75	0.767816	0	0.159808	579.11	562.73	957.35	1014.1	288.4	280.55	199.52	332.68	242.15	264.21	0	1
VC1094	oligopeptide ABC transporter ATP-binding protein	1.32	0.776497	0	-0.0144037	39.51	51.09	76.49	82.47	30.36	34.63	40.35	20.26	47.09	34.53	0	1
VC0947	D-alanyl-D-alanine carboxypeptidase	2.93	0.777139	0	0.206773	826.92	783.47	1410.5	1387.28	1375.05	1435.54	997.05	1323.15	1591.92	1394.71	0	1
VC2250	UDP-3-O-[3-hydroxymyristoyl] glucosamine N-acyltransferase	1.92	0.779305	0	-0.10311	510.7	639.59	886.93	1123.52	416.8	416.29	467.72	359.45	381.35	423.23	0	1
VC0557	S-ribosylhomocysteinase	2.39	0.796579	0.01	0.321235	300.67	290.21	496.32	547.58	107.1	74.12	52.7	178.73	66.89	78.22	0	1
VC1894	hypothetical protein	2.4	0.80174	0	-0.208599	367.8	333.9	653.27	591.5	127.02	129.04	145.81	112.54	87.93	125.44	0	1
VC1327	galactose/methyl galaxtoside transporter ATP-binding protein	1.34	0.802335	0	0.00979304	57.63	85.3	110.31	145.51	42.04	29.36	46.38	45.36	30.05	40.21	0	1
VC2252	outer membrane protein assembly factor YaeT	3.12	0.803924	0	-0.164753	318.76	321.03	541.42	591.32	248.48	202.11	263.33	186.21	178.5	239.07	0	1
VC0579	phosphoheptose isomerase	2	0.805518	0	0.147643	171.93	184.69	286.34	349.12	662.44	573.58	501.94	578.88	627.17	665.75	0	1
VC0255	RfbT-like protein	1.62	0.813884	0.17	0.406664	2101.7	1682.23	4007.1	2815.27	412.31	499.4	684.36	837.97	619	850.21	0	1
VC2733		1.97	0.820334	0	0.0884522	134.29	163.44	230.56	306.05	101.12	83.99	66.97	95.25	84.94	78.39	0	1
VC1101	hypothetical protein	1.56	0.821054	0	0.0913267	43.95	50.58	92.4	78.93	15.64	15.3	14.54	18.73	14.67	14.61	0	1
VC2492	isopropylmalate isomerase large subunit	2.25	0.828848	0	-0.0841584	90.01	82.5	144.43	168.19	77.78	65.92	54.04	58.72	67.88	49.54	0	1
VC2418	thiol:disulfide interchange protein DsbC	2.27	0.830814	0	-0.124217	155.3	181.04	284.01	325.25	160.67	139.65	126.38	122.34	126.16	122.95	0	1
VC0249	RfbL protein	1.95	0.833791	0.08	0.268665	1161.59	932.43	2182.1	1636.11	1919.82	1816.46	2078.55	2404.29	2441.84	2142.52	0	1
VC0973	hypothetical protein	1.34	0.839799	0	-0.109081	36.13	31.54	62.77	62.58	77.93	64.85	79.09	73.86	61.67	60.37	0	1
VC0034	thiol:disulfide interchange protein	2.36	0.846557	0	0.0528523	423.71	348.2	750.54	666.71	686.33	749.64	422.05	589.97	707.69	558.7	0	1
VC2361	autonomous glycyl radical cofactor GrcA	1.54	0.854382	0	0.120365	311.96	264.81	645.79	429.7	1414.52	1807.78	804.85	944.17	2241.56	1216.07	0	1
VC1033	zinc/cadmium/mercury/lead-transporting ATPase	2.08	0.854476	0	0.217787	124.81	100.93	182.93	235.16	107.24	80.68	50.02	98.64	94.2	81.22	0	1
VC2491	3-isopropylmalate dehydrogenase	2.36	0.862495	0	-0.179296	96.47	82.93	166.49	166.94	109.41	109.22	78.49	78.18	92.36	74.8	0	1
VC2493	isopropylmalate isomerase small subunit	1.88	0.864483	0	0.013595	79.53	72.72	144.05	140.62	158.81	135.67	83.73	134.6	133.87	94.01	0	1
VC0254		3.4	0.870557	0	0.223596	415.9	429.32	828.46	741.08	163.36	141.17	206.77	213.49	152.6	247.76	0	1
VC1091	oligopeptide ABC transporter substrate-binding protein	2.69	0.871278	0	-0.022201	263.13	230.44	501.04	419.63	212.5	237.97	218.1	182.07	244.55	210.22	0	1
VC1171	bifunctional indole-3-glycerol phosphate synthase/phosphoribosylanthranilate isomerase	1.54	0.8717	0	-0.115121	19.79	20.96	39.09	37.85	37.17	30.5	33.22	27.47	33.07	28	0	1
VC0556	glutamate--cysteine ligase	1.87	0.873629	0	0.222684	197.78	266.02	362.09	509.48	254.9	118.49	137.97	384.11	130.68	125.42	0	1
VCA0173	hypothetical protein	1.34	0.873849	0.01	0.0696302	1176.1	1120.85	2374.6	2245.06	2068.63	1913.56	2331.92	2301.09	2387.72	2222.41	0	1
VC0250	iron-containing alcohol dehydrogenase	3.6	0.87501	0.39	0.3711	1371.56	1298.82	2610.49	2363.28	3667.58	3240.44	3623.48	4845.61	4241.92	4568.53	0	1
VC1893	hypothetical protein	1.66	0.876137	0	-0.0248764	106.6	152.52	208.73	280.16	69.12	55.02	63.21	52.98	59.76	65.26	0	1
VCA0413	hypothetical protein	1.62	0.881103	0.99	1.066	169.93	114.73	467.8	230.71	220.06	193.16	412.84	611.62	655.39	633.82	1	1	NA
VC1898	methyl-accepting chemotaxis protein	1.57	0.883411	0	-0.0648287	46.72	32.93	85.9	66.26	103.99	71.39	56.79	71.44	74.07	63.02	0	1
VC0251	acyl protein synthase/acyl-CoA reductase RfbN	3.49	0.88762	0	0.199302	1244.02	1187.87	2457.2	2115.53	1208.4	1057.3	1352.36	1487.16	1180.73	1478.52	0	1
VC1574	hypothetical protein	1.58	0.89136	0	-0.256584	75.75	76.34	134.94	156.44	68.83	82.68	144.89	68.69	71.95	82.83	0	1
VC2251	outer membrane protein OmpH	1.79	0.893012	0	-0.0898454	711.77	483.66	1286.18	1003.48	698.35	652.82	644.84	559.14	577.96	662.28	0	1
VC1133	histidinol dehydrogenase	1.66	0.898072	0	0.104682	21.69	23.17	42.76	43.5	20.51	22.68	18.72	18.39	28.61	18.72	0	1
VC1578	hypothetical protein	2.67	0.900554	0	0.129614	425.41	383.13	743.11	799.41	384.94	357.22	380.6	494.62	257.84	473.14	0	1
VC2164	hypothetical protein	3.34	0.904937	0.01	0.246524	116.84	112.2	222.94	213.74	352.95	309.75	207.16	290.65	411.81	323.33	0	1
VC2385	RNA-directed DNA polymerase	1.63	0.906585	0.06	0.336791	234.35	148.09	415.69	327.32	91.37	81.57	124.41	118.24	105.77	180.3	0	1
VC1577	hypothetical protein	4.13	0.921657	0	0.0814227	610.41	664.24	1202.82	1248.85	266.8	181.06	224.83	232.67	198.91	263.35	0	1
VC2376	glutamate synthase subunit alpha	3.25	0.926209	0	0.0121634	60.45	74	123.73	136.44	51.36	53.62	44.74	43.53	51.65	50.54	0	1
VC1639	sensor histidine kinase	2.17	0.932248	0	0.153036	29.01	32.6	60.16	60.55	27.19	27.33	18.14	24.86	27.14	26.91	0	1
VC1320	DNA-binding response regulator	3.6	0.933079	0	0.131335	221.35	217.7	417.2	436.54	306.8	275.44	212.98	260.44	297.04	287.39	0	1
VCA0574	hypothetical protein	1.45	0.954357	0.01	0.104938	142.96	121.64	278.7	287.12	159.45	174.45	159.04	190.96	148.4	220.41	0	1
VCA0167	hypothetical protein	1.7	0.958963	0.01	-0.14396	2096.33	1906.52	4703.32	3856.89	3739.25	2929.86	3284.93	3248.22	2923.05	3086.7	0	1
VC0175	deoxycytidylate deaminase-like protein	1.65	0.959131	1.1	0.518424	173.67	104.33	325	238.27	212.16	281.75	266.3	359.22	384.61	391.97	0	1
VCA0406	lipoprotein Blc	1.36	0.960145	1.3	0.900938	436.13	455.23	963.47	957.92	127.5	72.54	222.66	311.53	382.97	419.13	1	1	NA
VC1285	hypothetical protein	1.5	0.976055	0	0.217773	25.12	23.55	46.96	53.27	19.7	17.26	15.8	20.15	19.21	23.32	0	1
VC0354	FKBP-type peptidylprolyl isomerase	4	0.980706	0.14	-0.389204	1481.58	1243.26	2798.21	2685.81	608.82	523.75	888.4	472.1	359.99	531.25	0	1
VC1987	outer membrane lipoprotein Slp	2.21	0.980821	0	0.0356574	121.02	160.06	244.93	326.28	69.94	66.75	47.68	60.05	57.68	63.21	0	1
VC1956	lytic murein transglycosylase	3.79	0.983943	0	-0.0105241	153.47	150.79	322.32	291.66	38.38	32.49	30.16	27.14	34.13	35.02	0	1
VC0178	patatin-like protein	3.72	0.985041	0	-0.0174312	187.52	184.99	406.09	346.36	436.58	265.97	366.87	440	318.31	247.65	0	1
VC0580	hypothetical protein	2.04	0.994347	0	-0.115935	141.68	111.73	290.59	233.55	286.12	239	274.15	183.36	235.47	285.77	0	1
VC1092	oligopeptide transporter permease	1.62	0.995913	0	-0.059934	31.16	48.91	74.15	92.07	56.25	72.96	77.6	47.18	69.03	75.79	0	1
VC1727	glucose-1-phosphate adenylyltransferase	2.22	0.999543	0	-0.0275171	57.12	44.42	116.56	93.71	73.66	73.37	87.59	75.84	87.27	59.24	0	1
VC1093	oligopeptide ABC transporter permease	1.34	1.00151	0	0.013647	33.52	47.51	61.7	109.26	13.88	25.49	25.62	19.9	24.11	20.97	0	1
VC0673	hypothetical protein	1.94	1.00276	0	-0.0961097	56.61	72.25	110.01	157.52	51.49	51.34	48.07	37.82	53.74	42.97	0	1
VCA0448	hypothetical protein	1.36	1.00895	0.08	0.35729	371.75	382.92	897.71	799.99	453.67	439.31	896.75	1070.6	712.16	812.28	0	1
VC2009	hypothetical protein	2.79	1.02669	0	-0.190442	40.15	46.44	85.5	95.78	51.77	54.13	56.36	35.94	39.68	58.08	0	1
VC0851	small protein A	2.44	1.02698	0	-0.191019	149.67	112.49	271.1	282.21	128.62	112.8	165	92.39	96.96	143.94	0	1
VC1957	hypothetical protein	1.59	1.0308	0	0.0355744	220.07	139.6	468.18	307.32	407.18	538.19	393.77	383.08	504.21	445	0	1
VCA0910	TonB1 protein	1.34	1.03458	0.01	0.104533	729.77	987.44	1497.25	2438.47	2626.22	4915.7	2705.71	3765.73	4069.18	3748.68	0	1
VCA1043	TagE protein	1.45	1.03548	1.15	0.62658	3210.5	2054.14	7291.62	4773.54	1747.07	2319.52	2177.79	2921.43	4275.09	3446.21	0	1
VC1317	hypothetical protein	5.43	1.03648	0	0.173543	949.18	1059.13	2073.55	2114.32	599.58	421.32	258.83	477.02	449.07	491.71	0	1
VCA0873	cytochrome d ubiquinol oxidase subunit II	1.45	1.04106	0.01	-0.101475	276.12	195.12	620.71	466.76	311.02	211.92	314.51	251.52	264.38	286.9	0	1
VC1485	hypothetical protein	4.22	1.04414	0	-0.102896	237	213.44	431.34	518.26	146.23	149.05	138.32	132.15	106.04	146.62	0	1
VCA0338	hypothetical protein	1.45	1.04611	0.55	0.536783	532.51	416.87	1110.57	1083.96	753.87	818.76	829.78	1048.81	1438.04	1381.72	0	1
VCA0994	hypothetical protein	1.35	1.04927	0.01	-0.243479	124.61	126.37	311.86	273.14	50.3	28.62	26.35	7.62	25.53	40.42	0	1
VC0483	hypothetical protein	3.99	1.05079	0	0.120268	130.2	130.96	286.99	266.5	20.64	26.71	18.94	24.17	14.9	34.18	0	1
VC2692	transcriptional regulator CpxR	1.84	1.05123	0	-0.238253	43.48	32.96	91.12	75.34	67.72	34.48	40.22	29.12	40.66	38.55	0	1
VC1925	C4-dicarboxylate transport sensor protein	1.53	1.06606	0	0.0490639	7.01	8.77	17.03	17.9	5.81	5.15	6.42	6.75	5.15	6.14	0	1
VC0157	alkaline serine protease	2.82	1.07927	0.09	0.346247	22.61	22.38	46.94	51.3	8.64	10.45	9.32	12.36	13.16	12.47	0	1
VCA0449	hypothetical protein	1.33	1.0828	0.39	0.673373	241.31	352.28	791.62	635.11	144.79	10.98	53.94	219.38	143.74	194.61	0	1
VCA0048	hypothetical protein	1.87	1.09164	0.28	0.410123	1182.57	1463.93	2852.58	3408.63	9257.34	12536.4	9482.3	12432.3	18055.8	14445.7	0	1
VC1638	DNA-binding response regulator	2.04	1.09317	0	-0.00487025	32.76	42.97	76.24	92.42	37.53	25.2	24.69	17.57	37.04	28.69	0	1
VC2701	thiol:disulfide interchange protein	4.55	1.09543	0	-0.124897	59.84	60.94	124.92	139.04	48.09	47.7	33.66	31.09	39.99	40.64	0	1
VCA0120	IcmF-like protein	1.87	1.09767	1.76	0.683657	326.72	461.86	863.75	1014.63	262.08	284.33	319.15	470.72	562.78	492.49	1	1	T6SS main
VC1573	fumarate hydratase	1.47	1.10784	0.12	0.414319	17.16	22.01	30.69	59.51	22.34	28.36	16.02	49.83	30.53	20.36	0	1
VCA0962	hypothetical protein	1.87	1.11315	0.16	0.375775	420.54	331.91	1040.96	776.79	409.84	481.8	396.75	434.44	635.39	755.78	0	1
VC0550	oxaloacetate decarboxylase	2.32	1.12097	0	-0.0116126	13.47	16.74	37.4	31.17	46.9	30.15	43.07	35.58	40.47	39.32	0	1
VC1770	hypothetical protein	2.57	1.1216	0	0.0895681	22.66	16.86	48.03	41.75	19.76	16.11	24.73	18.95	27.27	18.47	0	1
VCA1069	methyl-accepting chemotaxis protein	1.9	1.13094	0.01	-0.0837681	227.19	297.36	570.38	709.99	336.24	233.93	181.02	348.52	205.85	167.08	0	1
VC1771	hypothetical protein	3.25	1.13274	0.03	0.270247	16.95	13.21	34.67	33.87	17.15	16.05	19.61	21.32	23.69	19.67	0	1
VC1319	sensor histidine kinase	5.47	1.13321	0	0.196042	157.17	147.17	354.76	327.45	206.18	169.12	114.62	161.13	189.03	201.04	0	1
VCA0116	clpB protein	1.82	1.13535	2.08	0.954816	508.83	834.99	1558.47	1755.26	370.24	245.58	206.34	769.86	749.68	439.17	1	1	T6SS main
VCA0409	hypothetical protein	1.4	1.14022	0.11	0.420167	284.49	184.8	658.96	527.1	170.21	356.76	231.54	325.78	406.28	424.06	0	1
VCA0408	hypothetical protein	1.33	1.14693	1.06	0.712881	471.04	318.75	1298.72	725.13	602.62	779.77	602.52	1611.34	1047.74	1118.64	0	1
VCA0047	hypothetical protein	1.85	1.15139	0.03	-0.210878	1385.47	1759.59	3052.38	4768.26	1686.99	1625.74	2025.35	1424.59	1749.71	1523.39	0	1
VC1562	beta-lactamase-like protein	1.35	1.15264	0	0.0785021	8.88	7.31	16.85	22.45	5.92	9.45	10.38	9.34	10.07	8.12	0	1
VCA0628	SecA-like protein	1.9	1.15369	0.01	0.150746	530.12	327	1174.84	959.26	1160.82	1114.27	1494.92	1457.51	1503.62	1431.86	0	1
VC1316	chemotaxis protein CheY	2.4	1.15374	0	0.144033	128.96	214.34	342.85	454.83	39.58	21.48	13.94	29.38	24.98	29.58	0	1
VCA0405	hypothetical protein	1.36	1.1552	0.16	0.444041	308.7	162.86	722.19	490.14	251.62	369.17	675.29	674.22	721.6	632.67	0	1
VCA0460	hypothetical protein	1.53	1.15983	1.92	0.888106	311.36	337.5	969.05	687.75	496.28	416.78	569.51	1289.08	975.75	1035.78	1	1	Hypothetical protein
VCA0020	hypothetical protein	2.33	1.16225	0.16	0.401908	152.65	149.2	354.27	394.46	131.26	117.76	81.55	138.26	189.65	150.46	0	1
VCA0201	hypothetical protein	1.81	1.16283	0	-0.0154466	1299.08	727.47	2812.11	2290.74	832.7	750.5	1091.41	1095.13	791.61	859.09	0	1
VC1935	CDP-diacylglycerol--glycerol-3-phosphate 3-phosphatidyltransferase-like protein	1.57	1.16514	0	0.112187	18.43	23.04	38.9	61.01	33.35	45.57	36.63	34.57	47.13	42.51	0	1
VC1325	galactoside ABC transporter periplasmic D-galactose/D-glucose-binding protein	4.7	1.16683	0	0.255289	167.71	192.37	456.5	372.52	156.15	80.63	101.83	158.39	113.34	138.11	0	1
VC1902	disulfide bond formation protein B	3.32	1.16986	0.1	-0.389268	71.54	81.72	162.96	193.87	119.21	131.94	244.04	106.43	96.8	122.35	0	1
VCA0450	hypothetical protein	1.32	1.17448	0.16	0.506358	136.04	129.02	412.48	284.16	38.72	35.24	140.64	176	120.56	149.34	0	1
VCA0014	4-alpha-glucanotransferase	1.36	1.17494	1.16	-0.704806	180.89	435.29	722.1	885.06	418.56	248.84	416.16	179.97	216.95	229.72	0	1
VC1865	hypothetical protein	2.6	1.17906	0	0.135891	58.81	35.43	107.36	116.86	36.93	31.13	32.79	43.95	35.95	29.47	0	1
VCA0119	hypothetical protein	1.87	1.18191	0.66	0.60901	311.33	509.04	976.4	1119.94	255.18	230.61	158.89	412.28	412.56	296.54	0	1
VC2212	hypothetical protein	2.1	1.1841	0	0.197708	20.24	24.55	52.71	54.87	9.51	13.94	10.45	11.67	12.64	16.64	0	1
VC1205	imidazolonepropionase	1.57	1.18509	0	-0.0918045	11.54	7.89	22.05	25.99	12.62	14.31	6.35	9.7	8.33	10.44	0	1
VCA0115	hypothetical protein	1.87	1.18568	3.26	1.11922	402.03	636.48	1244.2	1415.03	244.38	284.1	270.9	840.4	810.9	507.61	1	1	T6SS main
VC2386	hypothetical protein	2.21	1.18842	0.95	0.617469	258.42	133.92	542.38	405.16	133.36	130.72	233.51	289.69	263.82	345.91	0	1
VCA0551	hypothetical protein	1.99	1.20022	0.01	0.197494	950.16	790.9	2076.92	2410.05	445.02	384.82	80.82	477.4	271.1	429.11	0	1
VC1204	formimidoylglutamase	1.3	1.20378	0	0.0684298	7.19	6.36	16	18.74	18.53	12.46	5.19	17.52	9.96	9.3	0	1
VC1582	hypothetical protein	1.84	1.20598	0	0.063876	8.65	6.54	23.02	14.73	6.77	7.66	4.78	6.84	8.17	4.4	0	1
VCA0722	hypothetical protein	1.99	1.20915	0	-0.0181863	849.73	605.41	1899.57	1886.31	1674.49	1816.79	552.75	1053.41	1817.27	1226.27	0	1
VCA0334	hypothetical protein	1.91	1.21265	0.02	0.258511	361.49	250.65	930.53	676.97	45.86	52.18	206.44	120.44	175.9	142.93	0	1
VCA0117	sigma-54 dependent transcriptional regulator	2.31	1.22088	2.4	0.910978	502.29	710.66	1477.49	1685.34	212.96	210	164.98	484.6	435.93	365.43	1	1	T6SS main
VC1045	RNA polymerase sigma factor	4.02	1.23393	0	0.00514689	84.58	71.46	191.76	189.08	128.67	152.87	134.8	127.42	144.37	132.5	0	1
VC2011	hypothetical protein	1.65	1.23712	0	-0.013554	14.3	17.34	44.09	37.14	21.98	22.74	32.97	13.8	35.1	26.81	0	1
VCA0457	hypothetical protein	1.97	1.24569	1.62	0.890937	365.92	238.72	870.56	757.18	213.96	349.95	513.75	966.49	642.65	908.45	1	1	Hypothetical protein
VCA0168		2.67	1.25042	0.01	0.0553426	1748.19	1314.05	4555.66	3564.49	2150.37	1616.05	1376.31	2021.54	1748.81	1814.22	0	1
VC1772	hypothetical protein	2	1.25244	0.19	0.406457	12.78	13.56	32	35.42	21.4	17.36	15.34	22.35	27.55	25.44	0	1
VCA0590	peptide ABC transporter permease	2.03	1.25328	0.25	-0.536828	153.92	210.87	452.63	528.47	140.48	136.08	220.13	143.25	64.25	103.18	0	1
VC1402	purine-binding chemotaxis protein Chew	2.02	1.25537	0	0.170483	7.42	8.84	18.4	23.21	11.89	9.89	12.64	9.21	15.97	14.65	0	1
VC1252	competence damage protein CinA	4.02	1.25588	0	-0.248317	34.65	44.11	90.48	104.23	60.27	39.57	38.58	28.79	40.32	37.49	0	1
VC2388	hypothetical protein	2.87	1.27188	0	-0.165071	59.82	44.41	141.39	124.85	55.04	47.99	30.25	27.44	39.55	40.49	0	1
VCA0366	hypothetical protein	1.85	1.27246	0.12	0.412435	94.99	108.05	300.86	261.26	140.58	124.96	122.75	159.76	196.26	227.21	0	1
VCA0414	hypothetical protein	1.82	1.27999	5.43	1.28829	319.57	199.12	807.94	647.32	559.85	483.24	451.75	1711.2	1430.85	1336.88	1	1	NA
VCA0123	VgrG protein	2.48	1.28427	1.35	0.641872	283.84	192.29	736.52	567.32	201.97	258.14	266.63	396.6	437	414.27	1	1	T6SS main
VCA0121	hypothetical protein	2.51	1.28652	0.16	0.412204	188.73	208.74	593.16	497.28	194.88	328.91	326.71	336.63	516.65	398.6	0	1
VC2092	type II citrate synthase	7.43	1.29437	0	-0.0507379	146.34	167.34	387.57	399.35	277.03	233.95	260.84	263.59	205.01	245.24	0	1
VC0553	hypothetical protein	3	1.29995	0	-0.0150785	43.82	60.35	125.12	144.53	62.44	57.45	59.4	65.92	53.35	51.97	0	1
VCA0108	hypothetical protein	2.88	1.30848	1.3	0.627744	1397.61	1793.36	3974.91	4858.24	1811.35	2348.81	2693.64	3723.15	4294.45	3599.63	1	1	T6SS main
VCA0172	hypothetical protein	3.29	1.31509	0.01	0.130512	1079.97	1032.94	2793.62	3041.88	1849.77	1747.77	1370.12	2082.05	1963.14	1668.54	0	1
VC1511	formate dehydrogenase cytochrome B556 subunit	1.9	1.31899	0	-0.0458886	24.7	23.08	89.8	40.87	8.3	12.83	5.49	7.95	9.66	5.99	0	1
VCA0114	hypothetical protein	2.48	1.32259	1.91	0.907242	385.01	574.29	1208.34	1500.49	640.68	779.77	552.95	1423.92	2048.38	980.1	1	1	T6SS main
VCA0107	hypothetical protein	2.68	1.32341	0.18	0.424447	1063.1	1518.62	3442.29	3822.71	2133.06	2422.38	4345.29	4372.43	5130.16	3714.7	0	1
VC1318	outer membrane protein OmpV	8.5	1.32711	0	0.224423	4046.26	3593.04	10128	9479.02	4883.32	3901.3	2461.5	3865.99	4581.89	4541.68	0	1
VC0185	transposase	3.03	1.32786	1.28	0.661961	28.63	20.6	74.45	56.86	10.07	8.02	7.71	16.36	14.03	17.11	0	1
VCA0459	hypothetical protein	1.92	1.33255	2.32	1.08379	316.96	197.72	910.98	593.57	175.92	108.42	117.76	439.8	372.1	340.53	1	1	Hypothetical protein
VCA0279	transcriptional regulator	1.91	1.3381	0	0.0297792	280.5	203.9	908.15	516.96	744.65	449.87	773.31	796.79	655.68	652.74	0	1
VCA1029	glycogen operon protein GlgX	3.13	1.34608	0.87	-0.488695	921.88	713.4	2601.7	2047.14	1462.47	1519.2	1651.1	999.54	1166.42	1144.81	0	1
VCA0909	coproporphyrinogen III oxidase	1.84	1.35858	0.01	0.104768	1281.52	1605	2503.24	6096.78	955.87	1812.63	1712.26	2186.15	1427.25	1458.4	0	1
VCA0538	cytochrome b561	3.01	1.36046	0.02	0.196396	559.73	675.2	1821.07	1739.1	519.65	531.27	452.41	540.89	588.77	696.47	0	1
VC1217	hypothetical protein	1.76	1.36161	0.03	0.330464	23.45	39.23	61.01	117.9	16.47	3.11	6.94	32.25	9.93	7.89	0	1
VC1866	formate acetyltransferase	6.32	1.36234	0	-0.0134218	698.62	513.28	1605.6	1613.6	697.7	624.56	553.86	537.43	699.85	549.54	0	1
VC0991	asparagine synthetase B	1.54	1.36371	0	-0.0850317	34.11	29.49	146.07	40.52	62.23	57.3	40.5	38.88	55.39	48.17	0	1
VC0873	hypothetical protein	5.07	1.36487	1.15	0.558938	56.37	58.01	158.82	147.23	58.54	66.15	43.86	79.81	95.86	84.05	0	1
VCA0952	LuxR family transcriptional regulator	2.89	1.36594	1.03	0.847512	675.03	492.99	1859.33	1533.92	134.02	62.38	195.74	221.53	288.64	501.96	0	1
VC2156	lipoprotein	7.04	1.37319	0	0.00507738	357.81	282.72	863.32	846.73	123.65	101.28	118.28	109.05	105.02	119.89	0	1
VCA0944	maltose transporter membrane protein	3.03	1.3748	1.3	-0.840023	428.65	401.85	1022	1390.77	1631.76	1771.94	3145.86	576.77	1097.41	1481.85	1	1	Transporter
VC1704	5-methyltetrahydropteroyltriglutamate-- homocysteine S-methyltransferase	2.72	1.37586	0	-0.0542128	5.42	5.94	16.77	14.86	4.1	3.53	2.46	2.9	3.23	2.82	0	1
VCA0454	sulfate-binding protein	3.26	1.37975	1.11	1.29054	39.27	169.08	356.26	272.71	9.69	44.09	33.83	180.53	134.41	140.1	1	1	Transporter
VC1314	transporter	1.61	1.38025	0	0.213625	4.56	3.42	12.28	11.52	2.48	2.98	1.86	2.79	3.44	3.21	0	1
VC1458	zona occludens toxin	1.96	1.38359	1.76	0.727876	6.39	6.55	16.97	20.41	11.96	8.82	7.73	18.48	17.8	18.67	1	1	CTXphage toxin
VC1044	hypothetical protein	6.32	1.38862	0.34	0.404991	80.73	82.57	204	237.72	125.47	117.72	82.85	126.92	169.96	140.5	0	1
VCA0415	hypothetical protein	2.02	1.39376	2.17	1.04024	192.94	299.06	791.89	708.19	342.67	194.94	351.06	1048.81	680.36	710.89	1	1	NA
VCA0200	hypothetical protein	3.66	1.39392	0.01	-0.101433	1299.02	1249.89	3414.77	4042.15	1085.58	1089.6	2337.42	1332.5	1444.84	1509.08	0	1
VCA0913	hemin ABC transporter substrate-binding protein HutB	1.48	1.39486	0.1	0.405727	493.03	1138.34	1446.49	3743.16	6242	12824.2	5713.62	13828.2	16227.6	7325.69	0	1
VCA0118	hypothetical protein	1.7	1.39487	1.3	0.928998	203.09	538.97	945.39	1373.01	171.33	133.38	94.48	516.48	400.81	179.17	1	1	T6SS main
VC1512	formate dehydrogenase iron-sulfur subunit	1.92	1.42205	0	-0.0146793	21.62	21.91	89.02	42.11	10.42	14.89	4.77	6.7	11.3	9.35	0	1
VC1962	lipoprotein	6.17	1.42916	0.08	0.381816	110.65	104.63	323.26	278.48	195.25	358.49	205.23	191.13	568.21	384.89	0	1
VC1421	hypothetical protein	1.81	1.42957	0.19	-0.473065	10.46	17.9	33.28	52.79	13.24	13.67	10.55	4.79	8.04	6.97	0	1
VCA0911	TonB system transport protein ExbB1	1.45	1.43073	0	0.0371002	529.78	1239.45	1462.49	4400.2	1804.62	3456.21	1887.7	3003.71	3113.49	1508.43	0	1
VC2464	sigma-E factor regulatory protein RseC	4.87	1.4328	0	-0.0407073	210.72	295	595.86	830.5	127.95	68.48	85.12	78.72	81.55	100.12	0	1
VCA0106	hypothetical protein	3.03	1.43381	0.69	0.594941	251.57	279.18	940.93	688.56	333.46	365.45	317.24	411.03	682.67	636.62	0	1
VCA0364	hypothetical protein	1.34	1.43635	0.01	0.16329	156.09	61.09	390.63	360.51	154.01	245.32	247.43	182.02	250.18	378	0	1
VC1417	hypothetical protein	2.93	1.44195	0.26	0.472371	16.21	14.12	39.66	49.38	17.19	9.17	14.03	19.39	21.35	22.57	0	1
VC0773	vibriobactin-specific isochorismate synthase	1.84	1.44563	0	0.282753	7.94	10.63	18.4	38.9	3.94	8.63	4.73	7.51	9.34	6.88	0	1
VC0708	hypothetical protein	4.93	1.45603	0	-0.152951	166.36	112.91	444.96	360.22	405.56	407.83	536.93	361.52	384.94	411.91	0	1
VCA0113	hypothetical protein	2.95	1.46464	1.01	0.689227	419.37	362.5	1428.53	1041.69	857.75	912.19	617.22	1402.85	1887.62	1137.27	0	1
VCA0860	alpha-amylase	3.09	1.46487	0.03	-0.247271	132.68	100.72	414.24	320.01	117.03	135.42	119.16	91.97	100.7	119.98	0	1
VCA0171	hypothetical protein	4.28	1.46743	0.08	0.326892	714.26	648.79	2083.08	2116.31	1746.71	1271.5	960.4	1955.83	1844.06	1606.33	0	1
VC1513		2.51	1.46812	0	0.222914	36.69	29.97	145.09	57.62	32.11	42.19	15.06	26.2	67.09	21.03	0	1
VCA0446	hemagglutinin	3.27	1.48824	0.03	0.310294	1924.56	2140.99	7786.09	5216.54	899.51	462.99	1286.55	2278.04	724.82	891.74	0	1
VCA0846	hypothetical protein	3.54	1.49023	0.01	0.112093	962.25	854.08	3408.74	2373.07	344.34	308.11	331.6	276.57	371.11	486.46	0	1
VC1280	hypothetical protein	3.48	1.49835	0	-0.0827588	12.28	20.41	50.15	48.67	52.21	34.48	34.55	43.85	28.69	34.57	0	1
VCA0447	hemagglutinin associated protein	3.78	1.50338	1.01	0.844163	657.5	555.51	2152.17	1730.58	213.61	108.02	207.24	739.03	204.83	418.7	0	1
VCA0912	TonB system transport protein ExbD1	1.62	1.52604	0	0.0198129	366.44	1056.19	1425.65	3693.25	2411.01	4858.16	4077.71	4177.59	5319.64	2390.03	0	1
VCA0875	D-serine dehydratase	3.33	1.52692	0.35	0.556338	117.33	135.32	401.14	427.7	58.92	105.85	73.65	138.14	140.63	130.48	0	1
VC1718	hypothetical protein	7.02	1.52997	0	0.175735	52.55	47.44	147.47	153.22	87.17	76.37	103.93	106.26	102.83	94.47	0	1
VCA0908	hypothetical protein	2.89	1.53319	0.01	0.159432	1306.47	1864.26	3924.95	6648.27	2190.63	4520.84	5086.38	6178.61	4227.41	3647.41	0	1
VC1262	hypothetical protein	1.41	1.53326	0	-0.0047847	14.43	17.5	57.54	58.74	0	3.8	4.23	2.88	2.32	2.8	0	1
VCA0124	hypothetical protein	3.27	1.54195	0.18	0.442742	594.82	406.7	1639.36	1699.08	384.46	595.93	404.77	673.71	742.97	674.01	0	1
VCA0112	hypothetical protein	4.17	1.54726	1.89	0.791357	265.14	230.21	831.76	798.98	450.44	432.33	446.87	903.18	1038.13	668.58	1	1	T6SS main
VCA0122	hypothetical protein	1.42	1.54967	1.16	0.779908	57.17	147.68	486.44	299.76	389.2	558.36	407.8	899.97	876.22	1023.5	0	1
VC0899	hypothetical protein	7.43	1.56193	0	-0.0147291	94.98	70.6	261.59	248.03	219.31	151.48	125.16	190.01	141.12	132.51	0	1
VC0018	16 kDa heat shock protein A	3.88	1.57283	0	0.192281	87.5	113.72	228.4	416.21	158.63	46.79	40.2	994.32	54.87	49.73	0	1
VCA0174	hypothetical protein	4.51	1.57381	0.01	0.0982998	1406.97	1373.3	4119.15	5169.64	4021.97	3054.12	2095.93	3840.16	3751.21	2741.88	0	1
VCA0220	hemolysin secretion protein HylB	4.14	1.5838	0.04	0.267966	340.75	305.05	949.89	1235.2	459.39	323.84	270.31	508.43	381.92	479.29	0	1
VCA0877	hydrolase	4.11	1.59294	0.18	0.438242	216.69	233.25	755.36	782.62	251.99	199.83	165.35	246.44	351.47	331.33	0	1
VC0801	2-(5''-triphosphoribosyl)-3'-dephosphocoenzyme-Asynthase	1.84	1.59562	0	0.0426423	4.17	5.57	21.62	13.74	2.73	0.71	1.19	1.08	2.07	1.84	0	1
VCA0109	hypothetical protein	2.87	1.60613	0.24	0.451236	431.34	744.85	1643.04	2542.1	990.45	1132.28	1682.07	1523.49	2417.91	1843.4	0	1
VC1516	(Fe-S)-binding protein	2.4	1.6202	0	0.0975509	37.13	18.35	140.03	56.58	94.33	80.45	30.38	40.63	124.33	56	0	1
VCA0110	hypothetical protein	3.54	1.62186	2.13	0.770252	304.52	363.11	891.73	1466.83	624.94	715.01	708.34	1193.3	1539.46	1152.63	1	1	T6SS main
VC2366	ribonuclease activity regulator protein RraA	4.58	1.62866	0	0.0223978	41	30.22	121.28	116.23	39.23	49.12	40.23	41.95	41.38	43.53	0	1
VC2367	hypothetical protein	3.73	1.63925	0	0.0548041	25.59	26.07	88.92	87.25	39.33	65.18	56.1	46.79	59.38	59.31	0	1
VCA0591	peptide ABC transporter substrate-binding protein	4.8	1.64652	0.01	0.112839	230.01	206.13	800.98	741.06	714.45	589.93	505.31	820.56	613.96	623.33	0	1
VC2465	periplasmic negative regulator of sigmaE	6.59	1.64748	0	0.0461831	207.52	302.47	695.47	984.95	136.81	88.69	119.85	107.1	100.05	141.19	0	1
VCA0945	maltose ABC transporter substrate-binding protein	4.79	1.65581	0.86	-0.769327	1292.45	969.92	4430.43	3628.46	3883.02	3398.82	8179.38	1406.84	1960.39	4190.49	0	1
VC2387	hypothetical protein	4.75	1.68252	4.68	0.979649	214.98	114.15	643.15	500.98	129.78	131.29	171.12	305.14	288.17	434.99	1	1	NA
VC1804	hypothetical protein	1.58	1.68269	0	0.149714	8.73	6.05	36.13	27.87	6.71	4.8	6.24	4.45	13.69	5.89	0	1
VC2383	LysR family transcriptional regulator	4.62	1.68276	0	0.0216029	16.44	23.25	61.23	75.94	47.01	26.92	18.06	29.3	29.94	29.04	0	1
VC0930	hemolysin-like protein	12.3	1.69923	0	-0.0927138	68.25	60.04	222.4	207.82	14.19	19.4	17.6	11.26	17.15	17.48	0	1
VC1515	formate dehydrogenase-specific chaperone	2.19	1.70193	0.01	0.315514	24.23	13.78	108.96	40.79	36.78	50.62	12.69	32.97	83.63	32.4	0	1
VC0914	multidrug resistance protein	8.61	1.70261	0	-0.129603	24.01	33.78	100.13	95.96	26.9	25.76	22.13	20.52	24.3	19.85	0	1
VC0554	insulinase family protease/insulinase family protease	12.59	1.71786	0	-0.101549	67.51	64.85	206.39	243.25	62.34	61.16	69.69	50.94	65.74	56.28	0	1
VC1773	hypothetical protein	3.85	1.72108	0	0.131361	10.28	8.23	37.48	30.42	8.74	12.7	18.72	14.87	16.21	15.14	0	1
VCA1042	Ccm2-like protein	5.23	1.72881	1.02	0.61631	1700.16	1339.07	6140.23	5280.65	1186.56	1635.2	1575.48	2171.39	2880.23	2429.9	0	1
VC0972	porin	6.97	1.73146	0	0.0499471	65.32	43.13	184.56	198.04	54.52	36.48	36.84	50.85	32.67	44.44	0	1
VC1655	magnesium transporter	8.59	1.7458	0	-0.100886	232.34	361.35	1007.46	1076.19	43	32.46	39.65	34.77	30.14	37.42	0	1
VCA0933	cold shock domain-contain protein	4.68	1.74946	0.01	-0.0693089	17426.5	10675.8	58955	49184.2	2142.89	1252.03	4045.51	1509.37	1450.45	4298.32	0	1
VC1448	RTX toxin transporter	7.45	1.75031	1.76	0.69361	18.08	26.77	75.61	83.32	19.97	29.9	28.28	40.23	56.46	46.52	1	1	CTXphage toxin
VC0811		4.13	1.75617	1.11	0.538973	97.51	46.35	320.04	219.56	254.19	229.79	262.89	409.43	306.86	421.91	0	1
VCA0111	hypothetical protein	3.26	1.75844	1.62	0.905154	120.2	179.64	437.56	764.85	119.28	165.62	100.26	349.2	336.62	219.74	1	1	T6SS main
VCA0105	hypothetical protein	3.64	1.75952	3.1	1.1602	272.96	354.86	1158.86	1332.7	339.06	352.95	282.19	937.86	1137.73	803.11	1	1	T6SS main
VCA0878	integrase-like protein	2.03	1.76457	0.17	0.525532	171.5	120.83	751.11	562.05	101.53	28.88	88.65	230.76	120.27	267	0	1
VCA0946	maltose/maltodextrin transporter ATP-binding protein	5.37	1.77121	0.81	-0.670825	948.39	680.41	3318.55	2995.66	1575.91	1426.11	2050.55	563.08	952.57	1413.53	0	1
VCA0964	glycine cleavage operon activator	5.24	1.78131	0.01	-0.0480638	530.52	698.58	2306.21	2509.61	594.56	619.69	748.2	651.94	666.64	644.51	0	1
VCA0876	DNA-binding transcriptional regulator DsdC	4.1	1.79149	0	-0.0148678	161.7	127.74	695.32	481.76	322	316.86	477.2	336.25	397.61	415.76	0	1
VC1828	hypothetical protein	3.08	1.79208	0.19	0.441775	30.37	16.31	117.69	71.41	26.67	17.8	27.71	35.44	36.28	39.34	0	1
VCA0845	hypothetical protein	4.04	1.80068	0.03	0.273976	1926.3	1609.48	9518.1	4994.88	667.06	758.98	625.52	556.59	1076.21	1105.38	0	1
VCA0018	VgrG protein	5.02	1.80155	0.55	0.73183	87.95	97.01	368.5	370.57	43.39	13.46	37.88	48.41	142.17	48.41	0	1
VC1284	6-phospho-beta-glucosidase	4.82	1.80807	0.15	0.400179	7.43	7.75	27.62	30.74	9.48	7.87	7.72	12.71	11.57	11.51	0	1
VCA0451	hypothetical protein	1.92	1.8117	1.3	0.980158	38.82	39.07	242.87	135.01	41.04	56.03	34.4	134.31	200	129.5	1	1	Hypothetical protein
VC1329	opacity protein-like protein	10.41	1.82876	0	0.110702	159.94	124.94	567.64	493.2	21.27	51	68.02	50.65	50.47	58.88	0	1
VCA0175	MoxR-like protein	6.47	1.83161	0.01	-0.152519	1831.89	1885.21	6844.18	8098.08	4595.42	3925.76	4084.86	4447.31	3945.19	3201.49	0	1
VC1283	PTS system cellobiose-specific transporter subunit IIA	1.78	1.83166	0	0.244049	5.85	4.97	27.63	26.82	10.79	8	12.27	20.86	14.06	9.21	0	1
VCA0455	hypothetical protein	5.02	1.83456	0.03	0.299408	307.15	289.63	1351.03	1106.83	123.98	219.43	202.07	306.83	186.49	265.66	0	1
VC1446	toxin secretion transporter	8.89	1.84366	0.34	0.459131	21.5	23.66	71.77	99.2	10.53	8.3	8.61	10.77	13.09	16.86	0	1
VC1641	hypothetical protein	6.68	1.84702	0	0.194266	22.6	20.63	90.55	77.02	13.27	7.38	10.65	12.51	14.07	11.19	0	1
VC0913	hypothetical protein	10.62	1.86517	0	-0.0385949	59.2	54.69	242.39	192.87	50.2	41.72	27.33	37.42	38.79	32.84	0	1
VCA0375	hypothetical protein	1.85	1.8652	0.01	0.134204	25.73	80.55	193.14	353.29	25.38	86.64	70.92	46.15	111.68	77.87	0	1
VCA0458	hypothetical protein	4.8	1.88161	1.01	0.721651	213.72	155.9	899.53	694.34	143.78	179.95	197.51	300.63	418.47	298.27	0	1
VC0353	hypothetical protein	13.99	1.88275	0	-0.0753499	137.22	120.37	461.15	525.97	202.62	215.78	184.38	171.83	171.59	204.77	0	1
VC1642	hypothetical protein	5.67	1.88294	0.05	-0.360389	28.36	27.27	103.57	121.27	17.28	30.09	19.57	14.58	12.77	14.16	0	1
VCA0224	hypothetical protein	1.66	1.88866	0.35	0.641415	54.48	10.66	215.87	178.53	80.63	15.29	46.93	146.6	154.63	117.79	0	1
VC0795	citrate/sodium symporter	2.2	1.89287	0	0.199578	2.48	1.42	8.89	10.46	2.24	0	1.67	2.27	1.52	2.76	0	1
VC1447	RTX toxin transporter	10.01	1.89642	0.36	0.515404	19.46	22.41	80.21	83.76	6.78	11.73	8.94	10.35	18.95	17.01	0	1
VC1743	hypothetical protein	9.39	1.89886	0	0.0222411	33.83	30.31	116.26	137.06	16.23	22.1	13.45	11.74	21.4	17.51	0	1
VCA0164	hypothetical protein	5.3	1.91553	0.01	-0.173887	299.11	371.5	1432.38	1497.34	434.19	784.62	579.81	379.25	492.7	720.15	0	1
VC1567	hypothetical protein	10.34	1.9174	0	0.19973	33.83	39.72	128.2	164.16	17.02	14.98	9.31	17.85	11.81	18.21	0	1
VC0817	transposase	7.1	1.91817	0	0.170888	20.97	20.1	69.71	97.91	35.3	29.02	18.66	27.84	28.18	36.22	0	1
VC1568	ABC transporter ATP-binding protein	9.48	1.92894	0	0.0284757	38.64	51.94	178.77	185.63	14.85	12.68	12.68	14.52	11.56	14.28	0	1
VC1073	chitinase	6.97	1.93156	0	0.143631	8.3	13.79	39.61	51.27	5.73	2.98	3.04	3.82	4.15	5.08	0	1
VC1950	biotin sulfoxide reductase	8.51	1.94635	0	0.00485869	8.59	7.5	34.63	31.81	3.46	4.94	2.79	2.6	5.24	2.83	0	1
VCA0721	hypothetical protein	4.54	1.95748	0	-0.0430717	754.6	543.74	3583.88	2456.97	1675.27	1631.75	1489.35	1453.79	1383.06	1980.25	0	1
VCA0963	hypothetical protein	3.77	1.96867	0.16	0.492619	96.22	215.38	605.77	884.06	60.08	53.17	127.45	143.63	105.43	185.3	0	1
VC0809	hypothetical protein	12.98	1.98102	0.01	0.282731	40.75	33.8	162.96	145.81	28.76	21.64	25.61	35.35	22.57	37.55	0	1
VC0792	oxaloacetate decarboxylase subunit beta	2.3	2.00695	0	0.167046	1.51	1.46	7.36	9.41	0.93	0.77	0.86	2.94	0.32	1.14	0	1
VC0808	hypothetical protein	1.46	2.00864	0	0.0519973	1.28	3.12	33.28	21.14	17.77	12.08	18.98	18.32	19.47	16.18	0	1
VC1566	hypothetical protein	9.02	2.01122	0	0.00724714	28.79	44.53	142.24	173.43	31.82	31.25	31.76	33.77	27.81	30.66	0	1
VC1416	VgrG protein	9.63	2.01912	1.86	0.788095	6.3	7.44	26.68	32.69	4.93	4.33	3.08	6.13	12.82	8.01	1	1	T6SS aux1
VC0925	polysaccharide biosynthesis protein	10.31	2.03532	0.5	0.541192	23.27	31.91	115.66	124.36	23.66	26.01	10.75	29.94	32.93	35.28	0	1
VCA0576	heme transport protein HutA	3.09	2.0659	0.16	0.437202	410.72	810.56	1497.07	5216.64	2402.11	3982.54	4568.03	8002.53	5480.32	3272.76	0	1
VC0861	type IV pilin	2.44	2.06865	0	0.210583	4.75	4.03	27.49	25.11	5.47	2.84	2.72	5.23	5.71	5.68	0	1
VC0926	hypothetical protein	10.77	2.07508	1.93	0.635082	20.61	24.58	110.05	92.58	30.26	26.21	23.96	42.26	46.93	42.31	1	1	Biofilm formation
VCA0884	hypothetical protein	7.33	2.08735	0.17	0.349378	363.64	270.34	1518.96	1589.8	673.72	753.34	874.95	997.94	1166.26	977.49	0	1
VC1282	PTS system cellobiose-specific transporter subunit IIC	6.12	2.10063	1.75	0.659816	5.86	6.22	26.13	32.22	20.95	20.79	16.69	35.44	35.69	28.33	1	1	Transporter
VCA0013	maltodextrin phosphorylase	9.23	2.11839	0.71	-0.633229	469.85	430.74	2319.14	2131.87	772.47	749.27	761.97	258.97	484.3	637.47	0	1
VCA0732	hypothetical protein	4.79	2.12465	0.01	0.0557165	731.14	1684.38	7327.83	5607.24	314.33	363.5	417.53	281.08	505.74	406.52	0	1
VCA0363	hypothetical protein	4.63	2.14303	1.62	1.04691	85.3	66.78	482.86	353.71	36.07	27.36	54.59	147.57	118.01	163.36	1	1	Hypothetical protein
VC2466	sigma-E factor negative regulatory protein RseA	17.75	2.1493	0	0.0169137	490.26	388.63	2117.27	1960.13	324.07	298.37	370.13	367.1	242.54	367.62	0	1
VC1650	collagenase	11.83	2.18073	0	0.237125	8.16	7.66	38.77	38.09	3.69	2.05	3.55	5.13	3.01	3.98	0	1
VCA0019	hypothetical protein	4.28	2.18597	0.04	0.385856	46.93	99.2	328.87	506.82	48.62	60.59	22.64	61.04	105	50.74	0	1
VC1418	hypothetical protein	10.14	2.20486	3.98	0.874901	16.53	11.14	63.45	75.58	11.21	15.44	12.5	24.68	28	28.85	1	1	T6SS aux1
VC2467	RNA polymerase sigma factor RpoE	19.01	2.2136	0	-0.0166817	438	530.3	2107.62	2583.89	427.29	411.89	485.67	418.05	425.51	427.03	0	1
VC0927	UDP-N-acetyl-D-mannosamine transferase	8.32	2.2198	2.6	0.805705	23.75	19.31	132.86	90.21	29.29	27.89	18.53	55.5	53.88	42.24	1	1	Biofilm formation
VC1565	outer membrane protein TolC	18.4	2.22185	0	0.0845755	61.3	52.77	265.53	292.66	60.42	60.13	38.43	56.93	53.39	52.26	0	1
VC1236	PilB-like protein	2.98	2.23158	0	0.238909	10.11	8.53	97.83	27.91	8.11	14.28	4.19	7.41	16.54	12.74	0	1
VC0566	protease Do	23.47	2.23852	0	0.081466	270.79	288.56	1253.57	1487.08	145.42	107.33	124.89	161.53	115.21	112.3	0	1
VC0793m	oxaloacetate decarboxylase	5.47	2.2497	0	0.179304	2.62	2.65	14.48	15.28	1.18	2.61	1.35	2.34	2.85	1.38	0	1
VCA1066	hypothetical protein	2.81	2.253	0.33	0.621844	57.88	40.78	405.6	325.19	68.53	58.48	29.92	93.46	115.97	292.87	0	1
VCA0882	hypothetical protein	8.27	2.26259	0.01	0.157205	276.53	257.32	1743.19	1258	492.29	615.03	745.72	670.44	833.68	678.59	0	1
VCA1062	putrescine transporter	5.37	2.26319	0.41	0.602779	52.62	116.16	510.95	486.8	331.77	216.21	143.62	509.77	464.94	278.53	0	1
VCA0374	hypothetical protein	4.63	2.26557	0.03	0.286265	72.27	50.29	254.55	493.73	51.5	58.6	77.48	72.03	107.26	83.34	0	1
VC1281	PTS system cellobiose-specific transporter subunit IIB	2.4	2.28762	0	-0.111694	1.28	7.01	36.22	35.49	10.86	14.27	8.57	9.99	5.71	10.52	0	1
VC1563		11.95	2.31338	0	0.0340347	69.86	46.99	362.02	268.84	82.67	57.63	58.06	59.03	75.73	61.28	0	1
VC2384	hypothetical protein	11.22	2.31745	0	0.129452	25.25	38.81	157.38	189.01	44.2	29.49	20.5	28.53	30.18	42.83	0	1
VC1332	hypothetical protein	8.3	2.31956	0	0.1919	5.01	6.07	32.89	29.3	5.73	4.61	2.57	5.5	5.17	4.53	0	1
VCA0965	diguanylate cyclase	7.7	2.32302	0.04	0.331665	93.31	90.4	589.65	504.57	98.4	80.53	121.79	130.26	136.71	161.91	0	1
VC1453	RstB1 protein	5.97	2.33607	0	0.286042	14.67	34.32	134.98	157.11	39.07	43.45	24.73	32.96	44.09	62.05	0	1
VC0846		6.51	2.36542	1.4	0.713564	9.67	7.24	44.65	58.85	15.3	17.02	8.4	24.71	24.67	31.88	1	1	NA
VC1462	RstB2 protein	7.45	2.37852	0	0.0644817	14.84	24.2	117	116.13	16.52	18.81	14.15	26.55	7.76	18.05	0	1
VCA0453	hypothetical protein	3.89	2.38465	0	0.357033	53.77	28.06	351.4	262.95	0	0	43.24	16.08	29.93	108.52	0	1
VC0924	capsular polysaccharide biosynthesis protein CapK	19.21	2.39768	0	0.281867	23.74	24.7	137.81	131.98	9.35	8.52	12.64	13.97	13.4	12.74	0	1
VC1224	hypothetical protein	12.13	2.4215	0	0.0979842	18.9	21.08	101.76	132.41	44.54	24.55	18.61	51.13	25.81	16.03	0	1
VCA0540	formate transporter 1	4.56	2.45501	0.08	0.3793	375.03	105.6	2418.28	1171.75	84.96	96.67	55.39	128.73	134.18	84.4	0	1
VCA0966	hypothetical protein	6.12	2.46506	0.04	0.374565	121.61	219.69	1205.68	1164.98	145.37	196.91	140.23	371.31	267.08	139.57	0	1
VC0922	hypothetical protein	12.01	2.49047	0.08	0.373215	8.37	9.76	53.72	58.66	9.9	7.15	9.28	17.01	8.75	13.08	0	1
VC1330	hypothetical protein	9.37	2.49203	0	0.286055	8.31	10.07	63.3	54.41	4.38	4.06	8.82	7.08	12.4	7.17	0	1
VC1821	PTS system fructose-specific transporter subunitIIBC	6.92	2.49454	0	0.155309	154.96	51.26	803.63	601.82	7.42	7.66	11.01	8.62	11.7	10.23	0	1
VC2240	decarboxylase	7.33	2.5204	0	0.141334	12.73	19.07	78.16	139.07	12.08	12.16	12.13	20.87	9.78	11.79	0	1
VC1805	hypothetical protein	8.59	2.54112	0	0.102965	11.43	14.93	88.45	89.94	6.08	9.39	6.92	11.12	5.51	9.14	0	1
VC1461	colonization factor	8.6	2.56137	0	-0.0436614	24.47	44.03	262.23	207.85	33.36	24.29	19.56	32.75	14.02	22.37	0	1
VC0921	polysaccharide export protein	9.69	2.56196	0.09	0.39469	4.88	4.56	30.59	33.59	2.89	1.67	1.66	3.52	3.71	3.42	0	1
VCA0951	hypothetical protein	11.55	2.56364	0.13	0.339933	1073.24	843.56	7148.11	6167.41	2497.96	3804.13	2594.92	4041.11	3806.44	4255.78	0	1
VC1809	transcriptional regulator	6.06	2.59673	0.23	0.490177	15.31	11.35	93.36	116.03	22.23	36.36	18.65	39.71	40.9	50.36	0	1
VC0916	phosphotyrosine protein phosphatase	9.64	2.60022	0	0.292697	54.14	28.07	344.36	236.12	18.09	2.01	13.09	28.99	14.35	12.35	0	1
VC0923	serine acetyltransferase-like protein	10.91	2.61654	0	0.15612	20.02	27.03	137.28	189.87	15.73	18.66	7.37	13.86	16.17	17.48	0	1
VC0826	toxin co-regulated pilus biosynthesis protein P	16.55	2.642	0	0.0097969	225.46	137.41	1313.21	1163.23	230.65	229.02	290.43	226.9	266.17	245.49	0	1
VC0920	exopolysaccharide biosynthesis protein EpsF	15.86	2.64494	0	0.162922	11.8	12.45	88.63	77.42	3.68	6.87	3.59	6.54	5.9	4.31	0	1
VC0860	hypothetical protein	6.51	2.6794	0.33	0.523856	2.06	2.49	19.53	18.23	1.58	2.43	2.11	6.05	4.71	2.89	0	1
VC1061	cysteine synthase/cystathionine beta-synthase family protein	6.32	2.69156	0	-0.103108	30.92	8.03	195.47	137.16	25.17	28.31	24.38	19.57	23.46	25.73	0	1
VC0827	toxin co-regulated pilus biosynthesis protein H	28.85	2.69328	0.38	0.392532	107.11	115.39	744.06	771.85	253.21	258.3	186.65	320.56	288.37	310.47	0	1
VC0184	hypothetical protein	15.16	2.73922	1.57	0.73207	9.77	7.48	71.64	57.04	6.08	4.77	7.54	14.79	12.28	11.58	1	1	Hypothetical protein
VC0799	citrate lyase subunit alpha	8.21	2.76121	0.08	0.362359	2.18	4.36	24.47	30.05	3.26	2.42	0.24	4.41	3.62	3.4	0	1
VC0800	apo-citrate lyase phosphoribosyl-dephospho-CoA transferase	4.8	2.80294	0	-0.0601373	2.93	1.78	24.54	29.26	0.84	0	2.09	0.24	0.19	1.38	0	1
VC0798	citrate lyase subunit beta	7.59	2.81121	0.02	0.284728	2.87	3.74	28.57	31.12	2.54	0	0.74	2.29	3.92	1.94	0	1
VCA0163	hypothetical protein	8.83	2.81699	0	0.0388762	365.22	352.28	4162.1	2332.8	193.05	263.59	505.69	403.67	385.48	262.3	0	1
VC0183	hypothetical protein	15.19	2.82903	0.33	0.455549	8.84	6.54	72.04	51.42	8.01	7.32	8.52	11.34	10.65	13.42	0	1
VCA0688	polyhydroxyalkanoic acid synthase	11.79	2.83889	0.04	0.352568	62.57	91.85	679.26	662.09	41.68	34.25	63.88	77.88	75.22	56.83	0	1
VCA0883	hypothetical protein	15.53	2.85152	0.32	0.441715	292.85	276.28	2417.95	2411.66	505.67	434.14	540.82	724.09	866.33	602.37	0	1
VC0797	citrate lyase subunit gamma	3.63	2.85403	0	0.0211697	1.32	1.6	26.22	28.78	1.02	1.13	0.32	0.86	0.69	1.67	0	1
VC1651	response regulator VieB	31.61	2.86917	0	0.135446	27.91	25.09	209.23	201.72	17.81	13.54	14.82	19.17	14.34	16.98	0	1
VC1419	hypothetical protein	13.26	2.88534	1.64	0.796739	11.89	8.33	91.39	82.61	3.05	3.61	6.42	13.02	11.87	14.97	1	1	T6SS aux1
VC1420	hypothetical protein	10.02	2.9026	1.58	0.782318	5.59	6.46	46.67	63.55	5.73	1.37	3.05	8.63	12.25	11.07	1	1	T6SS aux1
VC1652	response regulator VieA	29.76	2.90985	0	0.202856	31.47	35.58	237.74	299.11	26.25	19.14	22.15	22.87	29.73	25.25	0	1
VCA0017	hcp protein	15.37	2.92041	4.17	1.4066	444.32	421.17	3764.62	4010.02	79.23	189.31	160.5	417.77	729.34	583.39	1	1	T6SS aux2
VC1583	superoxide dismutase	14.5	2.92268	0	0.305946	13.33	17.09	120.16	143.29	5.85	15.3	9.62	21.48	13.14	11.99	0	1
VC0177	hypothetical protein	12.08	2.96606	0	-0.111537	11.5	10.99	125.33	84.8	6.96	16.08	10.3	11.75	6.92	8.78	0	1
VC2691	periplasmic repressor CpxP	7.97	2.97387	0	0.237116	7.8	5.2	87.36	51.34	4.79	7.33	8.55	10.11	10.19	8.84	0	1
VCA0096	hypothetical protein	9.93	3.00978	0.01	0.0671383	188.4	274.54	1573.55	3239.12	68.87	76.45	93.87	85.52	72.77	111.9	0	1
VCA0160	tryptophan-specific transport protein	11.73	3.0977	0.01	0.191293	42.71	39.59	461.29	439.9	46.58	52.99	48.8	120.98	22.52	55.41	0	1
VCA0523	hypothetical protein	16.27	3.11081	0.16	-0.467594	268.33	384.8	3482.52	3330.81	123.01	187.95	363.33	121.42	133.22	191.01	0	1
VC1450	RTX toxin activating protein	35.63	3.14632	0.03	0.323191	91.46	103.17	834.38	1007.72	48.39	36	27.78	40.27	66.02	41.52	0	1
VC0938	hypothetical protein	16.11	3.1561	0	-0.00308794	9.16	9.43	84.19	109.65	9.39	5.93	12.83	8.1	11.31	8.57	0	1
VC1653	sensory box sensor histidine kinase/response regulator VieS	40.02	3.17821	0.1	0.315394	18.87	20.11	204.35	170.85	15.27	17.79	11.96	18.98	20.07	17.21	0	1
VCA1063	ornithine decarboxylase	13.93	3.20611	0.3	0.548857	62.94	36.2	620.42	535.21	883.05	882.52	467.43	1424.12	1813.71	644.91	0	1
VCA0691	acetoacetyl-CoA reductase	10.9	3.20976	0.01	0.0628567	52.49	52.83	558.32	737.27	91.56	205.2	96.91	136.21	184.05	111.88	0	1
VC1451	RTX toxin RtxA	45.1	3.2326	1.53	0.631896	76.1	65.87	765	649.68	19.51	21.11	16.24	30.97	40.71	23.59	1	1	CTXphage toxin
VC1584	AnkB protein	15.14	3.23798	0	0.130687	8.67	16.39	151.61	129.58	7.46	4.74	8.43	9.44	6.34	9.17	0	1
VC0919	serine acetyltransferase-like protein	23.73	3.23917	0	0.310363	29.39	25.34	330.82	248.95	18.23	7.57	5.06	12.63	20.54	12.27	0	1
VCA0690	acetyl-CoA acetyltransferase	13.18	3.28819	0	-0.0409271	55.29	51.4	556.37	787.35	100.58	219.19	250.08	162.74	175.4	234.62	0	1
VCA1028	maltoporin	17.55	3.28847	0.28	-0.579731	322.03	388.57	5063.41	3445.79	716.56	886.36	3184.57	233.08	480.57	867.27	0	1
VC1449	hypothetical protein	38.9	3.29929	0	0.219218	107	109.89	1250.5	1042.29	75.94	62.53	85.6	91.32	90.72	85.95	0	1
VC0929	hypothetical protein	20.09	3.30363	0	0.135037	27.87	16.9	304.16	207.7	18.22	21.08	17.71	18.69	20.42	23	0	1
VCA0689	hypothetical protein	10.57	3.35937	0.03	0.272695	87.82	65.62	1288.73	949.4	271.77	322.67	441.58	435.06	519.87	429.85	0	1
VC0810	hypothetical protein	18.89	3.42565	7.51	1.31448	23.23	18.47	333.19	201.05	18.73	16.28	19.6	65.68	50.56	89.23	1	1	Hypothetical protein
VC0928	hypothetical protein	34.65	3.4335	0.22	0.4324	53.71	40.6	612.26	506.55	16.66	17.7	19.97	25.3	24.67	30.34	0	1
VC0824	thiol peroxidase	58.44	3.46828	9.38	1.25576	456.6	459.8	4933.92	5787.92	223.97	290.49	326.61	753.18	798.81	898.13	1	1	VPI-1
VC1415	hcp protein	33.05	3.50217	10.32	1.60564	24.61	27.09	302.98	344.57	5.24	6.47	8.3	31.92	62.53	45.79	1	1	T6SS aux1
VCA0880	hypothetical protein	8.07	3.50497	0.01	0.0941092	29.17	25.69	647.87	450.65	151.1	159.64	324.17	274.73	244.73	217.59	0	1
VC0918	UDP-N-acetyl-D-mannosamine dehydrogenase	48.4	3.57147	0	0.254104	28.96	25.33	353.54	341.92	9.36	3.25	3.17	11.08	5.13	5.68	0	1
VC0931	hypothetical protein	18.21	3.62125	0	0.168734	4.92	2.53	59.59	56.14	2.06	3.57	4.13	4.64	3.28	4.51	0	1
VC0917	UDP-N-acetylglucosamine 2-epimerase	39.49	3.64588	1.61	0.786818	27.22	20.45	348.77	310.13	5.4	2.1	3.52	6.26	11.93	12.17	1	1	Biofilm formation
VCA0881	hypothetical protein	13.99	3.71918	0.52	0.626061	84.19	57.67	1466.13	1202.21	301.13	224.48	514.98	627.77	653.65	664.47	0	1
VC0937	exopolysaccharide biosynthesis protein	54.04	3.81499	0.22	0.419699	11.54	11.2	165.86	180.85	7.64	7.89	6.98	11.68	9.79	10.34	0	1
VC1585	catalase	54.28	3.97004	0	0.156575	20.67	21.59	400.35	323.19	16.18	17.11	14.5	20.06	18.95	13.92	0	1
VC1944	pyoverdine biosynthesis protein PvcB	11.85	4.01071	0	0.174441	10.24	6.34	378.21	81.56	11.89	9.92	7.91	11.21	10.34	12.75	0	1
VC0936	polysaccharide export-like protein	31.49	4.1614	0.38	0.54942	9.31	8.58	182.66	204.36	5.15	2.55	10.47	15.69	14.78	14.53	0	1
VC1808	hypothetical protein	17.38	4.17739	0.18	0.396633	18.35	4.79	358.65	257.81	40.35	25.42	31	45.18	37.63	51.5	0	1
VC0796	citrate (pro-3S)-lyase ligase	10.29	4.26162	0	0.154519	0.37	0.22	18.74	16.61	0.85	0.31	1.05	2.14	1.34	0.46	0	1
VC0823	hypothetical protein	78.83	4.39816	36.22	2.23469	116.58	94.16	2510.04	2325.76	142.84	143.83	114.72	914.31	919.74	668.14	1	1	VPI-1
VCA0874	hypothetical protein	26.1	4.47814	24.51	2.81836	749.06	399.81	20620.9	14537.8	161.26	412.82	225.28	2968.66	3738.35	4152.24	1	1	Hypothetical protein
VC1945	hypothetical protein	46.15	4.51495	0	-0.176193	5.64	7.33	195.79	149.93	5.36	5.16	3.77	4	2.46	4.48	0	1
VCA0219	hemolysin	21.28	4.58142	4.17	1.32249	192.21	515.9	10963.9	14443.8	631.77	329.99	407.75	2278.93	1092.81	1292.18	1	1	Toxin
VC0932		29.95	4.7959	0	-0.068858	23.76	8.3	706.45	531.23	26	22.72	11.13	18.28	15.57	17.75	0	1
VCA0095	hypothetical protein	17.55	4.8848	0	0.130424	7.95	74.68	1845.22	2735.48	0	20.08	14.38	5.35	17.92	30.94	0	1
VC0935	hypothetical protein	50.23	4.95678	1.61	0.721891	9.36	4.98	281.25	266.57	10.22	8.14	10.72	18.63	23.34	16.23	1	1	Biofilm formation
VC0934	capsular polysaccharide biosynthesis glycosyltransferase	47.01	4.97193	0	0.201006	7.17	3.92	191.32	244.44	7.45	3.12	3.08	4.83	5.36	6.55	0	1
VC1806	hypothetical protein	48.31	5.05754	0	0.159421	5.97	3.62	216.07	187.74	2.3	3.74	3.8	2.84	2.5	7.9	0	1
VC1948	hypothetical protein	13.69	5.16048	0.03	0.153405	1.02	0	290.16	92.66	0	0	0	0	6.42	3.22	0	1
VC1947	LysR family transcriptional regulator	67.28	5.23796	0	0.0136061	7.4	7.94	307.25	378.62	3.57	10.11	6.45	7.95	7.07	4.79	0	1
VCA0161	tryptophanase	40.29	5.26785	3.18	0.979583	48.95	82.77	3501.08	3499.83	217.34	211.02	236.83	555.87	411.9	566.46	1	1	NA
VC0845	hypothetical protein	130.76	5.36128	9.61	1.2427	27.26	23.14	1170.84	1098.99	23.57	27.54	22.46	50.1	81.52	75.13	1	1	VPI-1
VC0843	TagE protein	80.96	5.55607	13.57	1.7244	11.03	13.63	585.53	781.35	5.48	7.21	10.82	45.42	46.32	48.06	1	1	VPI-1
VC0825	toxin co-regulated pilus biosynthesis protein I	107.29	5.57915	11.69	1.47556	11.39	9.59	612.71	527.95	7.46	12.26	10.16	36.25	38.81	35.87	1	1	VPI-1
VC0818		60.09	5.60535	1.61	0.785848	9.24	6.3	560.78	411.21	6.21	3.95	6.6	15.53	11.76	17.81	1	1	Transposase
VCA0094	hypothetical protein	36.43	5.78719	0	0.226775	116.74	45.69	8491.81	6463.66	46.07	13.11	32.18	125.66	0	60.58	0	1
VC0842	hypothetical protein	80.77	5.80124	9.38	1.52232	14.93	10.06	830.32	881.3	7.97	4.96	12.84	45.16	52	60.32	1	1	VPI-1
VC0821		124.3	5.89812	16.58	1.65956	38.4	31.75	2666.91	2084.42	39.2	33.88	49.27	175.41	183.91	149.65	1	1	VPI-1
VC0840	accessory colonization factor AcfB	134.88	5.93882	25.2	1.80357	37.51	29.65	2464.79	2184.72	43.28	42.87	50.54	189.47	186.03	210.29	1	1	VPI-1
VC1949	pyoverdine biosynthesis protein PvcA	32.98	6.15783	0.16	0.439259	0.86	1.3	242.31	77.52	1.32	1.1	0.62	1.67	2.81	1.83	0	1
VC0841	accessory colonization factor AcfC	183.68	6.39333	11.3	1.6507	59.65	55.33	5678.46	5103.18	10.19	18.08	28.91	124.11	119.49	119.27	1	1	VPI-1
VC0839	leader peptidase TcpJ	160.98	6.44422	11.37	1.62437	21.92	23.77	2138.31	2379.63	21.21	12.57	32.57	109.69	133.57	127.18	1	1	VPI-1
VC0838	TCP pilus virulence regulatory protein	142.39	6.69456	7.23	1.3027	22	18.93	2791.2	2214.3	11.27	10.31	18.94	43.39	61.55	51.98	1	1	VPI-1
VC0836	toxin co-regulated pilus biosynthesis protein E	157.08	7.00585	11.3	1.53393	11.72	13.05	2071.17	1696.4	14.62	8.87	17.58	59.16	63.65	57.35	1	1	VPI-1
VC0844	accessory colonization factor AcfA	124.26	7.03807	3.89	1.07344	10.92	10.3	1977.39	1523.22	3.73	3.11	2.89	8.06	18.54	23.49	1	1	VPI-1
VC0820	ToxR-activated gene A protein	110.52	7.10121	17.49	1.63721	12.47	8.54	2284.02	1458.61	6.65	7.73	6.9	27.23	25.32	30.92	1	1	VPI-1
VC1807		47.77	7.16832	4.64	1.10801	0.61	1.12	384.56	249.43	0.71	0	0.58	6.36	8.97	10.62	1	1	Transposase
VC0835	toxin co-regulated pilus biosynthesis protein T	178.07	7.20366	11.27	1.53687	10.79	9.3	1886.07	1608.79	15.98	13.22	23.6	64.38	93.81	75.8	1	1	VPI-1
VC0833	toxin co-regulated pilus biosynthesis protein D	116.64	7.25078	7.7	1.37277	12.44	8.54	2463.08	1729.7	14.44	20.47	33.68	86.16	127	94.93	1	1	VPI-1
VC0837	toxin co-regulated pilus biosynthesis protein F	220.79	7.36508	8.77	1.40142	57.98	53.2	11553.8	9491.22	17.67	19.33	34.45	92.34	103.71	96.99	1	1	VPI-1
VC0834	toxin co-regulated pilus biosynthesis protein S	101.43	7.44172	7.12	1.3354	12.85	9.87	3442.2	2147.91	18.43	16.47	34.08	81.61	136.27	94.65	1	1	VPI-1
VC0832	toxin co-regulated pilus biosynthesis protein R	69.94	7.47237	4.75	1.16748	6.9	6.79	2904.56	1311.82	18.55	14.37	52.17	122.95	189.87	120.24	1	1	VPI-1
VC1456	cholera enterotoxin subunit B	142.46	7.5022	4.57	1.1407	16.77	12.08	3568.69	3150.29	8.06	7.62	18.98	51.65	64.91	41.26	1	1	CTXphage toxin
VC1457	cholera enterotoxin subunit A	189.93	7.65058	14.43	1.80363	12.65	18.1	3661.32	3711.97	30.71	23.56	22.42	116.1	250.48	121.54	1	1	CTXphage toxin
VC0829	toxin co-regulated pilus biosynthesis protein B	147.88	7.6934	8.2	1.4485	5.17	4.06	1363.48	1103.61	5.26	7.79	12.39	35.67	71.96	39.82	1	1	VPI-1
VC0831	toxin co-regulated pilus biosynthesis outer membrane protein C	151.69	7.72095	8.43	1.41843	8.29	9.24	2792.06	1902.15	23.12	20.11	35.11	88.59	171.24	93.37	1	1	VPI-1
VC0830	toxin co-regulated pilus biosynthesis protein Q	123.06	7.73711	6.37	1.27807	7.81	7.89	2595.18	2016.2	23.34	22.25	22.95	66.94	150.09	68.3	1	1	VPI-1
VC0819	aldehyde dehydrogenase	194.73	8.6885	6.32	1.26455	3.69	4.14	2330.85	1902.31	3.15	2.33	4.03	10.8	15.12	13.41	1	1	VPI-1
VC0828	toxin co-regulated pilin	1000	8.92963	11.2	1.66043	29.7	27.89	17267	15920.5	46.1	58.73	110.74	387.73	693.82	412.93	1	1	VPI-1

## Sheet: C6706_C7258 intersect
Table S4. RNAseq and differential expression analysis of orthologous genes in O395-N1, C6706, and Haiti H1
Heatmap order	Position in the heatmap figure
ac	Absolute confidence (-log10 p-value)
log2 fc	log2 fold change of ∆tsrA to the wild type strain
diffE	Indicates if the gene was found differentially expressed (ac ≥ 1.3) in this strain where yes = 1 and no = 0
Group assignment	Broader category assignments used in this study
Locus tag	Gene description	C6706 ac	C6706 log2 fc	C7258 ac	C7258 log2 fc	rpkM C6706 WT rep 1	rpkM C6706 WT rep 2	rpkM C6706 WT rep 3	rpkM C6706 ∆tsrA rep 1	rpkM C6706 ∆tsrA rep 2	rpkM C6706 ∆tsrA rep 3	rpkM C7258 WT rep 1	rpkM C7258 WT rep 2	rpkM C7258 ∆h-ns rep 2	rpkM C7258 ∆h-ns rep 3	C6706 diffE	C7258 diffE	Group assignment
VC0004	inner membrane protein translocase component YidC	0	-0.119686	1.53	-0.58672	712.9	783.86	469.73	521.35	1255.53	1243.73	1224.77	1000.3	1160.7	1126.7	0	1	NA
VC0008	amino acid ABC transporter ATP-binding protein	0	-0.222421	1.44	-1.32892	69.51	235.42	63.31	43.2	24.97	28.68	28.3	23.83	20.04	20.8	0	1	NA
VC0018	16 kDa heat shock protein A	0	0.192281	3.88	1.57283	87.5	113.72	228.4	416.21	158.63	46.79	40.2	994.32	54.87	49.73	0	1	NA
VC0033	acyltransferase	0	-0.101609	1.64	-0.988691	89.5	148.38	52.46	62.66	111.28	85.03	70.07	72.13	86.46	74.54	0	1	NA
VC0034	thiol:disulfide interchange protein	0	0.0528523	2.36	0.846557	423.71	348.2	750.54	666.71	686.33	749.64	422.05	589.97	707.69	558.7	0	1	NA
VC0038	hypothetical protein	0	0.186481	1.47	0.634854	787.31	828.46	1310.4	1233.64	728.24	703.92	324.49	564.28	694.48	730.82	0	1	NA
VC0059	hypothetical protein	0	-0.181549	3.74	-1.23041	722.03	643.98	301.64	263.82	899.83	867.3	1193.1	793.42	718.2	953.28	0	1	NA
VC0080	hypothetical protein	0	0.141625	2.15	-0.866582	88.17	88.6	47.29	48.06	44.8	38.17	38.97	39.07	54.48	39.29	0	1	NA
VC0150	RNA polymerase factor sigma-32	0	0.159808	2.75	0.767816	579.11	562.73	957.35	1014.1	288.4	280.55	199.52	332.68	242.15	264.21	0	1	NA
VC0154	tRNA (uracil-5-)-methyltransferase	0	-0.0374894	1.75	-0.904727	99.33	131.62	51.54	68.48	56.74	57.36	70.71	45.69	64.4	65.23	0	1	NA
VC0156	vitamin B12 receptor	0.22	-0.438042	3.93	-1.0513	392.32	313.09	163.63	171.53	249.6	245.57	408.04	164.62	205.3	218.41	0	1	NA
VC0157	alkaline serine protease	0.09	0.346247	2.82	1.07927	22.61	22.38	46.94	51.3	8.64	10.45	9.32	12.36	13.16	12.47	0	1	NA
VC0167	ATP-dependent DNA helicase Rep	0	-0.0864817	1.92	-0.743835	109.58	112.66	60.77	70.48	82.11	62.99	79.82	70.16	64.9	67.65	0	1	NA
VC0175	deoxycytidylate deaminase-like protein	1.1	0.518424	1.65	0.959131	173.67	104.33	325	238.27	212.16	281.75	266.3	359.22	384.61	391.97	0	1	NA
VC0177	hypothetical protein	0	-0.111537	12.08	2.96606	11.5	10.99	125.33	84.8	6.96	16.08	10.3	11.75	6.92	8.78	0	1	NA
VC0178	patatin-like protein	0	-0.0174312	3.72	0.985041	187.52	184.99	406.09	346.36	436.58	265.97	366.87	440	318.31	247.65	0	1	NA
VC0179	hypothetical protein	0	0.163339	1.96	0.693508	247.06	227.42	402.33	376.1	432.27	271	311.73	470.7	354.18	297.38	0	1	NA
VC0183	hypothetical protein	0.33	0.455549	15.19	2.82903	8.84	6.54	72.04	51.42	8.01	7.32	8.52	11.34	10.65	13.42	0	1	NA
VC0184	hypothetical protein	1.57	0.73207	15.16	2.73922	9.77	7.48	71.64	57.04	6.08	4.77	7.54	14.79	12.28	11.58	1	1	Hypothetical protein
VC0185	transposase	1.28	0.661961	3.03	1.32786	28.63	20.6	74.45	56.86	10.07	8.02	7.71	16.36	14.03	17.11	0	1	NA
VC0200	iron(III) compound receptor	0	0.23555	1.83	0.702081	69.98	77.34	116.23	126.93	42.36	42.83	29.49	62.03	35.04	39.31	0	1	NA
VC0208	hypothetical protein	0	0.047739	1.79	-0.884622	139.06	140.85	74.11	74.18	108.11	143.93	116.85	99.28	155.42	118.45	0	1	NA
VC0211	orotate phosphoribosyltransferase	0	-0.151092	2.27	-0.985697	135.62	140.69	75.11	61.18	51.29	53.9	53.98	51.21	44.15	39.33	0	1	NA
VC0223	ADP-heptose--LPS heptosyltransferase II	0	-0.0976555	1.32	-0.650788	119.85	131.1	78.2	79.91	65.34	67.32	67.68	64.57	55.01	59.38	0	1	NA
VC0224	lipopolysaccharide biosynthesis glycosyltransferase	0	0.23378	2.01	-0.886876	115.65	124.66	59.14	68.13	97.98	101.22	55.72	89.52	121.01	89.18	0	1	NA
VC0229	hypothetical protein	0.86	0.497638	1.74	0.661315	256.76	248.32	422.87	387.07	384.1	354.93	233.56	504.46	450.24	447.96	0	1	NA
VC0230	hypothetical protein	0.73	0.470128	1.32	0.685106	307.48	247.29	503.23	406.82	401.76	339.57	253.68	481.76	511.04	407.9	0	1	NA
VC0231	hypothetical protein	0.15	0.291991	1.45	0.563516	276.81	269.32	405.79	410.32	414.89	347.94	269.77	392.15	417.37	436	0	1	NA
VC0232	hypothetical protein	0.34	0.374068	1.57	0.713818	191.89	192.04	324.68	316.56	534	448.39	343.69	544.12	617.57	552.57	0	1	NA
VC0236	ADP-heptose--LPS heptosyltransferase II	0.21	0.351043	1.78	0.658714	300.75	297.62	449.14	508.27	811.07	710.49	507.3	730.11	983.24	879.34	0	1	NA
VC0239	hypothetical protein	0	-0.102588	1.5	-0.58236	281.89	299.75	193.6	192.74	231.29	174.23	205.46	166.37	166.66	210.4	0	1	NA
VC0248	acyl carrier protein	0	0.19469	1.3	0.713897	1969.41	1490.76	3295.96	2507.32	2405.49	2341.35	2817.36	2785.89	2991.1	2837.5	0	1	NA
VC0249	RfbL protein	0.08	0.268665	1.95	0.833791	1161.59	932.43	2182.1	1636.11	1919.82	1816.46	2078.55	2404.29	2441.84	2142.52	0	1	NA
VC0250	iron-containing alcohol dehydrogenase	0.39	0.3711	3.6	0.87501	1371.56	1298.82	2610.49	2363.28	3667.58	3240.44	3623.48	4845.61	4241.92	4568.53	0	1	NA
VC0251	acyl protein synthase/acyl-CoA reductase RfbN	0	0.199302	3.49	0.88762	1244.02	1187.87	2457.2	2115.53	1208.4	1057.3	1352.36	1487.16	1180.73	1478.52	0	1	NA
VC0252	acetyltransferase	0.02	0.261154	2.15	0.720032	1155.3	1066.37	1964.05	1748.56	425.42	425.43	487.67	567.87	431.47	626.48	0	1	NA
VC0254		0	0.223596	3.4	0.870557	415.9	429.32	828.46	741.08	163.36	141.17	206.77	213.49	152.6	247.76	0	1	NA
VC0255	RfbT-like protein	0.17	0.406664	1.62	0.813884	2101.7	1682.23	4007.1	2815.27	412.31	499.4	684.36	837.97	619	850.21	0	1	NA
VC0289	gluconate utilization system gnt-I transcriptional repressor	0	-0.128365	2.15	-0.8093	164.47	172.48	89.35	100.38	143.03	139.23	133.14	128.57	121.93	110.76	0	1	NA
VC0290	Fis family transcriptional regulator	0	-0.117566	3.47	-1.42666	1252.01	800.84	442.73	280.84	619.43	700.2	817.78	450.9	597.9	832.2	0	1	NA
VC0291	NifR3/Smm1 family protein	0	-0.136275	7.5	-1.24239	1174.28	1119.6	496.19	459.55	1064.58	1156.97	1451	826.04	1100.57	1266.88	0	1	NA
VC0293	ribosomal protein L11 methyltransferase	0	-0.196549	1.61	-0.712459	537.6	463.77	333.59	271.12	308.21	254.24	219.4	187.11	240.8	213.53	0	1	NA
VC0307	transcription termination factor Rho	0	-0.000352982	1.54	-0.562121	1031.66	1042.58	688.9	710.2	914.41	868.43	797.51	752.37	895.32	841.82	0	1	NA
VC0315	phosphatidylserine synthase	0	0.0281845	1.47	-0.677308	172.79	204.91	106.99	126.47	525.33	438.68	497.75	419.6	561.54	467.38	0	1	NA
VC0336	phosphoglyceromutase	0	-0.0395291	1.68	-0.605748	801.79	890.18	561.53	543.94	1672.99	1719.25	1324.18	1310.08	1818.53	1264	0	1	NA
VC0342	(Fe-S)-binding protein	0	-0.1589	1.92	-0.758098	164.67	175.63	92.82	105.95	97.7	81.72	90.12	63.13	76.98	89.2	0	1	NA
VC0346	tRNA delta(2)-isopentenylpyrophosphate transferase	0	-0.157231	1.3	0.544528	435.57	419.08	607.26	653.42	389.56	369.8	374.18	303.22	334.33	333.96	0	1	NA
VC0348	GTPase HflX	0.06	-0.295257	1.88	0.642325	537.81	515.08	854.91	808.5	151.28	124.49	173.18	107.96	101.99	129.24	0	1	NA
VC0353	hypothetical protein	0	-0.0753499	13.99	1.88275	137.22	120.37	461.15	525.97	202.62	215.78	184.38	171.83	171.59	204.77	0	1	NA
VC0354	FKBP-type peptidylprolyl isomerase	0.14	-0.389204	4	0.980706	1481.58	1243.26	2798.21	2685.81	608.82	523.75	888.4	472.1	359.99	531.25	0	1	NA
VC0374	glucose-6-phosphate isomerase	0.17	-0.349046	1.75	-0.628924	466.79	507.94	300.61	325.82	359.47	304.66	403.12	236.34	238.46	300.1	0	1	NA
VC0379	tRNA-dihydrouridine synthase A	0	-0.0347675	1.51	-0.756685	113.85	145.08	76.71	73.96	89.34	87.06	76.34	74.59	78.28	84.02	0	1	NA
VC0389	Na+/H+ antiporter	0	0.0196511	2.23	-0.766387	198.89	189.05	110.83	115.09	383.32	412.71	317	330.24	366.97	391.24	0	1	NA
VC0395	UTP-glucose-1-phosphate uridylyltransferase	0.03	-0.239506	1.73	-0.68703	801.85	696.75	490.99	432.3	1328.69	1068.47	1363.31	976.58	1034.08	991.84	0	1	NA
VC0424	hypothetical protein	0	-0.100534	1.34	-0.750548	183.53	196.63	118.96	103.24	113.55	139.78	160.76	110.85	107.32	152.15	0	1	NA
VC0452	A/G-specific adenine glycosylase	0	-0.0849488	2.6	-0.986449	170.63	137.12	71.07	81.15	253.3	283.45	211.24	184.05	229.88	259.66	0	1	NA
VC0453	tRNA (guanine-N(7)-)-methyltransferase	0	-0.139043	2.01	-0.981798	378.06	505.12	170.98	263.14	445.58	523.77	487.59	350.4	528.93	378.52	0	1	NA
VC0454	glutaminase	0	-0.170629	2.48	-0.933352	168.22	192.21	82.52	102.53	41.29	59.17	59.88	39.93	49.46	45.03	0	1	NA
VC0472	S-adenosylmethionine synthetase	0	0.159867	1.71	-0.657029	1390.52	1529.15	832.35	1005.41	591.65	788.26	690.78	584.27	896.84	834.95	0	1	NA
VC0483	hypothetical protein	0	0.120268	3.99	1.05079	130.2	130.96	286.99	266.5	20.64	26.71	18.94	24.17	14.9	34.18	0	1	NA
VC0485	pyruvate kinase	0	-0.0995925	1.77	-0.995537	809.65	1556.78	528.24	615.48	515.87	465.07	502.88	431.76	470.13	425.52	0	1	NA
VC0535	DNA mismatch repair protein MutS	0	-0.120028	1.46	-0.585655	153.57	150.51	99.61	101.92	82.14	69.16	59.19	54.63	68.87	60.04	0	1	NA
VC0538	thiosulfate ABC transporter substrate-binding protein	0.04	0.281832	1.62	-1.3241	94.15	272.34	81.9	49.12	46.28	38.89	32.72	38.66	54.12	51.38	0	1	NA
VC0550	oxaloacetate decarboxylase	0	-0.0116126	2.32	1.12097	13.47	16.74	37.4	31.17	46.9	30.15	43.07	35.58	40.47	39.32	0	1	NA
VC0553	hypothetical protein	0	-0.0150785	3	1.29995	43.82	60.35	125.12	144.53	62.44	57.45	59.4	65.92	53.35	51.97	0	1	NA
VC0554	insulinase family protease/insulinase family protease	0	-0.101549	12.59	1.71786	67.51	64.85	206.39	243.25	62.34	61.16	69.69	50.94	65.74	56.28	0	1	NA
VC0556	glutamate--cysteine ligase	0	0.222684	1.87	0.873629	197.78	266.02	362.09	509.48	254.9	118.49	137.97	384.11	130.68	125.42	0	1	NA
VC0557	S-ribosylhomocysteinase	0.01	0.321235	2.39	0.796579	300.67	290.21	496.32	547.58	107.1	74.12	52.7	178.73	66.89	78.22	0	1	NA
VC0566	protease Do	0	0.081466	23.47	2.23852	270.79	288.56	1253.57	1487.08	145.42	107.33	124.89	161.53	115.21	112.3	0	1	NA
VC0578	hemolysin	0	-0.0516586	1.4	0.69347	157.92	137.98	231.73	256.18	134.61	135.27	167.12	130.32	118.02	159.81	0	1	NA
VC0579	phosphoheptose isomerase	0	0.147643	2	0.805518	171.93	184.69	286.34	349.12	662.44	573.58	501.94	578.88	627.17	665.75	0	1	NA
VC0580	hypothetical protein	0	-0.115935	2.04	0.994347	141.68	111.73	290.59	233.55	286.12	239	274.15	183.36	235.47	285.77	0	1	NA
VC0585	hypoxanthine-guanine phosphoribosyltransferase	0.19	-0.411613	1.45	-0.675841	297.01	351.24	204.73	196.44	224.58	217.68	317.31	174.42	141.75	192.61	0	1	NA
VC0632	D-alanyl-D-alanine carboxypeptidase/endopeptidase	0	0.009237	1.86	-0.728891	120.82	127.79	72.83	75.6	203.56	182.09	163.73	149.87	213.27	170.6	0	1	NA
VC0633	outer membrane protein OmpU	0	-0.225272	1.49	-0.557165	32838.7	31826.2	22759.9	21003.8	23310	22723.5	33221.6	20496.2	20475.7	22638.2	0	1	NA
VC0659	peptide chain release factor 3	0	-0.061958	1.91	-0.73426	495.65	525.18	266.68	340.78	181.14	165.87	182.64	149.13	162.94	177.12	0	1	NA
VC0660	ATP-dependent RNA helicase SrmB	0	0.0430019	1.73	-0.898951	286	423.81	154.23	216.52	544.32	576.04	466.57	432.74	616.71	537.3	0	1	NA
VC0664	lysyl-tRNA synthetase	0	-0.170447	1.64	-0.617804	1147.16	1180.32	693.63	814.3	862.38	939.55	939.66	618.71	900.11	801.07	0	1	NA
VC0665	Fis family transcriptional regulator	0	-0.152067	1.34	0.592333	129.7	131.03	189.14	209.07	40.96	30.7	39.43	35.51	26	32.45	0	1	NA
VC0673	hypothetical protein	0	-0.0961097	1.94	1.00276	56.61	72.25	110.01	157.52	51.49	51.34	48.07	37.82	53.74	42.97	0	1	NA
VC0687	carbon starvation protein A	0	-0.00427434	2.76	-1.2163	103.89	115.87	33.48	57.1	29.29	9.5	8.58	21.11	12.17	10.33	0	1	NA
VC0698	ABC transporter ATP-binding protein	0	-0.167433	1.34	-0.575392	670.67	681.4	409.96	492.3	657.78	677.56	706.1	476.98	671.27	584.56	0	1	NA
VC0708	hypothetical protein	0	-0.152951	4.93	1.45603	166.36	112.91	444.96	360.22	405.56	407.83	536.93	361.52	384.94	411.91	0	1	NA
VC0717	protease	0	-0.134266	1.87	-0.791858	285.76	329.67	150.08	200.21	192.33	220.38	199.44	156.88	175.28	200.89	0	1	NA
VC0731	anti-oxidant AhpCTSA family protein	0	-0.197779	1.36	-0.530864	4322.54	4375.4	2872.32	3125.84	3002.94	3617.49	4500.25	2732.54	3507.09	2907.76	0	1	NA
VC0745	inositol monophosphatase	0	-0.106975	7.17	-1.51319	944.55	1325.61	356.52	413.25	1373.66	2220.93	2302.08	1012.05	2095.73	2107.75	0	1	NA
VC0757	ribosomal RNA large subunit methyltransferase N	0	-0.163909	1.38	-1.00888	188.83	355.15	94.77	162.06	120.08	115.28	173.64	108.11	114.42	123.77	0	1	NA
VC0761	hypothetical protein	0	0.108493	1.74	0.673016	644.26	560.35	1009.6	939.98	359.8	300.72	236.68	292.75	340.34	303.28	0	1	NA
VC0762	outer membrane protein assembly complex subunit YfgL	0	-0.0549733	1.77	0.749558	433.87	555.68	757.7	935.15	151.3	120.52	138.69	133.67	123.67	121.85	0	1	NA
VC0770	hypothetical protein	0	-0.163043	9.15	-1.64138	1101.79	1423.93	353.47	430.2	560.94	697.37	905.14	505.81	570.93	752.61	0	1	NA
VC0773	vibriobactin-specific isochorismate synthase	0	0.282753	1.84	1.44563	7.94	10.63	18.4	38.9	3.94	8.63	4.73	7.51	9.34	6.88	0	1	NA
VC0792	oxaloacetate decarboxylase subunit beta	0	0.167046	2.3	2.00695	1.51	1.46	7.36	9.41	0.93	0.77	0.86	2.94	0.32	1.14	0	1	NA
VC0793m	oxaloacetate decarboxylase	0	0.179304	5.47	2.2497	2.62	2.65	14.48	15.28	1.18	2.61	1.35	2.34	2.85	1.38	0	1	NA
VC0795	citrate/sodium symporter	0	0.199578	2.2	1.89287	2.48	1.42	8.89	10.46	2.24	0	1.67	2.27	1.52	2.76	0	1	NA
VC0796	citrate (pro-3S)-lyase ligase	0	0.154519	10.29	4.26162	0.37	0.22	18.74	16.61	0.85	0.31	1.05	2.14	1.34	0.46	0	1	NA
VC0797	citrate lyase subunit gamma	0	0.0211697	3.63	2.85403	1.32	1.6	26.22	28.78	1.02	1.13	0.32	0.86	0.69	1.67	0	1	NA
VC0798	citrate lyase subunit beta	0.02	0.284728	7.59	2.81121	2.87	3.74	28.57	31.12	2.54	0	0.74	2.29	3.92	1.94	0	1	NA
VC0799	citrate lyase subunit alpha	0.08	0.362359	8.21	2.76121	2.18	4.36	24.47	30.05	3.26	2.42	0.24	4.41	3.62	3.4	0	1	NA
VC0800	apo-citrate lyase phosphoribosyl-dephospho-CoA transferase	0	-0.0601373	4.8	2.80294	2.93	1.78	24.54	29.26	0.84	0	2.09	0.24	0.19	1.38	0	1	NA
VC0801	2-(5''-triphosphoribosyl)-3'-dephosphocoenzyme-Asynthase	0	0.0426423	1.84	1.59562	4.17	5.57	21.62	13.74	2.73	0.71	1.19	1.08	2.07	1.84	0	1	NA
VC0808	hypothetical protein	0	0.0519973	1.46	2.00864	1.28	3.12	33.28	21.14	17.77	12.08	18.98	18.32	19.47	16.18	0	1	NA
VC0809	hypothetical protein	0.01	0.282731	12.98	1.98102	40.75	33.8	162.96	145.81	28.76	21.64	25.61	35.35	22.57	37.55	0	1	NA
VC0810	hypothetical protein	7.51	1.31448	18.89	3.42565	23.23	18.47	333.19	201.05	18.73	16.28	19.6	65.68	50.56	89.23	1	1	Hypothetical protein
VC0811		1.11	0.538973	4.13	1.75617	97.51	46.35	320.04	219.56	254.19	229.79	262.89	409.43	306.86	421.91	0	1	NA
VC0817	transposase	0	0.170888	7.1	1.91817	20.97	20.1	69.71	97.91	35.3	29.02	18.66	27.84	28.18	36.22	0	1	NA
VC0818		1.61	0.785848	60.09	5.60535	9.24	6.3	560.78	411.21	6.21	3.95	6.6	15.53	11.76	17.81	1	1	Transposase
VC0819	aldehyde dehydrogenase	6.32	1.26455	194.73	8.6885	3.69	4.14	2330.85	1902.31	3.15	2.33	4.03	10.8	15.12	13.41	1	1	VPI-1
VC0820	ToxR-activated gene A protein	17.49	1.63721	110.52	7.10121	12.47	8.54	2284.02	1458.61	6.65	7.73	6.9	27.23	25.32	30.92	1	1	VPI-1
VC0821		16.58	1.65956	124.3	5.89812	38.4	31.75	2666.91	2084.42	39.2	33.88	49.27	175.41	183.91	149.65	1	1	VPI-1
VC0823	hypothetical protein	36.22	2.23469	78.83	4.39816	116.58	94.16	2510.04	2325.76	142.84	143.83	114.72	914.31	919.74	668.14	1	1	VPI-1
VC0824	thiol peroxidase	9.38	1.25576	58.44	3.46828	456.6	459.8	4933.92	5787.92	223.97	290.49	326.61	753.18	798.81	898.13	1	1	VPI-1
VC0825	toxin co-regulated pilus biosynthesis protein I	11.69	1.47556	107.29	5.57915	11.39	9.59	612.71	527.95	7.46	12.26	10.16	36.25	38.81	35.87	1	1	VPI-1
VC0826	toxin co-regulated pilus biosynthesis protein P	0	0.0097969	16.55	2.642	225.46	137.41	1313.21	1163.23	230.65	229.02	290.43	226.9	266.17	245.49	0	1	NA
VC0827	toxin co-regulated pilus biosynthesis protein H	0.38	0.392532	28.85	2.69328	107.11	115.39	744.06	771.85	253.21	258.3	186.65	320.56	288.37	310.47	0	1	NA
VC0828	toxin co-regulated pilin	11.2	1.66043	1000	8.92963	29.7	27.89	17267	15920.5	46.1	58.73	110.74	387.73	693.82	412.93	1	1	VPI-1
VC0829	toxin co-regulated pilus biosynthesis protein B	8.2	1.4485	147.88	7.6934	5.17	4.06	1363.48	1103.61	5.26	7.79	12.39	35.67	71.96	39.82	1	1	VPI-1
VC0830	toxin co-regulated pilus biosynthesis protein Q	6.37	1.27807	123.06	7.73711	7.81	7.89	2595.18	2016.2	23.34	22.25	22.95	66.94	150.09	68.3	1	1	VPI-1
VC0831	toxin co-regulated pilus biosynthesis outer membrane protein C	8.43	1.41843	151.69	7.72095	8.29	9.24	2792.06	1902.15	23.12	20.11	35.11	88.59	171.24	93.37	1	1	VPI-1
VC0832	toxin co-regulated pilus biosynthesis protein R	4.75	1.16748	69.94	7.47237	6.9	6.79	2904.56	1311.82	18.55	14.37	52.17	122.95	189.87	120.24	1	1	VPI-1
VC0833	toxin co-regulated pilus biosynthesis protein D	7.7	1.37277	116.64	7.25078	12.44	8.54	2463.08	1729.7	14.44	20.47	33.68	86.16	127	94.93	1	1	VPI-1
VC0834	toxin co-regulated pilus biosynthesis protein S	7.12	1.3354	101.43	7.44172	12.85	9.87	3442.2	2147.91	18.43	16.47	34.08	81.61	136.27	94.65	1	1	VPI-1
VC0835	toxin co-regulated pilus biosynthesis protein T	11.27	1.53687	178.07	7.20366	10.79	9.3	1886.07	1608.79	15.98	13.22	23.6	64.38	93.81	75.8	1	1	VPI-1
VC0836	toxin co-regulated pilus biosynthesis protein E	11.3	1.53393	157.08	7.00585	11.72	13.05	2071.17	1696.4	14.62	8.87	17.58	59.16	63.65	57.35	1	1	VPI-1
VC0837	toxin co-regulated pilus biosynthesis protein F	8.77	1.40142	220.79	7.36508	57.98	53.2	11553.8	9491.22	17.67	19.33	34.45	92.34	103.71	96.99	1	1	VPI-1
VC0838	TCP pilus virulence regulatory protein	7.23	1.3027	142.39	6.69456	22	18.93	2791.2	2214.3	11.27	10.31	18.94	43.39	61.55	51.98	1	1	VPI-1
VC0839	leader peptidase TcpJ	11.37	1.62437	160.98	6.44422	21.92	23.77	2138.31	2379.63	21.21	12.57	32.57	109.69	133.57	127.18	1	1	VPI-1
VC0840	accessory colonization factor AcfB	25.2	1.80357	134.88	5.93882	37.51	29.65	2464.79	2184.72	43.28	42.87	50.54	189.47	186.03	210.29	1	1	VPI-1
VC0841	accessory colonization factor AcfC	11.3	1.6507	183.68	6.39333	59.65	55.33	5678.46	5103.18	10.19	18.08	28.91	124.11	119.49	119.27	1	1	VPI-1
VC0842	hypothetical protein	9.38	1.52232	80.77	5.80124	14.93	10.06	830.32	881.3	7.97	4.96	12.84	45.16	52	60.32	1	1	VPI-1
VC0843	TagE protein	13.57	1.7244	80.96	5.55607	11.03	13.63	585.53	781.35	5.48	7.21	10.82	45.42	46.32	48.06	1	1	VPI-1
VC0844	accessory colonization factor AcfA	3.89	1.07344	124.26	7.03807	10.92	10.3	1977.39	1523.22	3.73	3.11	2.89	8.06	18.54	23.49	1	1	VPI-1
VC0845	hypothetical protein	9.61	1.2427	130.76	5.36128	27.26	23.14	1170.84	1098.99	23.57	27.54	22.46	50.1	81.52	75.13	1	1	VPI-1
VC0846		1.4	0.713564	6.51	2.36542	9.67	7.24	44.65	58.85	15.3	17.02	8.4	24.71	24.67	31.88	1	1	NA
VC0851	small protein A	0	-0.191019	2.44	1.02698	149.67	112.49	271.1	282.21	128.62	112.8	165	92.39	96.96	143.94	0	1	NA
VC0860	hypothetical protein	0.33	0.523856	6.51	2.6794	2.06	2.49	19.53	18.23	1.58	2.43	2.11	6.05	4.71	2.89	0	1	NA
VC0861	type IV pilin	0	0.210583	2.44	2.06865	4.75	4.03	27.49	25.11	5.47	2.84	2.72	5.23	5.71	5.68	0	1	NA
VC0873	hypothetical protein	1.15	0.558938	5.07	1.36487	56.37	58.01	158.82	147.23	58.54	66.15	43.86	79.81	95.86	84.05	0	1	NA
VC0899	hypothetical protein	0	-0.0147291	7.43	1.56193	94.98	70.6	261.59	248.03	219.31	151.48	125.16	190.01	141.12	132.51	0	1	NA
VC0910	PTS system trehalose(maltose)-specific transporter subunits IIBC	0.01	-0.253443	1.44	0.66284	514.66	419.27	682	822.58	1084.63	739.6	966.73	850.96	641.38	659.58	0	1	NA
VC0913	hypothetical protein	0	-0.0385949	10.62	1.86517	59.2	54.69	242.39	192.87	50.2	41.72	27.33	37.42	38.79	32.84	0	1	NA
VC0914	multidrug resistance protein	0	-0.129603	8.61	1.70261	24.01	33.78	100.13	95.96	26.9	25.76	22.13	20.52	24.3	19.85	0	1	NA
VC0916	phosphotyrosine protein phosphatase	0	0.292697	9.64	2.60022	54.14	28.07	344.36	236.12	18.09	2.01	13.09	28.99	14.35	12.35	0	1	NA
VC0917	UDP-N-acetylglucosamine 2-epimerase	1.61	0.786818	39.49	3.64588	27.22	20.45	348.77	310.13	5.4	2.1	3.52	6.26	11.93	12.17	1	1	Biofilm formation
VC0918	UDP-N-acetyl-D-mannosamine dehydrogenase	0	0.254104	48.4	3.57147	28.96	25.33	353.54	341.92	9.36	3.25	3.17	11.08	5.13	5.68	0	1	NA
VC0919	serine acetyltransferase-like protein	0	0.310363	23.73	3.23917	29.39	25.34	330.82	248.95	18.23	7.57	5.06	12.63	20.54	12.27	0	1	NA
VC0920	exopolysaccharide biosynthesis protein EpsF	0	0.162922	15.86	2.64494	11.8	12.45	88.63	77.42	3.68	6.87	3.59	6.54	5.9	4.31	0	1	NA
VC0921	polysaccharide export protein	0.09	0.39469	9.69	2.56196	4.88	4.56	30.59	33.59	2.89	1.67	1.66	3.52	3.71	3.42	0	1	NA
VC0922	hypothetical protein	0.08	0.373215	12.01	2.49047	8.37	9.76	53.72	58.66	9.9	7.15	9.28	17.01	8.75	13.08	0	1	NA
VC0923	serine acetyltransferase-like protein	0	0.15612	10.91	2.61654	20.02	27.03	137.28	189.87	15.73	18.66	7.37	13.86	16.17	17.48	0	1	NA
VC0924	capsular polysaccharide biosynthesis protein CapK	0	0.281867	19.21	2.39768	23.74	24.7	137.81	131.98	9.35	8.52	12.64	13.97	13.4	12.74	0	1	NA
VC0925	polysaccharide biosynthesis protein	0.5	0.541192	10.31	2.03532	23.27	31.91	115.66	124.36	23.66	26.01	10.75	29.94	32.93	35.28	0	1	NA
VC0926	hypothetical protein	1.93	0.635082	10.77	2.07508	20.61	24.58	110.05	92.58	30.26	26.21	23.96	42.26	46.93	42.31	1	1	Biofilm formation
VC0927	UDP-N-acetyl-D-mannosamine transferase	2.6	0.805705	8.32	2.2198	23.75	19.31	132.86	90.21	29.29	27.89	18.53	55.5	53.88	42.24	1	1	Biofilm formation
VC0928	hypothetical protein	0.22	0.4324	34.65	3.4335	53.71	40.6	612.26	506.55	16.66	17.7	19.97	25.3	24.67	30.34	0	1	NA
VC0929	hypothetical protein	0	0.135037	20.09	3.30363	27.87	16.9	304.16	207.7	18.22	21.08	17.71	18.69	20.42	23	0	1	NA
VC0930	hemolysin-like protein	0	-0.0927138	12.3	1.69923	68.25	60.04	222.4	207.82	14.19	19.4	17.6	11.26	17.15	17.48	0	1	NA
VC0931	hypothetical protein	0	0.168734	18.21	3.62125	4.92	2.53	59.59	56.14	2.06	3.57	4.13	4.64	3.28	4.51	0	1	NA
VC0932		0	-0.068858	29.95	4.7959	23.76	8.3	706.45	531.23	26	22.72	11.13	18.28	15.57	17.75	0	1	NA
VC0934	capsular polysaccharide biosynthesis glycosyltransferase	0	0.201006	47.01	4.97193	7.17	3.92	191.32	244.44	7.45	3.12	3.08	4.83	5.36	6.55	0	1	NA
VC0935	hypothetical protein	1.61	0.721891	50.23	4.95678	9.36	4.98	281.25	266.57	10.22	8.14	10.72	18.63	23.34	16.23	1	1	Biofilm formation
VC0936	polysaccharide export-like protein	0.38	0.54942	31.49	4.1614	9.31	8.58	182.66	204.36	5.15	2.55	10.47	15.69	14.78	14.53	0	1	NA
VC0937	exopolysaccharide biosynthesis protein	0.22	0.419699	54.04	3.81499	11.54	11.2	165.86	180.85	7.64	7.89	6.98	11.68	9.79	10.34	0	1	NA
VC0938	hypothetical protein	0	-0.00308794	16.11	3.1561	9.16	9.43	84.19	109.65	9.39	5.93	12.83	8.1	11.31	8.57	0	1	NA
VC0943	lipoyl synthase	0	0.176431	2.73	-0.9433	439.05	577.8	238.13	281.04	137.13	160.5	78.64	145.36	153.31	121.97	0	1	NA
VC0944	lipoate-protein ligase B	0	0.185368	1.38	-0.696487	471.69	654.31	326.75	358.13	246.93	233.9	153.13	248.27	227.19	229.91	0	1	NA
VC0945	hypothetical protein	0	0.175231	1.6	-0.884824	194.42	214.41	110.58	105.17	70.38	143.29	76.55	116	101.6	115.34	0	1	NA
VC0947	D-alanyl-D-alanine carboxypeptidase	0	0.206773	2.93	0.777139	826.92	783.47	1410.5	1387.28	1375.05	1435.54	997.05	1323.15	1591.92	1394.71	0	1	NA
VC0962	(dimethylallyl)adenosine tRNA methylthiotransferase	0	-0.0170856	1.49	-0.692445	602.16	677.01	331.68	450.91	589.54	651.76	446.58	417.93	714.32	469.28	0	1	NA
VC0972	porin	0	0.0499471	6.97	1.73146	65.32	43.13	184.56	198.04	54.52	36.48	36.84	50.85	32.67	44.44	0	1	NA
VC0973	hypothetical protein	0	-0.109081	1.34	0.839799	36.13	31.54	62.77	62.58	77.93	64.85	79.09	73.86	61.67	60.37	0	1	NA
VC0991	asparagine synthetase B	0	-0.0850317	1.54	1.36371	34.11	29.49	146.07	40.52	62.23	57.3	40.5	38.88	55.39	48.17	0	1	NA
VC1033	zinc/cadmium/mercury/lead-transporting ATPase	0	0.217787	2.08	0.854476	124.81	100.93	182.93	235.16	107.24	80.68	50.02	98.64	94.2	81.22	0	1	NA
VC1034	uridine phosphorylase	0	-0.150371	1.65	0.649017	866.83	733.99	1251.66	1295.31	1328.67	896.76	1095.08	1025.25	845.96	942.52	0	1	NA
VC1038	uridine kinase	0	0.176242	3.85	-0.933604	573.83	588.59	299.07	302.82	1079.27	1513.86	601.46	974.55	1599.7	1077.53	0	1	NA
VC1044	hypothetical protein	0.34	0.404991	6.32	1.38862	80.73	82.57	204	237.72	125.47	117.72	82.85	126.92	169.96	140.5	0	1	NA
VC1045	RNA polymerase sigma factor	0	0.00514689	4.02	1.23393	84.58	71.46	191.76	189.08	128.67	152.87	134.8	127.42	144.37	132.5	0	1	NA
VC1061	cysteine synthase/cystathionine beta-synthase family protein	0	-0.103108	6.32	2.69156	30.92	8.03	195.47	137.16	25.17	28.31	24.38	19.57	23.46	25.73	0	1	NA
VC1073	chitinase	0	0.143631	6.97	1.93156	8.3	13.79	39.61	51.27	5.73	2.98	3.04	3.82	4.15	5.08	0	1	NA
VC1091	oligopeptide ABC transporter substrate-binding protein	0	-0.022201	2.69	0.871278	263.13	230.44	501.04	419.63	212.5	237.97	218.1	182.07	244.55	210.22	0	1	NA
VC1092	oligopeptide transporter permease	0	-0.059934	1.62	0.995913	31.16	48.91	74.15	92.07	56.25	72.96	77.6	47.18	69.03	75.79	0	1	NA
VC1093	oligopeptide ABC transporter permease	0	0.013647	1.34	1.00151	33.52	47.51	61.7	109.26	13.88	25.49	25.62	19.9	24.11	20.97	0	1	NA
VC1094	oligopeptide ABC transporter ATP-binding protein	0	-0.0144037	1.32	0.776497	39.51	51.09	76.49	82.47	30.36	34.63	40.35	20.26	47.09	34.53	0	1	NA
VC1098	acetate kinase	0	0.120506	1.58	-0.630548	2124.63	1911.97	1186.82	1404.64	3302.49	3176.04	2468.38	2604.99	3854.71	3043.23	0	1	NA
VC1101	hypothetical protein	0	0.0913267	1.56	0.821054	43.95	50.58	92.4	78.93	15.64	15.3	14.54	18.73	14.67	14.61	0	1	NA
VC1126	adenylosuccinate lyase	0	-0.195485	1.66	-0.605008	455.14	472.65	308.04	298.63	446.08	484.58	489.93	310.04	440.33	427.73	0	1	NA
VC1129	inosine-guanosine kinase	0	-0.0809477	2.63	-0.848146	173.34	178.42	91.58	101.45	73.38	127.18	119.36	84.36	112.62	93.23	0	1	NA
VC1133	histidinol dehydrogenase	0	0.104682	1.66	0.898072	21.69	23.17	42.76	43.5	20.51	22.68	18.72	18.39	28.61	18.72	0	1	NA
VC1158	hypothetical protein	0	0.0954056	1.36	0.655016	162.38	144.2	268.53	222.47	121.45	126.32	109.87	105.28	135.24	132.37	0	1	NA
VC1160	hypothetical protein	0	0.227835	1.59	0.635104	166.16	166.35	260.79	262.56	97.64	74.15	62.92	93.95	99.49	78.14	0	1	NA
VC1161	gonadoliberin III-like protein	0	0.0540408	1.66	0.643895	179.47	207.69	300.91	311.59	78.17	67.68	59.22	71.52	77.86	56.02	0	1	NA
VC1171	bifunctional indole-3-glycerol phosphate synthase/phosphoribosylanthranilate isomerase	0	-0.115121	1.54	0.8717	19.79	20.96	39.09	37.85	37.17	30.5	33.22	27.47	33.07	28	0	1	NA
VC1198	hypothetical protein	0	0.00240678	1.58	0.649174	46.73	51.69	78.45	78	28.13	33.75	37.27	22.4	36.91	38.19	0	1	NA
VC1204	formimidoylglutamase	0	0.0684298	1.3	1.20378	7.19	6.36	16	18.74	18.53	12.46	5.19	17.52	9.96	9.3	0	1	NA
VC1205	imidazolonepropionase	0	-0.0918045	1.57	1.18509	11.54	7.89	22.05	25.99	12.62	14.31	6.35	9.7	8.33	10.44	0	1	NA
VC1217	hypothetical protein	0.03	0.330464	1.76	1.36161	23.45	39.23	61.01	117.9	16.47	3.11	6.94	32.25	9.93	7.89	0	1	NA
VC1224	hypothetical protein	0	0.0979842	12.13	2.4215	18.9	21.08	101.76	132.41	44.54	24.55	18.61	51.13	25.81	16.03	0	1	NA
VC1236	PilB-like protein	0	0.238909	2.98	2.23158	10.11	8.53	97.83	27.91	8.11	14.28	4.19	7.41	16.54	12.74	0	1	NA
VC1252	competence damage protein CinA	0	-0.248317	4.02	1.25588	34.65	44.11	90.48	104.23	60.27	39.57	38.58	28.79	40.32	37.49	0	1	NA
VC1256	ribonucleotide-diphosphate reductase subunit alpha	0	-0.151544	1.35	-0.561334	487.04	524.29	317.99	363.76	844.68	690.58	681.08	621.04	690.9	580.72	0	1	NA
VC1259	hypothetical protein	0	0.0206956	4.17	-1.13548	273.26	244.05	103.74	126.97	142.73	166.47	133.33	140.55	139	154.37	0	1	NA
VC1262	hypothetical protein	0	-0.0047847	1.41	1.53326	14.43	17.5	57.54	58.74	0	3.8	4.23	2.88	2.32	2.8	0	1	NA
VC1266	hypothetical protein	0.02	0.293456	1.38	0.716452	196.54	251.8	322.99	427.95	110.58	127.82	66.07	129.06	146.92	103.26	0	1	NA
VC1272	hypothetical protein	0	-0.0304622	2.57	-1.13578	260.2	186.3	98.43	98.17	14.89	3.15	10.11	11.37	11.09	2.91	0	1	NA
VC1280	hypothetical protein	0	-0.0827588	3.48	1.49835	12.28	20.41	50.15	48.67	52.21	34.48	34.55	43.85	28.69	34.57	0	1	NA
VC1281	PTS system cellobiose-specific transporter subunit IIB	0	-0.111694	2.4	2.28762	1.28	7.01	36.22	35.49	10.86	14.27	8.57	9.99	5.71	10.52	0	1	NA
VC1282	PTS system cellobiose-specific transporter subunit IIC	1.75	0.659816	6.12	2.10063	5.86	6.22	26.13	32.22	20.95	20.79	16.69	35.44	35.69	28.33	1	1	Transporter
VC1283	PTS system cellobiose-specific transporter subunit IIA	0	0.244049	1.78	1.83166	5.85	4.97	27.63	26.82	10.79	8	12.27	20.86	14.06	9.21	0	1	NA
VC1284	6-phospho-beta-glucosidase	0.15	0.400179	4.82	1.80807	7.43	7.75	27.62	30.74	9.48	7.87	7.72	12.71	11.57	11.51	0	1	NA
VC1285	hypothetical protein	0	0.217773	1.5	0.976055	25.12	23.55	46.96	53.27	19.7	17.26	15.8	20.15	19.21	23.32	0	1	NA
VC1287	glucosyltransferase MdoH	0	-0.193172	1.69	-0.711741	159.33	171.21	88.36	111.26	89.89	99.97	121.17	60.77	94.31	101.2	0	1	NA
VC1288	glucan biosynthesis protein G	0	-0.158944	2.11	-0.719034	255.93	279.35	153.42	168.99	332.24	372.78	444.09	262.38	362.98	355.66	0	1	NA
VC1289	methyl-accepting chemotaxis protein	0	-0.0332071	2.13	-0.716541	257.49	246.24	144.71	159.52	143.87	140.87	127.76	118.14	135.1	134.87	0	1	NA
VC1299	6-pyruvoyl tetrahydrobiopterin synthase	0	0.244294	1.35	-0.988232	140.61	138.86	49.51	84.53	108.88	134.75	118.29	111.19	202.07	128.8	0	1	NA
VC1300	L-serine dehydratase 1	0.01	-0.261607	3.76	-1.07755	420.49	337.89	161.2	191.69	252.4	211.89	305.35	223.03	167.86	201.92	0	1	NA
VC1301	serine transporter	0	-0.108379	4.61	-1.07454	223.18	244.22	105.33	113.13	1341.56	708.89	556.48	958.17	567.74	659.5	0	1	NA
VC1312	alanine racemase	0	0.0652787	3	-1.04091	273.29	211.84	125.53	105.52	258.89	217.11	198.36	203.41	279.08	201.63	0	1	NA
VC1313	methyl-accepting chemotaxis protein	0	0.0224842	5.06	-1.29039	197.98	152.17	70.29	69.37	110.32	94.08	92.98	89.32	112.9	89.64	0	1	NA
VC1314	transporter	0	0.213625	1.61	1.38025	4.56	3.42	12.28	11.52	2.48	2.98	1.86	2.79	3.44	3.21	0	1	NA
VC1316	chemotaxis protein CheY	0	0.144033	2.4	1.15374	128.96	214.34	342.85	454.83	39.58	21.48	13.94	29.38	24.98	29.58	0	1	NA
VC1317	hypothetical protein	0	0.173543	5.43	1.03648	949.18	1059.13	2073.55	2114.32	599.58	421.32	258.83	477.02	449.07	491.71	0	1	NA
VC1318	outer membrane protein OmpV	0	0.224423	8.5	1.32711	4046.26	3593.04	10128	9479.02	4883.32	3901.3	2461.5	3865.99	4581.89	4541.68	0	1	NA
VC1319	sensor histidine kinase	0	0.196042	5.47	1.13321	157.17	147.17	354.76	327.45	206.18	169.12	114.62	161.13	189.03	201.04	0	1	NA
VC1320	DNA-binding response regulator	0	0.131335	3.6	0.933079	221.35	217.7	417.2	436.54	306.8	275.44	212.98	260.44	297.04	287.39	0	1	NA
VC1325	galactoside ABC transporter periplasmic D-galactose/D-glucose-binding protein	0	0.255289	4.7	1.16683	167.71	192.37	456.5	372.52	156.15	80.63	101.83	158.39	113.34	138.11	0	1	NA
VC1327	galactose/methyl galaxtoside transporter ATP-binding protein	0	0.00979304	1.34	0.802335	57.63	85.3	110.31	145.51	42.04	29.36	46.38	45.36	30.05	40.21	0	1	NA
VC1329	opacity protein-like protein	0	0.110702	10.41	1.82876	159.94	124.94	567.64	493.2	21.27	51	68.02	50.65	50.47	58.88	0	1	NA
VC1330	hypothetical protein	0	0.286055	9.37	2.49203	8.31	10.07	63.3	54.41	4.38	4.06	8.82	7.08	12.4	7.17	0	1	NA
VC1332	hypothetical protein	0	0.1919	8.3	2.31956	5.01	6.07	32.89	29.3	5.73	4.61	2.57	5.5	5.17	4.53	0	1	NA
VC1354	hypothetical protein	0	-0.0635039	2.3	-0.86402	126.91	150.3	76.76	73.15	89.94	111.14	138.38	75.77	117.59	121.59	0	1	NA
VC1402	purine-binding chemotaxis protein Chew	0	0.170483	2.02	1.25537	7.42	8.84	18.4	23.21	11.89	9.89	12.64	9.21	15.97	14.65	0	1	NA
VC1415	hcp protein	10.32	1.60564	33.05	3.50217	24.61	27.09	302.98	344.57	5.24	6.47	8.3	31.92	62.53	45.79	1	1	T6SS aux1
VC1416	VgrG protein	1.86	0.788095	9.63	2.01912	6.3	7.44	26.68	32.69	4.93	4.33	3.08	6.13	12.82	8.01	1	1	T6SS aux1
VC1417	hypothetical protein	0.26	0.472371	2.93	1.44195	16.21	14.12	39.66	49.38	17.19	9.17	14.03	19.39	21.35	22.57	0	1	NA
VC1418	hypothetical protein	3.98	0.874901	10.14	2.20486	16.53	11.14	63.45	75.58	11.21	15.44	12.5	24.68	28	28.85	1	1	T6SS aux1
VC1419	hypothetical protein	1.64	0.796739	13.26	2.88534	11.89	8.33	91.39	82.61	3.05	3.61	6.42	13.02	11.87	14.97	1	1	T6SS aux1
VC1420	hypothetical protein	1.58	0.782318	10.02	2.9026	5.59	6.46	46.67	63.55	5.73	1.37	3.05	8.63	12.25	11.07	1	1	T6SS aux1
VC1421	hypothetical protein	0.19	-0.473065	1.81	1.42957	10.46	17.9	33.28	52.79	13.24	13.67	10.55	4.79	8.04	6.97	0	1	NA
VC1424	spermidine/putrescine ABC transporter substrate-binding protein	0	0.213052	2.24	-0.777101	434.54	400.88	257.97	224.82	1118.12	1174.24	819.91	974.66	1388.19	1202.15	0	1	NA
VC1428	putrescine/spermidine ABC transporter ATPase protein	0	-0.0193536	3.14	-0.827826	474.88	497.04	273.37	269.35	633.47	787.31	671.45	642.82	690.4	660.75	0	1	NA
VC1432	C32 tRNA thiolase	0	-0.204379	3.3	-1.03562	150.4	138.7	68.06	70.33	109.11	147.64	164.85	81.67	129.89	130.8	0	1	NA
VC1441	cbb3-type cytochrome c oxidase subunit II	0	0.137439	1.62	-0.633252	707.97	787.89	455.79	501.54	1541.07	1583.23	1193.4	1646.79	1400.48	1568.73	0	1	NA
VC1446	toxin secretion transporter	0.34	0.459131	8.89	1.84366	21.5	23.66	71.77	99.2	10.53	8.3	8.61	10.77	13.09	16.86	0	1	NA
VC1447	RTX toxin transporter	0.36	0.515404	10.01	1.89642	19.46	22.41	80.21	83.76	6.78	11.73	8.94	10.35	18.95	17.01	0	1	NA
VC1448	RTX toxin transporter	1.76	0.69361	7.45	1.75031	18.08	26.77	75.61	83.32	19.97	29.9	28.28	40.23	56.46	46.52	1	1	CTXphage toxin
VC1449	hypothetical protein	0	0.219218	38.9	3.29929	107	109.89	1250.5	1042.29	75.94	62.53	85.6	91.32	90.72	85.95	0	1	NA
VC1450	RTX toxin activating protein	0.03	0.323191	35.63	3.14632	91.46	103.17	834.38	1007.72	48.39	36	27.78	40.27	66.02	41.52	0	1	NA
VC1451	RTX toxin RtxA	1.53	0.631896	45.1	3.2326	76.1	65.87	765	649.68	19.51	21.11	16.24	30.97	40.71	23.59	1	1	CTXphage toxin
VC1453	RstB1 protein	0	0.286042	5.97	2.33607	14.67	34.32	134.98	157.11	39.07	43.45	24.73	32.96	44.09	62.05	0	1	NA
VC1456	cholera enterotoxin subunit B	4.57	1.1407	142.46	7.5022	16.77	12.08	3568.69	3150.29	8.06	7.62	18.98	51.65	64.91	41.26	1	1	CTXphage toxin
VC1457	cholera enterotoxin subunit A	14.43	1.80363	189.93	7.65058	12.65	18.1	3661.32	3711.97	30.71	23.56	22.42	116.1	250.48	121.54	1	1	CTXphage toxin
VC1458	zona occludens toxin	1.76	0.727876	1.96	1.38359	6.39	6.55	16.97	20.41	11.96	8.82	7.73	18.48	17.8	18.67	1	1	CTXphage toxin
VC1461	colonization factor	0	-0.0436614	8.6	2.56137	24.47	44.03	262.23	207.85	33.36	24.29	19.56	32.75	14.02	22.37	0	1	NA
VC1462	RstB2 protein	0	0.0644817	7.45	2.37852	14.84	24.2	117	116.13	16.52	18.81	14.15	26.55	7.76	18.05	0	1	NA
VC1485	hypothetical protein	0	-0.102896	4.22	1.04414	237	213.44	431.34	518.26	146.23	149.05	138.32	132.15	106.04	146.62	0	1	NA
VC1511	formate dehydrogenase cytochrome B556 subunit	0	-0.0458886	1.9	1.31899	24.7	23.08	89.8	40.87	8.3	12.83	5.49	7.95	9.66	5.99	0	1	NA
VC1512	formate dehydrogenase iron-sulfur subunit	0	-0.0146793	1.92	1.42205	21.62	21.91	89.02	42.11	10.42	14.89	4.77	6.7	11.3	9.35	0	1	NA
VC1513		0	0.222914	2.51	1.46812	36.69	29.97	145.09	57.62	32.11	42.19	15.06	26.2	67.09	21.03	0	1	NA
VC1515	formate dehydrogenase-specific chaperone	0.01	0.315514	2.19	1.70193	24.23	13.78	108.96	40.79	36.78	50.62	12.69	32.97	83.63	32.4	0	1	NA
VC1516	(Fe-S)-binding protein	0	0.0975509	2.4	1.6202	37.13	18.35	140.03	56.58	94.33	80.45	30.38	40.63	124.33	56	0	1	NA
VC1562	beta-lactamase-like protein	0	0.0785021	1.35	1.15264	8.88	7.31	16.85	22.45	5.92	9.45	10.38	9.34	10.07	8.12	0	1	NA
VC1563		0	0.0340347	11.95	2.31338	69.86	46.99	362.02	268.84	82.67	57.63	58.06	59.03	75.73	61.28	0	1	NA
VC1565	outer membrane protein TolC	0	0.0845755	18.4	2.22185	61.3	52.77	265.53	292.66	60.42	60.13	38.43	56.93	53.39	52.26	0	1	NA
VC1566	hypothetical protein	0	0.00724714	9.02	2.01122	28.79	44.53	142.24	173.43	31.82	31.25	31.76	33.77	27.81	30.66	0	1	NA
VC1567	hypothetical protein	0	0.19973	10.34	1.9174	33.83	39.72	128.2	164.16	17.02	14.98	9.31	17.85	11.81	18.21	0	1	NA
VC1568	ABC transporter ATP-binding protein	0	0.0284757	9.48	1.92894	38.64	51.94	178.77	185.63	14.85	12.68	12.68	14.52	11.56	14.28	0	1	NA
VC1573	fumarate hydratase	0.12	0.414319	1.47	1.10784	17.16	22.01	30.69	59.51	22.34	28.36	16.02	49.83	30.53	20.36	0	1	NA
VC1574	hypothetical protein	0	-0.256584	1.58	0.89136	75.75	76.34	134.94	156.44	68.83	82.68	144.89	68.69	71.95	82.83	0	1	NA
VC1576	hypothetical protein	0.23	0.387603	1.44	0.698214	239.18	218.09	381.46	374.91	348.16	359.2	213.26	377.45	421.8	419.96	0	1	NA
VC1577	hypothetical protein	0	0.0814227	4.13	0.921657	610.41	664.24	1202.82	1248.85	266.8	181.06	224.83	232.67	198.91	263.35	0	1	NA
VC1578	hypothetical protein	0	0.129614	2.67	0.900554	425.41	383.13	743.11	799.41	384.94	357.22	380.6	494.62	257.84	473.14	0	1	NA
VC1579	enterobactin synthetase subunit F	0	0.00971546	2.31	0.733155	709.11	681.31	1082.47	1262.41	702.33	491.78	439.41	535.52	497.42	538.25	0	1	NA
VC1582	hypothetical protein	0	0.063876	1.84	1.20598	8.65	6.54	23.02	14.73	6.77	7.66	4.78	6.84	8.17	4.4	0	1	NA
VC1583	superoxide dismutase	0	0.305946	14.5	2.92268	13.33	17.09	120.16	143.29	5.85	15.3	9.62	21.48	13.14	11.99	0	1	NA
VC1584	AnkB protein	0	0.130687	15.14	3.23798	8.67	16.39	151.61	129.58	7.46	4.74	8.43	9.44	6.34	9.17	0	1	NA
VC1585	catalase	0	0.156575	54.28	3.97004	20.67	21.59	400.35	323.19	16.18	17.11	14.5	20.06	18.95	13.92	0	1	NA
VC1595	galactokinase	0	0.231204	1.69	0.759566	205.57	155.95	297.8	327.61	22.69	17.93	17.69	25.11	22.94	20.93	0	1	NA
VC1625		0.02	0.302765	1.75	-0.737478	473.25	380.66	229.34	277.66	226.33	266.15	207.27	224.14	463.29	223.64	0	1	NA
VC1638	DNA-binding response regulator	0	-0.00487025	2.04	1.09317	32.76	42.97	76.24	92.42	37.53	25.2	24.69	17.57	37.04	28.69	0	1	NA
VC1639	sensor histidine kinase	0	0.153036	2.17	0.932248	29.01	32.6	60.16	60.55	27.19	27.33	18.14	24.86	27.14	26.91	0	1	NA
VC1641	hypothetical protein	0	0.194266	6.68	1.84702	22.6	20.63	90.55	77.02	13.27	7.38	10.65	12.51	14.07	11.19	0	1	NA
VC1642	hypothetical protein	0.05	-0.360389	5.67	1.88294	28.36	27.27	103.57	121.27	17.28	30.09	19.57	14.58	12.77	14.16	0	1	NA
VC1649	serine protease	0	-0.0183944	2.15	-0.727437	1088.53	1052.56	581.58	701.57	1142.68	1186.77	1049.62	1110.79	1120.39	976.62	0	1	NA
VC1650	collagenase	0	0.237125	11.83	2.18073	8.16	7.66	38.77	38.09	3.69	2.05	3.55	5.13	3.01	3.98	0	1	NA
VC1651	response regulator VieB	0	0.135446	31.61	2.86917	27.91	25.09	209.23	201.72	17.81	13.54	14.82	19.17	14.34	16.98	0	1	NA
VC1652	response regulator VieA	0	0.202856	29.76	2.90985	31.47	35.58	237.74	299.11	26.25	19.14	22.15	22.87	29.73	25.25	0	1	NA
VC1653	sensory box sensor histidine kinase/response regulator VieS	0.1	0.315394	40.02	3.17821	18.87	20.11	204.35	170.85	15.27	17.79	11.96	18.98	20.07	17.21	0	1	NA
VC1655	magnesium transporter	0	-0.100886	8.59	1.7458	232.34	361.35	1007.46	1076.19	43	32.46	39.65	34.77	30.14	37.42	0	1	NA
VC1658	serine transporter	0	-0.231374	3.92	-1.21074	80.87	75.07	32.96	32.61	147.91	147.89	171.05	99.17	130.39	145.28	0	1	NA
VC1663	heat shock protein HslJ	0	0.0400175	1.67	0.603556	1039.78	1042.94	1559.67	1641.29	353.11	310.23	206.32	256.56	301.64	299.38	0	1	NA
VC1671	cystathionine beta-lyase	0	-0.133342	1.36	0.628126	104.79	110.46	158.19	179.25	70.77	50.49	67.95	43.44	61.4	59.03	0	1	NA
VC1704	5-methyltetrahydropteroyltriglutamate-- homocysteine S-methyltransferase	0	-0.0542128	2.72	1.37586	5.42	5.94	16.77	14.86	4.1	3.53	2.46	2.9	3.23	2.82	0	1	NA
VC1709	zinc protease	0	-0.076263	3.87	-1.2074	94.26	72.13	38.08	32.13	118.04	99.73	74.83	82.55	95.17	85.1	0	1	NA
VC1711	hypothetical protein	0	0.0943372	1.33	-0.756732	166.52	197.9	83.16	128.49	236.38	266.07	209.39	197.63	338.27	211.92	0	1	NA
VC1718	hypothetical protein	0	0.175735	7.02	1.52997	52.55	47.44	147.47	153.22	87.17	76.37	103.93	106.26	102.83	94.47	0	1	NA
VC1727	glucose-1-phosphate adenylyltransferase	0	-0.0275171	2.22	0.999543	57.12	44.42	116.56	93.71	73.66	73.37	87.59	75.84	87.27	59.24	0	1	NA
VC1736	arginyl-tRNA-protein transferase	0	-0.0848071	1.67	-1.12223	42.83	42.78	18.77	18.43	72.94	90.21	63.25	52.46	88.51	60.47	0	1	NA
VC1743	hypothetical protein	0	0.0222411	9.39	1.89886	33.83	30.31	116.26	137.06	16.23	22.1	13.45	11.74	21.4	17.51	0	1	NA
VC1760	pseudogene	1.9	0.56018	0.86	0.586071	83.11	62.89	63.43	104.64	110.38	98.73	65.55	45.65	89.83	80.61	1	0	NA
VC1770	hypothetical protein	0	0.0895681	2.57	1.1216	22.66	16.86	48.03	41.75	19.76	16.11	24.73	18.95	27.27	18.47	0	1	NA
VC1771	hypothetical protein	0.03	0.270247	3.25	1.13274	16.95	13.21	34.67	33.87	17.15	16.05	19.61	21.32	23.69	19.67	0	1	NA
VC1772	hypothetical protein	0.19	0.406457	2	1.25244	12.78	13.56	32	35.42	21.4	17.36	15.34	22.35	27.55	25.44	0	1	NA
VC1773	hypothetical protein	0	0.131361	3.85	1.72108	10.28	8.23	37.48	30.42	8.74	12.7	18.72	14.87	16.21	15.14	0	1	NA
VC1776	N-acetylneuraminate lyase	0	0.192457	2.23	-1.13259	58.06	79.44	28.05	31.94	155.42	174.91	196.73	179.27	252.35	176.75	0	1	NA
VC1781	N-acetylmannosamine-6-phosphate 2-epimerase	0	-0.293989	2.62	-1.79924	84.54	34.94	11.6	17.26	29.46	49.95	70.87	12.51	44.18	43.48	0	1	NA
VC1789	transposase OrfAB subunit B	2.89	0.906626	0.43	0.555671	13.15	12.89	6.22	22.62	26.82	28.21	31.29	26.21	53.52	34.14	1	0	Transposase
VC1804	hypothetical protein	0	0.149714	1.58	1.68269	8.73	6.05	36.13	27.87	6.71	4.8	6.24	4.45	13.69	5.89	0	1	NA
VC1805	hypothetical protein	0	0.102965	8.59	2.54112	11.43	14.93	88.45	89.94	6.08	9.39	6.92	11.12	5.51	9.14	0	1	NA
VC1806	hypothetical protein	0	0.159421	48.31	5.05754	5.97	3.62	216.07	187.74	2.3	3.74	3.8	2.84	2.5	7.9	0	1	NA
VC1807		4.64	1.10801	47.77	7.16832	0.61	1.12	384.56	249.43	0.71	0	0.58	6.36	8.97	10.62	1	1	Transposase
VC1808	hypothetical protein	0.18	0.396633	17.38	4.17739	18.35	4.79	358.65	257.81	40.35	25.42	31	45.18	37.63	51.5	0	1	NA
VC1809	transcriptional regulator	0.23	0.490177	6.06	2.59673	15.31	11.35	93.36	116.03	22.23	36.36	18.65	39.71	40.9	50.36	0	1	NA
VC1821	PTS system fructose-specific transporter subunitIIBC	0	0.155309	6.92	2.49454	154.96	51.26	803.63	601.82	7.42	7.66	11.01	8.62	11.7	10.23	0	1	NA
VC1828	hypothetical protein	0.19	0.441775	3.08	1.79208	30.37	16.31	117.69	71.41	26.67	17.8	27.71	35.44	36.28	39.34	0	1	NA
VC1865	hypothetical protein	0	0.135891	2.6	1.17906	58.81	35.43	107.36	116.86	36.93	31.13	32.79	43.95	35.95	29.47	0	1	NA
VC1866	formate acetyltransferase	0	-0.0134218	6.32	1.36234	698.62	513.28	1605.6	1613.6	697.7	624.56	553.86	537.43	699.85	549.54	0	1	NA
VC1893	hypothetical protein	0	-0.0248764	1.66	0.876137	106.6	152.52	208.73	280.16	69.12	55.02	63.21	52.98	59.76	65.26	0	1	NA
VC1894	hypothetical protein	0	-0.208599	2.4	0.80174	367.8	333.9	653.27	591.5	127.02	129.04	145.81	112.54	87.93	125.44	0	1	NA
VC1898	methyl-accepting chemotaxis protein	0	-0.0648287	1.57	0.883411	46.72	32.93	85.9	66.26	103.99	71.39	56.79	71.44	74.07	63.02	0	1	NA
VC1902	disulfide bond formation protein B	0.1	-0.389268	3.32	1.16986	71.54	81.72	162.96	193.87	119.21	131.94	244.04	106.43	96.8	122.35	0	1	NA
VC1918	peptidyl-prolyl cis-trans isomerse D	0	-0.114816	2.04	0.718131	390.11	365.82	574.89	687.81	394.01	359.62	410.12	303.75	365.43	362.39	0	1	NA
VC1925	C4-dicarboxylate transport sensor protein	0	0.0490639	1.53	1.06606	7.01	8.77	17.03	17.9	5.81	5.15	6.42	6.75	5.15	6.14	0	1	NA
VC1935	CDP-diacylglycerol--glycerol-3-phosphate 3-phosphatidyltransferase-like protein	0	0.112187	1.57	1.16514	18.43	23.04	38.9	61.01	33.35	45.57	36.63	34.57	47.13	42.51	0	1	NA
VC1941	hypothetical protein	0	-0.143521	1.31	-0.741905	101.6	132.59	60.32	77.02	113.75	104.73	138.33	85.34	89.39	132.17	0	1	NA
VC1944	pyoverdine biosynthesis protein PvcB	0	0.174441	11.85	4.01071	10.24	6.34	378.21	81.56	11.89	9.92	7.91	11.21	10.34	12.75	0	1	NA
VC1945	hypothetical protein	0	-0.176193	46.15	4.51495	5.64	7.33	195.79	149.93	5.36	5.16	3.77	4	2.46	4.48	0	1	NA
VC1947	LysR family transcriptional regulator	0	0.0136061	67.28	5.23796	7.4	7.94	307.25	378.62	3.57	10.11	6.45	7.95	7.07	4.79	0	1	NA
VC1948	hypothetical protein	0.03	0.153405	13.69	5.16048	1.02	0	290.16	92.66	0	0	0	0	6.42	3.22	0	1	NA
VC1949	pyoverdine biosynthesis protein PvcA	0.16	0.439259	32.98	6.15783	0.86	1.3	242.31	77.52	1.32	1.1	0.62	1.67	2.81	1.83	0	1	NA
VC1950	biotin sulfoxide reductase	0	0.00485869	8.51	1.94635	8.59	7.5	34.63	31.81	3.46	4.94	2.79	2.6	5.24	2.83	0	1	NA
VC1953	NupC family protein	0.09	0.375643	2.64	-1.76788	17.91	39.13	6.15	7.97	0.74	2.21	1.38	1.67	2.7	5.08	0	1	NA
VC1956	lytic murein transglycosylase	0	-0.0105241	3.79	0.983943	153.47	150.79	322.32	291.66	38.38	32.49	30.16	27.14	34.13	35.02	0	1	NA
VC1957	hypothetical protein	0	0.0355744	1.59	1.0308	220.07	139.6	468.18	307.32	407.18	538.19	393.77	383.08	504.21	445	0	1	NA
VC1962	lipoprotein	0.08	0.381816	6.17	1.42916	110.65	104.63	323.26	278.48	195.25	358.49	205.23	191.13	568.21	384.89	0	1	NA
VC1987	outer membrane lipoprotein Slp	0	0.0356574	2.21	0.980821	121.02	160.06	244.93	326.28	69.94	66.75	47.68	60.05	57.68	63.21	0	1	NA
VC1992	formyltetrahydrofolate deformylase	0	0.0887889	1.56	0.751844	81.07	72.87	137.55	127.44	111.92	89.83	106.7	112.14	103.69	105.37	0	1	NA
VC2009	hypothetical protein	0	-0.190442	2.79	1.02669	40.15	46.44	85.5	95.78	51.77	54.13	56.36	35.94	39.68	58.08	0	1	NA
VC2011	hypothetical protein	0	-0.013554	1.65	1.23712	14.3	17.34	44.09	37.14	21.98	22.74	32.97	13.8	35.1	26.81	0	1	NA
VC2013	PTS system glucose-specific transporter subunitsIIBC	0.09	-0.348426	5.65	-1.13699	961.63	823.91	403.15	397.54	311.73	263.76	440.23	263.99	199.94	251.65	0	1	NA
VC2074	arginyl-tRNA synthetase	0	0.0787295	4.18	-0.955967	260.19	267.85	135.12	134.14	680.03	693.57	675.76	575.79	929.02	621.32	0	1	NA
VC2077	ferrous iron transport protein B	0	-0.00599049	2.3	-0.869307	87.78	104.56	47.22	56.32	35.62	46.99	66.31	50.19	47	48.54	0	1	NA
VC2078	ferrous iron transport protein A	0.22	0.42269	1.73	-1.40934	159.95	84.6	44.09	38.01	175.24	212.34	107.86	227.26	251.2	214.32	0	1	NA
VC2092	type II citrate synthase	0	-0.0507379	7.43	1.29437	146.34	167.34	387.57	399.35	277.03	233.95	260.84	263.59	205.01	245.24	0	1	NA
VC2101	hypothetical protein	0	0.0924631	1.73	-1.41339	46.35	49.18	11.55	19.91	22.6	45.33	57.98	36.41	44.95	59.5	0	1	NA
VC2116	chorismate synthase	0	0.0753654	1.31	0.587293	218.61	213.09	349.72	307.43	181.08	189.63	127.31	159.1	182.05	165.48	0	1	NA
VC2156	lipoprotein	0	0.00507738	7.04	1.37319	357.81	282.72	863.32	846.73	123.65	101.28	118.28	109.05	105.02	119.89	0	1	NA
VC2164	hypothetical protein	0.01	0.246524	3.34	0.904937	116.84	112.2	222.94	213.74	352.95	309.75	207.16	290.65	411.81	323.33	0	1	NA
VC2183	ribose-phosphate pyrophosphokinase	0	-0.0720606	3.89	-0.968804	750.37	906.39	411.72	423.47	761.29	686.32	596.6	532.46	654.05	675.81	0	1	NA
VC2184	peptidyl-tRNA hydrolase	0	0.0973306	1.32	-0.642525	407.37	508.51	273.67	306.5	620.53	579.83	425.39	505.36	575.39	602.51	0	1	NA
VC2185	GTP-dependent nucleic acid-binding protein EngD	0.02	-0.241886	1.61	-0.645452	766.35	680.27	485.76	432.69	284.66	304.27	352.03	225.9	257.23	268.28	0	1	NA
VC2212	hypothetical protein	0	0.197708	2.1	1.1841	20.24	24.55	52.71	54.87	9.51	13.94	10.45	11.67	12.64	16.64	0	1	NA
VC2214	glutamyl-tRNA synthetase	0	-0.0951166	2.65	-0.903493	447.54	543.94	229.83	291.91	262.79	279.09	299.86	231.68	256.56	270.19	0	1	NA
VC2240	decarboxylase	0	0.141334	7.33	2.5204	12.73	19.07	78.16	139.07	12.08	12.16	12.13	20.87	9.78	11.79	0	1	NA
VC2250	UDP-3-O-[3-hydroxymyristoyl] glucosamine N-acyltransferase	0	-0.10311	1.92	0.779305	510.7	639.59	886.93	1123.52	416.8	416.29	467.72	359.45	381.35	423.23	0	1	NA
VC2251	outer membrane protein OmpH	0	-0.0898454	1.79	0.893012	711.77	483.66	1286.18	1003.48	698.35	652.82	644.84	559.14	577.96	662.28	0	1	NA
VC2252	outer membrane protein assembly factor YaeT	0	-0.164753	3.12	0.803924	318.76	321.03	541.42	591.32	248.48	202.11	263.33	186.21	178.5	239.07	0	1	NA
VC2258	uridylate kinase	0.02	-0.288369	1.54	-0.753662	891.39	1094.6	482.42	677.37	662.15	672.15	1021.52	535.61	616.23	630.17	0	1	NA
VC2261	methionine aminopeptidase	0	-0.142137	1.33	-0.575033	366.96	401.73	253.69	259.01	648.25	664.35	738.01	520.86	652.29	605.77	0	1	NA
VC2267	transcription antitermination protein NusB	0	-0.103019	2.15	-0.819733	645.94	833.88	396.82	429.23	250.13	289.24	375.86	271.61	245.75	300.09	0	1	NA
VC2268	6,7-dimethyl-8-ribityllumazine synthase	0.19	-0.451524	2.19	-0.728545	885.46	998.33	556.43	570.51	349.55	488.96	800.05	293.79	302.66	410.2	0	1	NA
VC2293	Na(+)-translocating NADH-quinone reductase subunit C	0	-0.244734	1.4	-0.585415	2137.78	2285.02	1333.14	1597.05	1347.09	1254.64	1722.08	1175.08	1014.57	1222.01	0	1	NA
VC2305	outer membrane protein OmpK	0	-0.0850966	3.86	-0.973314	1081.81	984.84	479.38	560.46	648.67	523.02	744.9	643.61	493.65	588.09	0	1	NA
VC2307	2-dehydropantoate 2-reductase	0	-0.028013	1.83	-1.04317	59.78	69.01	24.88	35.01	170.88	175.14	100.4	125.99	155.15	134.05	0	1	NA
VC2308	4-methyl-5(B-hydroxyethyl)-thiazole monophosphate biosynthesis protein	0.01	-0.241854	1.35	-0.999633	68.06	89.47	29.08	45.61	113.65	95.41	96.7	75.25	94.73	70.5	0	1	NA
VC2309	class V aminotransferase	0	0.0118079	2.04	-0.855938	96.89	96.11	48.32	56.48	101.81	77.15	81.02	69.21	93.32	90.97	0	1	NA
VC2310	hypothetical protein	0.24	-0.497468	1.35	-1.04636	107.98	147.38	41.31	74.89	18.4	13.52	49.53	7.62	13.93	14.51	0	1	NA
VC2311	HesA/MoeB/ThiF family protein	0	-0.108005	1.64	-0.896872	166.65	256.01	99.11	121.43	183.2	173.09	175.48	126.49	189.29	155.84	0	1	NA
VC2347	purine nucleoside phosphorylase	0	-0.10228	1.73	-0.755721	554.69	742.55	354.39	402.91	364.5	337.81	413.38	344.34	307.26	344.03	0	1	NA
VC2348	phosphopentomutase	0	-0.13179	1.73	-0.698759	270.26	274.82	150.37	182.23	144.61	129.05	146.6	117.82	119.86	129.04	0	1	NA
VC2349	thymidine phosphorylase	0	-0.0176708	2.79	-0.890473	164.58	152.87	81.38	87.65	17.6	14.96	20.1	19.58	15.02	15.9	0	1	NA
VC2352	NupC family protein	0.03	-0.279771	2.52	-1.40243	1117.14	2605.08	510.4	792.04	645.51	438.86	503.14	467.3	312.77	410.2	0	1	NA
VC2356	sodium/alanine symporter	0.06	0.234735	2.44	-1.05553	460.78	744.79	249.08	313.23	429.17	458.51	380.95	494.53	454.45	518.25	0	1	NA
VC2361	autonomous glycyl radical cofactor GrcA	0	0.120365	1.54	0.854382	311.96	264.81	645.79	429.7	1414.52	1807.78	804.85	944.17	2241.56	1216.07	0	1	NA
VC2366	ribonuclease activity regulator protein RraA	0	0.0223978	4.58	1.62866	41	30.22	121.28	116.23	39.23	49.12	40.23	41.95	41.38	43.53	0	1	NA
VC2367	hypothetical protein	0	0.0548041	3.73	1.63925	25.59	26.07	88.92	87.25	39.33	65.18	56.1	46.79	59.38	59.31	0	1	NA
VC2376	glutamate synthase subunit alpha	0	0.0121634	3.25	0.926209	60.45	74	123.73	136.44	51.36	53.62	44.74	43.53	51.65	50.54	0	1	NA
VC2383	LysR family transcriptional regulator	0	0.0216029	4.62	1.68276	16.44	23.25	61.23	75.94	47.01	26.92	18.06	29.3	29.94	29.04	0	1	NA
VC2384	hypothetical protein	0	0.129452	11.22	2.31745	25.25	38.81	157.38	189.01	44.2	29.49	20.5	28.53	30.18	42.83	0	1	NA
VC2385	RNA-directed DNA polymerase	0.06	0.336791	1.63	0.906585	234.35	148.09	415.69	327.32	91.37	81.57	124.41	118.24	105.77	180.3	0	1	NA
VC2386	hypothetical protein	0.95	0.617469	2.21	1.18842	258.42	133.92	542.38	405.16	133.36	130.72	233.51	289.69	263.82	345.91	0	1	NA
VC2387	hypothetical protein	4.68	0.979649	4.75	1.68252	214.98	114.15	643.15	500.98	129.78	131.29	171.12	305.14	288.17	434.99	1	1	NA
VC2388	hypothetical protein	0	-0.165071	2.87	1.27188	59.82	44.41	141.39	124.85	55.04	47.99	30.25	27.44	39.55	40.49	0	1	NA
VC2389	carbamoyl phosphate synthase large subunit	0	-0.0566608	2.07	-1.01284	518.87	300.14	194.77	200.09	294.89	161.74	137.79	231.1	132.58	164.45	0	1	NA
VC2390	carbamoyl phosphate synthase small subunit	0	0.071421	2.33	-1.29952	589.26	266.34	174.98	152.61	887.18	610.18	340.9	761.15	571.09	520.37	0	1	NA
VC2394	preprotein translocase subunit SecA	0	0.247983	1.61	0.659131	286.98	305.55	420.01	529.32	523.64	274.89	245.64	765.45	262.59	299.11	0	1	NA
VC2414	pyruvate dehydrogenase subunit E1	0	0.0343808	1.31	-0.541166	4921.75	4836.26	3086.6	3591.91	3085.61	3048.13	1939.85	2488.12	3216.52	2242.85	0	1	NA
VC2418	thiol:disulfide interchange protein DsbC	0	-0.124217	2.27	0.830814	155.3	181.04	284.01	325.25	160.67	139.65	126.38	122.34	126.16	122.95	0	1	NA
VC2441	hypothetical protein	0	-0.142363	1.47	-0.588312	575.02	594.94	374.07	399.54	656.06	708.11	808.79	480.74	771.7	624.43	0	1	NA
VC2442	pho4 family protein	0.04	-0.344063	2.12	-0.887561	461.6	595.08	236.72	323.51	243.62	253.65	514.67	182.42	220.55	291.07	0	1	NA
VC2448	CTP synthetase	0	-0.135065	4.07	-0.929193	1845.62	1654.74	890.88	930.27	649.81	672.64	662.76	509.59	624.57	597.99	0	1	NA
VC2464	sigma-E factor regulatory protein RseC	0	-0.0407073	4.87	1.4328	210.72	295	595.86	830.5	127.95	68.48	85.12	78.72	81.55	100.12	0	1	NA
VC2465	periplasmic negative regulator of sigmaE	0	0.0461831	6.59	1.64748	207.52	302.47	695.47	984.95	136.81	88.69	119.85	107.1	100.05	141.19	0	1	NA
VC2466	sigma-E factor negative regulatory protein RseA	0	0.0169137	17.75	2.1493	490.26	388.63	2117.27	1960.13	324.07	298.37	370.13	367.1	242.54	367.62	0	1	NA
VC2467	RNA polymerase sigma factor RpoE	0	-0.0166817	19.01	2.2136	438	530.3	2107.62	2583.89	427.29	411.89	485.67	418.05	425.51	427.03	0	1	NA
VC2472	hypothetical protein	0	-0.193982	2.01	-0.769666	207.66	199.83	124.49	111.96	112.82	121.32	136.45	91.76	112.64	102.89	0	1	NA
VC2479	hypothetical protein	0	-0.0974503	2.14	-0.970976	231.14	177.62	109.06	94.79	127.03	112.56	65.97	74.05	84.62	107.05	0	1	NA
VC2480	ribose-5-phosphate isomerase A	0	0.0207105	1.53	-0.691616	322.47	275.69	181.44	185.33	145.3	138.07	146.85	131.49	135.69	157.49	0	1	NA
VC2490	2-isopropylmalate synthase	0.02	-0.22745	1.51	0.733768	64.63	52.4	101.77	97.13	87.45	68.88	69.33	57.51	61.05	62.72	0	1	NA
VC2491	3-isopropylmalate dehydrogenase	0	-0.179296	2.36	0.862495	96.47	82.93	166.49	166.94	109.41	109.22	78.49	78.18	92.36	74.8	0	1	NA
VC2492	isopropylmalate isomerase large subunit	0	-0.0841584	2.25	0.828848	90.01	82.5	144.43	168.19	77.78	65.92	54.04	58.72	67.88	49.54	0	1	NA
VC2493	isopropylmalate isomerase small subunit	0	0.013595	1.88	0.864483	79.53	72.72	144.05	140.62	158.81	135.67	83.73	134.6	133.87	94.01	0	1	NA
VC2503	valyl-tRNA synthetase	0	-0.111342	1.71	-0.644714	937.77	812.07	532.38	580.29	258.28	275.62	234.99	204.79	262.32	212.68	0	1	NA
VC2506	ATP-dependent helicase HepA	0	-0.0921045	3.3	-1.00561	163.92	193.28	76.48	98.22	98.31	93.51	96.69	67.43	101.5	90.85	0	1	NA
VC2510	aspartate carbamoyltransferase	0	-0.0366412	2.52	-1.12238	151.95	119.93	70.53	50.43	827.97	731.89	483.35	493.23	861.06	536.73	0	1	NA
VC2511	aspartate carbamoyltransferase	0	-0.0695662	2.4	-1.25605	134.38	97.26	41.6	50.36	316.93	279.97	221.56	205.83	322.38	210.25	0	1	NA
VC2523	hypothetical protein	0.11	-0.322644	2	-0.774878	214.37	231.04	117.85	139.2	51.89	51.37	56.14	38.84	41.25	37.85	0	1	NA
VC2545	inorganic pyrophosphatase	0	0.0480427	3.92	-1.02209	1990.9	1621.6	903.64	850.23	1486.82	1687.07	1335.16	1383.6	1483.89	1651.64	0	1	NA
VC2620	ribosomal protein S12 methylthiotransferase	0	-0.0485113	4.43	-1.19804	235.48	194.13	82.67	100.4	226.19	272	238.91	185.94	260.94	241.05	0	1	NA
VC2623	tryptophanyl-tRNA synthetase	0	-0.088571	2.02	-0.72265	272.87	274.18	157.27	171.3	262.28	238.51	239.83	191.44	251.05	225.63	0	1	NA
VC2629	shikimate kinase I	0.77	0.47036	1.83	-0.660772	677.58	709.98	437.59	433.93	2137.32	2338.92	1505.64	2641.31	3180.51	2614.92	0	1	NA
VC2646	phosphoenolpyruvate carboxylase	0	-0.0526928	1.38	0.654622	105.63	106.8	191.03	148.68	140.54	125.78	73.34	98.89	111.64	97.85	0	1	NA
VC2691	periplasmic repressor CpxP	0	0.237116	7.97	2.97387	7.8	5.2	87.36	51.34	4.79	7.33	8.55	10.11	10.19	8.84	0	1	NA
VC2692	transcriptional regulator CpxR	0	-0.238253	1.84	1.05123	43.48	32.96	91.12	75.34	67.72	34.48	40.22	29.12	40.66	38.55	0	1	NA
VC2698	aspartate ammonia-lyase	0	-0.0102155	2.57	-0.729628	1737.69	1838.15	1022.74	1119.45	3739.45	1893.59	1949.09	3077.68	1771.3	2230.21	0	1	NA
VC2701	thiol:disulfide interchange protein	0	-0.124897	4.55	1.09543	59.84	60.94	124.92	139.04	48.09	47.7	33.66	31.09	39.99	40.64	0	1	NA
VC2706	hypothetical protein	0	0.0305614	7.04	-1.50899	911.32	1048.7	277.68	389.21	369.51	573.43	568.42	367.08	620.81	540.01	0	1	NA
VC2708	guanylate kinase	0	-0.213315	2.6	-0.83671	433.7	420.89	248.16	225.13	440.54	499.63	492.96	340.19	432.21	399.87	0	1	NA
VC2729	general secretion pathway protein H	0	-0.213884	1.34	0.658359	138.75	150.33	220.67	242.9	81.59	61.74	55.88	60.99	43.36	52.89	0	1	NA
VC2730	general secretion pathway protein G	0	-0.228108	1.62	0.703997	290.12	257.78	472.71	435.9	108.91	85.7	83.26	72.81	81.98	64.55	0	1	NA
VC2732	general secretion pathway protein E	0	0.0523318	2.02	0.72058	127.51	118.69	200.67	211.34	60.74	48.77	49.19	54.27	57.47	47.56	0	1	NA
VC2733		0	0.0884522	1.97	0.820334	134.29	163.44	230.56	306.05	101.12	83.99	66.97	95.25	84.94	78.39	0	1	NA
VC2736	heat shock protein 33	0	0.162779	1.61	-0.698509	565.12	664.15	332.13	416.98	287.85	177.78	121.42	325.05	155.04	176.69	0	1	NA
VC2744	GTP-binding protein TypA	0	-0.14245	1.85	-0.658313	1163.75	1389.71	801.99	803.88	541.19	553.05	456.05	407.04	462.62	469.85	0	1	NA
VC2751	adenosine deaminase	0	0.00817515	2.47	-0.774916	617.96	621.3	382.37	335.42	389.55	371.06	271.22	307.83	339.28	348.03	0	1	NA
VC2753	hypothetical protein	0.01	-0.312366	4.08	-1.42284	671.85	1007.39	316.51	280.21	404.92	526.58	1278.13	457.26	400.62	628.5	0	1	NA
VC2775	tRNA uridine 5-carboxymethylaminomethyl modification protein GidA	0	0.00886121	1.92	-0.777961	506.47	631.89	289.25	365.83	1254.62	1213.78	807.83	901.27	1124.06	1137.94	0	1	NA
VCA0005	hypothetical protein	0.33	-0.385827	1.94	-1.15448	9729.09	6536.62	4236.69	3170.28	21606.6	21749.8	23596.2	13814.4	18794.7	18952.7	0	1	NA
VCA0006	hypothetical protein	0.12	-0.270218	1.98	-1.01108	17001.8	14499.8	8430.71	7685.26	12987.2	14796.2	16104.9	11791.3	11813.5	13521.9	0	1	NA
VCA0013	maltodextrin phosphorylase	0.71	-0.633229	9.23	2.11839	469.85	430.74	2319.14	2131.87	772.47	749.27	761.97	258.97	484.3	637.47	0	1	NA
VCA0014	4-alpha-glucanotransferase	1.16	-0.704806	1.36	1.17494	180.89	435.29	722.1	885.06	418.56	248.84	416.16	179.97	216.95	229.72	0	1	NA
VCA0017	hcp protein	4.17	1.4066	15.37	2.92041	444.32	421.17	3764.62	4010.02	79.23	189.31	160.5	417.77	729.34	583.39	1	1	T6SS aux2
VCA0018	VgrG protein	0.55	0.73183	5.02	1.80155	87.95	97.01	368.5	370.57	43.39	13.46	37.88	48.41	142.17	48.41	0	1	NA
VCA0019	hypothetical protein	0.04	0.385856	4.28	2.18597	46.93	99.2	328.87	506.82	48.62	60.59	22.64	61.04	105	50.74	0	1	NA
VCA0020	hypothetical protein	0.16	0.401908	2.33	1.16225	152.65	149.2	354.27	394.46	131.26	117.76	81.55	138.26	189.65	150.46	0	1	NA
VCA0040	hypothetical protein	0.01	-0.151393	1.37	-0.881829	1558.5	1735.05	896.34	948.55	5181.07	6137.25	5490.54	4024.64	6179.1	5253.16	0	1	NA
VCA0047	hypothetical protein	0.03	-0.210878	1.85	1.15139	1385.47	1759.59	3052.38	4768.26	1686.99	1625.74	2025.35	1424.59	1749.71	1523.39	0	1	NA
VCA0048	hypothetical protein	0.28	0.410123	1.87	1.09164	1182.57	1463.93	2852.58	3408.63	9257.34	12536.4	9482.3	12432.3	18055.8	14445.7	0	1	NA
VCA0052	hypothetical protein	0.01	0.0481772	1.65	-1.07596	5405.44	4602.96	1825.8	2967.83	260.15	208.47	156.32	270.84	211.11	191.26	0	1	NA
VCA0053	purine nucleoside phosphorylase	0.04	0.348059	1.98	-1.18976	17084.1	18624.9	5955.66	9794.95	75.18	115.16	68.68	134.07	115.48	131.81	0	1	NA
VCA0076	hypothetical protein	0.01	-0.197241	2.83	-1.73922	403.53	926.38	148.96	222.93	370.29	774.68	961.61	409.94	719.57	691.06	0	1	NA
VCA0087	hypothetical protein	0	0.0115684	1.52	-1.16141	1515.45	1364.3	737.46	551.83	947.01	1034.97	1018.36	1042.2	868.73	1267.04	0	1	NA
VCA0094	hypothetical protein	0	0.226775	36.43	5.78719	116.74	45.69	8491.81	6463.66	46.07	13.11	32.18	125.66	0	60.58	0	1	NA
VCA0095	hypothetical protein	0	0.130424	17.55	4.8848	7.95	74.68	1845.22	2735.48	0	20.08	14.38	5.35	17.92	30.94	0	1	NA
VCA0096	hypothetical protein	0.01	0.0671383	9.93	3.00978	188.4	274.54	1573.55	3239.12	68.87	76.45	93.87	85.52	72.77	111.9	0	1	NA
VCA0098	nicotinate phosphoribosyltransferase	0.03	0.182286	2.38	-1.30469	1202.24	1738.48	510.32	682.2	877.11	801.24	1061.74	1026.04	1063.95	1194.61	0	1	NA
VCA0105	hypothetical protein	3.1	1.1602	3.64	1.75952	272.96	354.86	1158.86	1332.7	339.06	352.95	282.19	937.86	1137.73	803.11	1	1	T6SS main
VCA0106	hypothetical protein	0.69	0.594941	3.03	1.43381	251.57	279.18	940.93	688.56	333.46	365.45	317.24	411.03	682.67	636.62	0	1	NA
VCA0107	hypothetical protein	0.18	0.424447	2.68	1.32341	1063.1	1518.62	3442.29	3822.71	2133.06	2422.38	4345.29	4372.43	5130.16	3714.7	0	1	NA
VCA0108	hypothetical protein	1.3	0.627744	2.88	1.30848	1397.61	1793.36	3974.91	4858.24	1811.35	2348.81	2693.64	3723.15	4294.45	3599.63	1	1	T6SS main
VCA0109	hypothetical protein	0.24	0.451236	2.87	1.60613	431.34	744.85	1643.04	2542.1	990.45	1132.28	1682.07	1523.49	2417.91	1843.4	0	1	NA
VCA0110	hypothetical protein	2.13	0.770252	3.54	1.62186	304.52	363.11	891.73	1466.83	624.94	715.01	708.34	1193.3	1539.46	1152.63	1	1	T6SS main
VCA0111	hypothetical protein	1.62	0.905154	3.26	1.75844	120.2	179.64	437.56	764.85	119.28	165.62	100.26	349.2	336.62	219.74	1	1	T6SS main
VCA0112	hypothetical protein	1.89	0.791357	4.17	1.54726	265.14	230.21	831.76	798.98	450.44	432.33	446.87	903.18	1038.13	668.58	1	1	T6SS main
VCA0113	hypothetical protein	1.01	0.689227	2.95	1.46464	419.37	362.5	1428.53	1041.69	857.75	912.19	617.22	1402.85	1887.62	1137.27	0	1	NA
VCA0114	hypothetical protein	1.91	0.907242	2.48	1.32259	385.01	574.29	1208.34	1500.49	640.68	779.77	552.95	1423.92	2048.38	980.1	1	1	T6SS main
VCA0115	hypothetical protein	3.26	1.11922	1.87	1.18568	402.03	636.48	1244.2	1415.03	244.38	284.1	270.9	840.4	810.9	507.61	1	1	T6SS main
VCA0116	clpB protein	2.08	0.954816	1.82	1.13535	508.83	834.99	1558.47	1755.26	370.24	245.58	206.34	769.86	749.68	439.17	1	1	T6SS main
VCA0117	sigma-54 dependent transcriptional regulator	2.4	0.910978	2.31	1.22088	502.29	710.66	1477.49	1685.34	212.96	210	164.98	484.6	435.93	365.43	1	1	T6SS main
VCA0118	hypothetical protein	1.3	0.928998	1.7	1.39487	203.09	538.97	945.39	1373.01	171.33	133.38	94.48	516.48	400.81	179.17	1	1	T6SS main
VCA0119	hypothetical protein	0.66	0.60901	1.87	1.18191	311.33	509.04	976.4	1119.94	255.18	230.61	158.89	412.28	412.56	296.54	0	1	NA
VCA0120	IcmF-like protein	1.76	0.683657	1.87	1.09767	326.72	461.86	863.75	1014.63	262.08	284.33	319.15	470.72	562.78	492.49	1	1	T6SS main
VCA0121	hypothetical protein	0.16	0.412204	2.51	1.28652	188.73	208.74	593.16	497.28	194.88	328.91	326.71	336.63	516.65	398.6	0	1	NA
VCA0122	hypothetical protein	1.16	0.779908	1.42	1.54967	57.17	147.68	486.44	299.76	389.2	558.36	407.8	899.97	876.22	1023.5	0	1	NA
VCA0123	VgrG protein	1.35	0.641872	2.48	1.28427	283.84	192.29	736.52	567.32	201.97	258.14	266.63	396.6	437	414.27	1	1	T6SS main
VCA0124	hypothetical protein	0.18	0.442742	3.27	1.54195	594.82	406.7	1639.36	1699.08	384.46	595.93	404.77	673.71	742.97	674.01	0	1	NA
VCA0150	peptide deformylase	0.01	-0.0874575	1.87	-1.00295	3775.66	3674.29	1865.15	1960.1	5953.11	7456.31	8152.37	5566.92	8026	7251.66	0	1	NA
VCA0160	tryptophan-specific transport protein	0.01	0.191293	11.73	3.0977	42.71	39.59	461.29	439.9	46.58	52.99	48.8	120.98	22.52	55.41	0	1	NA
VCA0161	tryptophanase	3.18	0.979583	40.29	5.26785	48.95	82.77	3501.08	3499.83	217.34	211.02	236.83	555.87	411.9	566.46	1	1	NA
VCA0163	hypothetical protein	0	0.0388762	8.83	2.81699	365.22	352.28	4162.1	2332.8	193.05	263.59	505.69	403.67	385.48	262.3	0	1	NA
VCA0164	hypothetical protein	0.01	-0.173887	5.3	1.91553	299.11	371.5	1432.38	1497.34	434.19	784.62	579.81	379.25	492.7	720.15	0	1	NA
VCA0167	hypothetical protein	0.01	-0.14396	1.7	0.958963	2096.33	1906.52	4703.32	3856.89	3739.25	2929.86	3284.93	3248.22	2923.05	3086.7	0	1	NA
VCA0168		0.01	0.0553426	2.67	1.25042	1748.19	1314.05	4555.66	3564.49	2150.37	1616.05	1376.31	2021.54	1748.81	1814.22	0	1	NA
VCA0171	hypothetical protein	0.08	0.326892	4.28	1.46743	714.26	648.79	2083.08	2116.31	1746.71	1271.5	960.4	1955.83	1844.06	1606.33	0	1	NA
VCA0172	hypothetical protein	0.01	0.130512	3.29	1.31509	1079.97	1032.94	2793.62	3041.88	1849.77	1747.77	1370.12	2082.05	1963.14	1668.54	0	1	NA
VCA0173	hypothetical protein	0.01	0.0696302	1.34	0.873849	1176.1	1120.85	2374.6	2245.06	2068.63	1913.56	2331.92	2301.09	2387.72	2222.41	0	1	NA
VCA0174	hypothetical protein	0.01	0.0982998	4.51	1.57381	1406.97	1373.3	4119.15	5169.64	4021.97	3054.12	2095.93	3840.16	3751.21	2741.88	0	1	NA
VCA0175	MoxR-like protein	0.01	-0.152519	6.47	1.83161	1831.89	1885.21	6844.18	8098.08	4595.42	3925.76	4084.86	4447.31	3945.19	3201.49	0	1	NA
VCA0179	NupC family protein	0.03	-0.293582	9.17	-2.54328	1130.63	1508.45	172.53	251.76	142.85	170.27	356.37	117.5	209.5	196.77	0	1	NA
VCA0193	Na+/H+ antiporter	0.08	-0.361222	1.62	-1.03696	1046	1274.4	483.72	665.86	260.06	316.78	368.66	161.33	297.18	257.46	0	1	NA
VCA0200	hypothetical protein	0.01	-0.101433	3.66	1.39392	1299.02	1249.89	3414.77	4042.15	1085.58	1089.6	2337.42	1332.5	1444.84	1509.08	0	1	NA
VCA0201	hypothetical protein	0	-0.0154466	1.81	1.16283	1299.08	727.47	2812.11	2290.74	832.7	750.5	1091.41	1095.13	791.61	859.09	0	1	NA
VCA0219	hemolysin	4.17	1.32249	21.28	4.58142	192.21	515.9	10963.9	14443.8	631.77	329.99	407.75	2278.93	1092.81	1292.18	1	1	Toxin
VCA0220	hemolysin secretion protein HylB	0.04	0.267966	4.14	1.5838	340.75	305.05	949.89	1235.2	459.39	323.84	270.31	508.43	381.92	479.29	0	1	NA
VCA0224	hypothetical protein	0.35	0.641415	1.66	1.88866	54.48	10.66	215.87	178.53	80.63	15.29	46.93	146.6	154.63	117.79	0	1	NA
VCA0279	transcriptional regulator	0	0.0297792	1.91	1.3381	280.5	203.9	908.15	516.96	744.65	449.87	773.31	796.79	655.68	652.74	0	1	NA
VCA0334	hypothetical protein	0.02	0.258511	1.91	1.21265	361.49	250.65	930.53	676.97	45.86	52.18	206.44	120.44	175.9	142.93	0	1	NA
VCA0338	hypothetical protein	0.55	0.536783	1.45	1.04611	532.51	416.87	1110.57	1083.96	753.87	818.76	829.78	1048.81	1438.04	1381.72	0	1	NA
VCA0351	hypothetical protein	0	-0.0269035	1.57	-1.24121	712.03	1388.05	529.93	348.61	451.15	462.38	574.94	663.75	419.59	437.73	0	1	NA
VCA0363	hypothetical protein	1.62	1.04691	4.63	2.14303	85.3	66.78	482.86	353.71	36.07	27.36	54.59	147.57	118.01	163.36	1	1	Hypothetical protein
VCA0364	hypothetical protein	0.01	0.16329	1.34	1.43635	156.09	61.09	390.63	360.51	154.01	245.32	247.43	182.02	250.18	378	0	1	NA
VCA0366	hypothetical protein	0.12	0.412435	1.85	1.27246	94.99	108.05	300.86	261.26	140.58	124.96	122.75	159.76	196.26	227.21	0	1	NA
VCA0374	hypothetical protein	0.03	0.286265	4.63	2.26557	72.27	50.29	254.55	493.73	51.5	58.6	77.48	72.03	107.26	83.34	0	1	NA
VCA0375	hypothetical protein	0.01	0.134204	1.85	1.8652	25.73	80.55	193.14	353.29	25.38	86.64	70.92	46.15	111.68	77.87	0	1	NA
VCA0405	hypothetical protein	0.16	0.444041	1.36	1.1552	308.7	162.86	722.19	490.14	251.62	369.17	675.29	674.22	721.6	632.67	0	1	NA
VCA0406	lipoprotein Blc	1.3	0.900938	1.36	0.960145	436.13	455.23	963.47	957.92	127.5	72.54	222.66	311.53	382.97	419.13	1	1	NA
VCA0408	hypothetical protein	1.06	0.712881	1.33	1.14693	471.04	318.75	1298.72	725.13	602.62	779.77	602.52	1611.34	1047.74	1118.64	0	1	NA
VCA0409	hypothetical protein	0.11	0.420167	1.4	1.14022	284.49	184.8	658.96	527.1	170.21	356.76	231.54	325.78	406.28	424.06	0	1	NA
VCA0413	hypothetical protein	1.62	0.881103	0.99	1.066	220.06	193.16	412.84	611.62	655.39	633.82	169.93	114.73	467.8	230.71	1	0	NA
VCA0414	hypothetical protein	5.43	1.28829	1.82	1.27999	319.57	199.12	807.94	647.32	559.85	483.24	451.75	1711.2	1430.85	1336.88	1	1	NA
VCA0415	hypothetical protein	2.17	1.04024	2.02	1.39376	192.94	299.06	791.89	708.19	342.67	194.94	351.06	1048.81	680.36	710.89	1	1	NA
VCA0446	hemagglutinin	0.03	0.310294	3.27	1.48824	1924.56	2140.99	7786.09	5216.54	899.51	462.99	1286.55	2278.04	724.82	891.74	0	1	NA
VCA0447	hemagglutinin associated protein	1.01	0.844163	3.78	1.50338	657.5	555.51	2152.17	1730.58	213.61	108.02	207.24	739.03	204.83	418.7	0	1	NA
VCA0448	hypothetical protein	0.08	0.35729	1.36	1.00895	371.75	382.92	897.71	799.99	453.67	439.31	896.75	1070.6	712.16	812.28	0	1	NA
VCA0449	hypothetical protein	0.39	0.673373	1.33	1.0828	241.31	352.28	791.62	635.11	144.79	10.98	53.94	219.38	143.74	194.61	0	1	NA
VCA0450	hypothetical protein	0.16	0.506358	1.32	1.17448	136.04	129.02	412.48	284.16	38.72	35.24	140.64	176	120.56	149.34	0	1	NA
VCA0451	hypothetical protein	1.3	0.980158	1.92	1.8117	38.82	39.07	242.87	135.01	41.04	56.03	34.4	134.31	200	129.5	1	1	Hypothetical protein
VCA0453	hypothetical protein	0	0.357033	3.89	2.38465	53.77	28.06	351.4	262.95	0	0	43.24	16.08	29.93	108.52	0	1	NA
VCA0454	sulfate-binding protein	3.26	1.37975	1.11	1.29054	9.69	44.09	33.83	180.53	134.41	140.1	39.27	169.08	356.26	272.71	1	0	Transporter
VCA0455	hypothetical protein	0.03	0.299408	5.02	1.83456	307.15	289.63	1351.03	1106.83	123.98	219.43	202.07	306.83	186.49	265.66	0	1	NA
VCA0457	hypothetical protein	1.62	0.890937	1.97	1.24569	365.92	238.72	870.56	757.18	213.96	349.95	513.75	966.49	642.65	908.45	1	1	Hypothetical protein
VCA0458	hypothetical protein	1.01	0.721651	4.8	1.88161	213.72	155.9	899.53	694.34	143.78	179.95	197.51	300.63	418.47	298.27	0	1	NA
VCA0459	hypothetical protein	2.32	1.08379	1.92	1.33255	316.96	197.72	910.98	593.57	175.92	108.42	117.76	439.8	372.1	340.53	1	1	Hypothetical protein
VCA0460	hypothetical protein	1.92	0.888106	1.53	1.15983	311.36	337.5	969.05	687.75	496.28	416.78	569.51	1289.08	975.75	1035.78	1	1	Hypothetical protein
VCA0520	exonuclease SbcD	0.01	-0.173072	1.66	-1.3256	1013.84	2612.83	777.66	632.12	1394.12	1619.06	865.47	1024.76	1137.73	1329.55	0	1	NA
VCA0521	exonuclease SbcC	0.01	-0.119284	1.77	-1.19495	960.81	1843.58	620.57	608.9	572.47	476.02	451.81	427.04	486.76	506.55	0	1	NA
VCA0523	hypothetical protein	0.16	-0.467594	16.27	3.11081	268.33	384.8	3482.52	3330.81	123.01	187.95	363.33	121.42	133.22	191.01	0	1	NA
VCA0527	hypothetical protein	0	-0.00372568	4.9	-1.76746	712.82	757.95	217.73	210.22	1285.53	1491.02	1372.33	1327.29	1346.67	1627.49	0	1	NA
VCA0538	cytochrome b561	0.02	0.196396	3.01	1.36046	559.73	675.2	1821.07	1739.1	519.65	531.27	452.41	540.89	588.77	696.47	0	1	NA
VCA0540	formate transporter 1	0.08	0.3793	4.56	2.45501	375.03	105.6	2418.28	1171.75	84.96	96.67	55.39	128.73	134.18	84.4	0	1	NA
VCA0549	phnA protein	0.01	-0.0755918	1.81	-0.963694	5831.57	5210.88	2909.22	2931.2	1991.76	1957.56	1381.3	1200.67	1981.17	2008.76	0	1	NA
VCA0551	hypothetical protein	0.01	0.197494	1.99	1.20022	950.16	790.9	2076.92	2410.05	445.02	384.82	80.82	477.4	271.1	429.11	0	1	NA
VCA0554	oxalate/formate antiporter	0.01	-0.0661289	2.64	-1.28334	1439.86	1849.52	617.49	749.01	1634.14	1620.26	2366.8	1349.19	2230.25	1935.26	0	1	NA
VCA0574	hypothetical protein	0.01	0.104938	1.45	0.954357	142.96	121.64	278.7	287.12	159.45	174.45	159.04	190.96	148.4	220.41	0	1	NA
VCA0576	heme transport protein HutA	0.16	0.437202	3.09	2.0659	410.72	810.56	1497.07	5216.64	2402.11	3982.54	4568.03	8002.53	5480.32	3272.76	0	1	NA
VCA0590	peptide ABC transporter permease	0.25	-0.536828	2.03	1.25328	153.92	210.87	452.63	528.47	140.48	136.08	220.13	143.25	64.25	103.18	0	1	NA
VCA0591	peptide ABC transporter substrate-binding protein	0.01	0.112839	4.8	1.64652	230.01	206.13	800.98	741.06	714.45	589.93	505.31	820.56	613.96	623.33	0	1	NA
VCA0596		0.03	-0.248482	1.34	-1.00701	606.93	896.4	323.13	434.17	167.38	158.71	265.02	134.42	152.95	210.3	0	1	NA
VCA0615	bifunctional methionine sulfoxide reductase A/B	0.03	0.294025	1.66	-1.30285	145.36	137.66	61.61	50.49	24.29	27.64	43.63	37.86	54.02	51.71	0	1	NA
VCA0623	transaldolase B	0.01	-0.0872502	2.51	-1.12846	25513.2	26013.9	11358.3	12843.4	7132.27	4329.35	2849.66	5762.75	4226.16	3784.54	0	1	NA
VCA0624	transketolase	0.03	-0.279915	1.9	-1.04906	19143.6	24074.8	9810.32	11614.4	6119.74	2860.32	1916.98	4342.16	2193.4	2052.78	0	1	NA
VCA0628	SecA-like protein	0.01	0.150746	1.9	1.15369	530.12	327	1174.84	959.26	1160.82	1114.27	1494.92	1457.51	1503.62	1431.86	0	1	NA
VCA0688	polyhydroxyalkanoic acid synthase	0.04	0.352568	11.79	2.83889	62.57	91.85	679.26	662.09	41.68	34.25	63.88	77.88	75.22	56.83	0	1	NA
VCA0689	hypothetical protein	0.03	0.272695	10.57	3.35937	87.82	65.62	1288.73	949.4	271.77	322.67	441.58	435.06	519.87	429.85	0	1	NA
VCA0690	acetyl-CoA acetyltransferase	0	-0.0409271	13.18	3.28819	55.29	51.4	556.37	787.35	100.58	219.19	250.08	162.74	175.4	234.62	0	1	NA
VCA0691	acetoacetyl-CoA reductase	0.01	0.0628567	10.9	3.20976	52.49	52.83	558.32	737.27	91.56	205.2	96.91	136.21	184.05	111.88	0	1	NA
VCA0721	hypothetical protein	0	-0.0430717	4.54	1.95748	754.6	543.74	3583.88	2456.97	1675.27	1631.75	1489.35	1453.79	1383.06	1980.25	0	1	NA
VCA0722	hypothetical protein	0	-0.0181863	1.99	1.20915	849.73	605.41	1899.57	1886.31	1674.49	1816.79	552.75	1053.41	1817.27	1226.27	0	1	NA
VCA0732	hypothetical protein	0.01	0.0557165	4.79	2.12465	731.14	1684.38	7327.83	5607.24	314.33	363.5	417.53	281.08	505.74	406.52	0	1	NA
VCA0754	lipase-like protein	0.08	-0.378345	4.74	-2.04529	621.86	1099.27	175.71	216.01	168.24	163.27	138.26	110.22	90.43	138.8	0	1	NA
VCA0754a	glyoxalase family protein	0.33	-0.569928	2.34	-1.60881	1674.75	735.84	471.87	275.21	410.38	364.21	447.19	313.39	288.89	129.5	0	1	NA
VCA0779	hypothetical protein	0.01	-0.116114	1.82	-1.01749	3411.87	3888.11	1648.59	2049.99	1792.2	2277.33	1895.84	1699.71	1977.81	1980.72	0	1	NA
VCA0786	hypothetical protein	0	-0.000745651	1.91	-1.02862	1660.26	1821.05	819.63	933.39	2869.7	3595.47	2856.64	2785.61	3918.55	2940.4	0	1	NA
VCA0801	inosine-guanosine kinase	0.06	-0.267571	1.31	-0.892082	2452.58	3377.46	1585.11	1652.6	3500.74	3405.91	3964.01	2552.37	2646.8	3969.09	0	1	NA
VCA0845	hypothetical protein	0.03	0.273976	4.04	1.80068	1926.3	1609.48	9518.1	4994.88	667.06	758.98	625.52	556.59	1076.21	1105.38	0	1	NA
VCA0846	hypothetical protein	0.01	0.112093	3.54	1.49023	962.25	854.08	3408.74	2373.07	344.34	308.11	331.6	276.57	371.11	486.46	0	1	NA
VCA0860	alpha-amylase	0.03	-0.247271	3.09	1.46487	132.68	100.72	414.24	320.01	117.03	135.42	119.16	91.97	100.7	119.98	0	1	NA
VCA0862	long-chain fatty acid transport protein	0.06	-0.289097	4.17	-1.52167	2287.24	2706.87	819.34	934.36	965.78	1295.22	1316.76	820.68	1240.02	858.21	0	1	NA
VCA0863	lipase	0.01	-0.156666	4.85	-1.5509	2040.45	2052.17	711.02	706.14	1184.94	1806.1	1409.13	1091.32	1666.95	1248.23	0	1	NA
VCA0873	cytochrome d ubiquinol oxidase subunit II	0.01	-0.101475	1.45	1.04106	276.12	195.12	620.71	466.76	311.02	211.92	314.51	251.52	264.38	286.9	0	1	NA
VCA0874	hypothetical protein	24.51	2.81836	26.1	4.47814	749.06	399.81	20620.9	14537.8	161.26	412.82	225.28	2968.66	3738.35	4152.24	1	1	Hypothetical protein
VCA0875	D-serine dehydratase	0.35	0.556338	3.33	1.52692	117.33	135.32	401.14	427.7	58.92	105.85	73.65	138.14	140.63	130.48	0	1	NA
VCA0876	DNA-binding transcriptional regulator DsdC	0	-0.0148678	4.1	1.79149	161.7	127.74	695.32	481.76	322	316.86	477.2	336.25	397.61	415.76	0	1	NA
VCA0877	hydrolase	0.18	0.438242	4.11	1.59294	216.69	233.25	755.36	782.62	251.99	199.83	165.35	246.44	351.47	331.33	0	1	NA
VCA0878	integrase-like protein	0.17	0.525532	2.03	1.76457	171.5	120.83	751.11	562.05	101.53	28.88	88.65	230.76	120.27	267	0	1	NA
VCA0880	hypothetical protein	0.01	0.0941092	8.07	3.50497	29.17	25.69	647.87	450.65	151.1	159.64	324.17	274.73	244.73	217.59	0	1	NA
VCA0881	hypothetical protein	0.52	0.626061	13.99	3.71918	84.19	57.67	1466.13	1202.21	301.13	224.48	514.98	627.77	653.65	664.47	0	1	NA
VCA0882	hypothetical protein	0.01	0.157205	8.27	2.26259	276.53	257.32	1743.19	1258	492.29	615.03	745.72	670.44	833.68	678.59	0	1	NA
VCA0883	hypothetical protein	0.32	0.441715	15.53	2.85152	292.85	276.28	2417.95	2411.66	505.67	434.14	540.82	724.09	866.33	602.37	0	1	NA
VCA0884	hypothetical protein	0.17	0.349378	7.33	2.08735	363.64	270.34	1518.96	1589.8	673.72	753.34	874.95	997.94	1166.26	977.49	0	1	NA
VCA0908	hypothetical protein	0.01	0.159432	2.89	1.53319	1306.47	1864.26	3924.95	6648.27	2190.63	4520.84	5086.38	6178.61	4227.41	3647.41	0	1	NA
VCA0909	coproporphyrinogen III oxidase	0.01	0.104768	1.84	1.35858	1281.52	1605	2503.24	6096.78	955.87	1812.63	1712.26	2186.15	1427.25	1458.4	0	1	NA
VCA0910	TonB1 protein	0.01	0.104533	1.34	1.03458	729.77	987.44	1497.25	2438.47	2626.22	4915.7	2705.71	3765.73	4069.18	3748.68	0	1	NA
VCA0911	TonB system transport protein ExbB1	0	0.0371002	1.45	1.43073	529.78	1239.45	1462.49	4400.2	1804.62	3456.21	1887.7	3003.71	3113.49	1508.43	0	1	NA
VCA0912	TonB system transport protein ExbD1	0	0.0198129	1.62	1.52604	366.44	1056.19	1425.65	3693.25	2411.01	4858.16	4077.71	4177.59	5319.64	2390.03	0	1	NA
VCA0913	hemin ABC transporter substrate-binding protein HutB	0.1	0.405727	1.48	1.39486	493.03	1138.34	1446.49	3743.16	6242	12824.2	5713.62	13828.2	16227.6	7325.69	0	1	NA
VCA0922	hypothetical protein	0.01	-0.160092	1.4	-0.941396	1277.39	1591.05	782.09	751.83	5070.83	5385.44	4744.73	3468.23	5653.43	4740.89	0	1	NA
VCA0933	cold shock domain-contain protein	0.01	-0.0693089	4.68	1.74946	17426.5	10675.8	58955	49184.2	2142.89	1252.03	4045.51	1509.37	1450.45	4298.32	0	1	NA
VCA0944	maltose transporter membrane protein malF	1.3	-0.840023	3.03	1.3748	428.65	401.85	1022	1390.77	1631.76	1771.94	3145.86	576.77	1097.41	1481.85	1	1	Transporter
VCA0945	maltose ABC transporter substrate-binding protein	0.86	-0.769327	4.79	1.65581	1292.45	969.92	4430.43	3628.46	3883.02	3398.82	8179.38	1406.84	1960.39	4190.49	0	1	NA
VCA0946	maltose/maltodextrin transporter ATP-binding protein	0.81	-0.670825	5.37	1.77121	948.39	680.41	3318.55	2995.66	1575.91	1426.11	2050.55	563.08	952.57	1413.53	0	1	NA
VCA0951	hypothetical protein	0.13	0.339933	11.55	2.56364	1073.24	843.56	7148.11	6167.41	2497.96	3804.13	2594.92	4041.11	3806.44	4255.78	0	1	NA
VCA0952	LuxR family transcriptional regulator	1.03	0.847512	2.89	1.36594	675.03	492.99	1859.33	1533.92	134.02	62.38	195.74	221.53	288.64	501.96	0	1	NA
VCA0962	hypothetical protein	0.16	0.375775	1.87	1.11315	420.54	331.91	1040.96	776.79	409.84	481.8	396.75	434.44	635.39	755.78	0	1	NA
VCA0963	hypothetical protein	0.16	0.492619	3.77	1.96867	96.22	215.38	605.77	884.06	60.08	53.17	127.45	143.63	105.43	185.3	0	1	NA
VCA0964	glycine cleavage operon activator	0.01	-0.0480638	5.24	1.78131	530.52	698.58	2306.21	2509.61	594.56	619.69	748.2	651.94	666.64	644.51	0	1	NA
VCA0965	diguanylate cyclase	0.04	0.331665	7.7	2.32302	93.31	90.4	589.65	504.57	98.4	80.53	121.79	130.26	136.71	161.91	0	1	NA
VCA0966	hypothetical protein	0.04	0.374565	6.12	2.46506	121.61	219.69	1205.68	1164.98	145.37	196.91	140.23	371.31	267.08	139.57	0	1	NA
VCA0994	hypothetical protein	0.01	-0.243479	1.35	1.04927	124.61	126.37	311.86	273.14	50.3	28.62	26.35	7.62	25.53	40.42	0	1	NA
VCA1000	hypothetical protein	0.01	-0.184771	2.03	-1.54288	273.42	502.32	99.33	148.66	146.86	393.6	310.03	166.15	216.48	351.87	0	1	NA
VCA1010	hypothetical protein	0	0.0176667	1.59	-1.07598	594.69	821.98	313.94	365.43	1116.25	1337.87	848.56	896.03	1238.06	1346.16	0	1	NA
VCA1023	hypothetical protein	0.01	-0.0820245	1.84	-1.00057	1287.59	1222.55	596.25	692.33	2162.13	2100.36	2185.89	1824.94	2055.3	2415.6	0	1	NA
VCA1028	maltoporin	0.28	-0.579731	17.55	3.28847	322.03	388.57	5063.41	3445.79	716.56	886.36	3184.57	233.08	480.57	867.27	0	1	NA
VCA1029	glycogen operon protein GlgX	0.87	-0.488695	3.13	1.34608	921.88	713.4	2601.7	2047.14	1462.47	1519.2	1651.1	999.54	1166.42	1144.81	0	1	NA
VCA1031		0.04	-0.217594	3.97	-1.68926	12428.4	7907.42	3770.38	2429.44	3877.85	4005.36	4803.6	3177.46	4051.38	3895.86	0	1	NA
VCA1042	Ccm2-like protein	1.02	0.61631	5.23	1.72881	1700.16	1339.07	6140.23	5280.65	1186.56	1635.2	1575.48	2171.39	2880.23	2429.9	0	1	NA
VCA1043	TagE protein	1.15	0.62658	1.45	1.03548	3210.5	2054.14	7291.62	4773.54	1747.07	2319.52	2177.79	2921.43	4275.09	3446.21	0	1	NA
VCA1059	hypothetical protein	0.01	-0.133764	2.17	-1.13274	1555.5	1689.3	753.82	757.72	2711.41	3493.84	2421.48	2141.37	3087.3	2799.61	0	1	NA
VCA1062	putrescine transporter	0.41	0.602779	5.37	2.26319	52.62	116.16	510.95	486.8	331.77	216.21	143.62	509.77	464.94	278.53	0	1	NA
VCA1063	ornithine decarboxylase	0.3	0.548857	13.93	3.20611	62.94	36.2	620.42	535.21	883.05	882.52	467.43	1424.12	1813.71	644.91	0	1	NA
VCA1066	hypothetical protein	0.33	0.621844	2.81	2.253	57.88	40.78	405.6	325.19	68.53	58.48	29.92	93.46	115.97	292.87	0	1	NA
VCA1069	methyl-accepting chemotaxis protein	0.01	-0.0837681	1.9	1.13094	227.19	297.36	570.38	709.99	336.24	233.93	181.02	348.52	205.85	167.08	0	1	NA
VCAt1	tRNA-Gly	0	0.00815307	1.61	-1.01388	7668.16	8482.4	4079.19	4093.02	1041.71	686.2	1378.71	996.88	482.44	1874.34	0	1	NA
VCAt2	tRNA-Cys	0.01	-0.161013	2.45	-1.5573	3266.4	2468.89	1033.58	843.73	250.06	569.02	756.89	303.11	545.38	462.74	0	1	NA
VCAt3	tRNA-Leu	0.01	-0.0602472	2.48	-1.45492	5269.22	3712.46	1918.11	1315.7	1016.19	1613.33	808.87	966.81	1135.71	1180.78	0	1	NA
VCAt4	tRNA-Cys	0.16	-0.512773	1.86	-1.79025	1088.8	1190.36	422.83	140.62	889.09	569.02	815.11	353.62	263.28	633.22	0	1	NA
VCr002	23S ribosomal RNA	1.47	0.600355	0.08	0.221001	4944.69	5899.83	3435.69	8327.04	6769.8	7697.54	32.4	18.9	44.61	16.65	1	0	rRNA
VCr005	23S ribosomal RNA	1.67	0.622027	0.26	0.521526	4549.38	5154.72	3127.08	7668.55	6113.09	6978.6	32.4	14.78	54.68	17.37	1	0	rRNA
VCr014	23S ribosomal RNA	1.4	0.620293	0.32	0.620333	6336.77	7475.28	3908.53	10870.6	8898.19	9454.49	26.15	16.27	56.46	13.85	1	0	rRNA
VCr017	23S ribosomal RNA	1.61	0.627343	0.27	0.541054	5379.14	6218.69	3528.36	9062.24	7336.79	8380.65	27.3	15.93	52.81	14.25	1	0	rRNA
VCt016	tRNA-Gly	0	-0.114954	1.51	-0.74113	1784.55	1833.51	942.49	1189.14	5614.75	5677.72	4890.7	3966.94	5161.23	5155.35	0	1	NA
VCt017	tRNA-Thr	0	-0.136878	2.19	-0.826148	4559.12	3681.49	2266.11	2325.7	9157.94	9073.12	9163.41	6875.53	8625.81	8359.23	0	1	NA
VCt019	tRNA-Gly	0	-0.215942	2.26	-0.878507	1996.39	2489.87	1162.61	1234.29	810.86	576.88	907.1	467.76	517.58	833.81	0	1	NA
VCt030	tRNA-Thr	0	-0.158341	1.34	-0.794241	768.04	762.01	441.4	422.58	121.23	88.41	75.18	87.18	52.7	84.68	0	1	NA
VCt032	tRNA-Thr	0	0.0249984	1.32	-0.833874	1171.46	1025.42	705.45	498.58	345.81	335.96	211.98	286.69	214.87	366.42	0	1	NA
VCt040	tRNA-Arg	0	-0.079036	1.48	-0.838752	837.19	820.21	412.33	492.11	674.79	671.92	767.59	514.64	694.92	715.28	0	1	NA
VCt068	tRNA-Leu	0	0.0240819	1.83	-0.87339	1243.96	1230.88	743.52	581.7	634.38	411.06	192.85	319.29	376.99	499.44	0	1	NA
VCt073	tRNA-Leu	0	0.0631821	1.33	-0.729179	1017.36	1244.9	658.95	682.28	986.22	911.04	638.04	718.04	767.26	1083.33	0	1	NA
VCt075	tRNA-Leu	0	0.152685	1.71	-0.866919	827.76	1000.96	479.23	500.16	744.55	685.75	351.53	517.17	669.39	773.19	0	1	NA
VCt079	tRNA-Leu	0	0.00461791	1.32	-0.825963	1068.23	1371.07	549.71	788.29	753.44	658.09	362.55	418.23	570.31	707.66	0	1	NA
VCt080	tRNA-Gln	0	0.0359149	1.49	-0.913778	652.5	800.77	335.46	409.73	1311.05	1534.22	840.51	946.29	1329.68	1369.7	0	1	NA
VCt081	tRNA-Leu	0	0.138494	1.41	-0.952649	453.19	611.23	250.19	277.26	598.84	717.37	289.82	347.78	627.1	819.78	0	1	NA

## Sheet: Heatmap_C6706-C7258intersect
Gene description	C7258 WT1	C7258 WT2	C7258 M1	C7258 M2	C6706 WT1	C6706 WT2	C6706 WT3	C6706 M1	C6706 M2	C6706 M3
VC0184 hypothetical protein	9.77	7.48	71.64	57.04	6.08	4.77	7.54	14.79	12.28	11.58
VC0810 hypothetical protein	23.23	18.47	333.19	201.05	18.73	16.28	19.6	65.68	50.56	89.23
VC0818	9.24	6.3	560.78	411.21	6.21	3.95	6.6	15.53	11.76	17.81
VC0819 aldehyde dehydrogenase	3.69	4.14	2330.85	1902.31	3.15	2.33	4.03	10.8	15.12	13.41
VC0820 ToxR-activated gene A protein	12.47	8.54	2284.02	1458.61	6.65	7.73	6.9	27.23	25.32	30.92
VC0821	38.4	31.75	2666.91	2084.42	39.2	33.88	49.27	175.41	183.91	149.65
VC0823 hypothetical protein	116.58	94.16	2510.04	2325.76	142.84	143.83	114.72	914.31	919.74	668.14
VC0824 thiol peroxidase	456.6	459.8	4933.92	5787.92	223.97	290.49	326.61	753.18	798.81	898.13
VC0825 toxin co-regulated pilus biosynthesis protein I	11.39	9.59	612.71	527.95	7.46	12.26	10.16	36.25	38.81	35.87
VC0828 toxin co-regulated pilin	29.7	27.89	17267	15920.5	46.1	58.73	110.74	387.73	693.82	412.93
VC0829 toxin co-regulated pilus biosynthesis protein B	5.17	4.06	1363.48	1103.61	5.26	7.79	12.39	35.67	71.96	39.82
VC0830 toxin co-regulated pilus biosynthesis protein Q	7.81	7.89	2595.18	2016.2	23.34	22.25	22.95	66.94	150.09	68.3
VC0831 toxin co-regulated pilus biosynthesis outer membrane protein C	8.29	9.24	2792.06	1902.15	23.12	20.11	35.11	88.59	171.24	93.37
VC0832 toxin co-regulated pilus biosynthesis protein R	6.9	6.79	2904.56	1311.82	18.55	14.37	52.17	122.95	189.87	120.24
VC0833 toxin co-regulated pilus biosynthesis protein D	12.44	8.54	2463.08	1729.7	14.44	20.47	33.68	86.16	127	94.93
VC0834 toxin co-regulated pilus biosynthesis protein S	12.85	9.87	3442.2	2147.91	18.43	16.47	34.08	81.61	136.27	94.65
VC0835 toxin co-regulated pilus biosynthesis protein T	10.79	9.3	1886.07	1608.79	15.98	13.22	23.6	64.38	93.81	75.8
VC0836 toxin co-regulated pilus biosynthesis protein E	11.72	13.05	2071.17	1696.4	14.62	8.87	17.58	59.16	63.65	57.35
VC0837 toxin co-regulated pilus biosynthesis protein F	57.98	53.2	11553.8	9491.22	17.67	19.33	34.45	92.34	103.71	96.99
VC0838 TCP pilus virulence regulatory protein	22	18.93	2791.2	2214.3	11.27	10.31	18.94	43.39	61.55	51.98
VC0839 leader peptidase TcpJ	21.92	23.77	2138.31	2379.63	21.21	12.57	32.57	109.69	133.57	127.18
VC0840 accessory colonization factor AcfB	37.51	29.65	2464.79	2184.72	43.28	42.87	50.54	189.47	186.03	210.29
VC0841 accessory colonization factor AcfC	59.65	55.33	5678.46	5103.18	10.19	18.08	28.91	124.11	119.49	119.27
VC0842 hypothetical protein	14.93	10.06	830.32	881.3	7.97	4.96	12.84	45.16	52	60.32
VC0843 TagE protein	11.03	13.63	585.53	781.35	5.48	7.21	10.82	45.42	46.32	48.06
VC0844 accessory colonization factor AcfA	10.92	10.3	1977.39	1523.22	3.73	3.11	2.89	8.06	18.54	23.49
VC0845 hypothetical protein	27.26	23.14	1170.84	1098.99	23.57	27.54	22.46	50.1	81.52	75.13
VC0846	9.67	7.24	44.65	58.85	15.3	17.02	8.4	24.71	24.67	31.88
VC0917 UDP-N-acetylglucosamine 2-epimerase	27.22	20.45	348.77	310.13	5.4	2.1	3.52	6.26	11.93	12.17
VC0926 hypothetical protein	20.61	24.58	110.05	92.58	30.26	26.21	23.96	42.26	46.93	42.31
VC0927 UDP-N-acetyl-D-mannosamine transferase	23.75	19.31	132.86	90.21	29.29	27.89	18.53	55.5	53.88	42.24
VC0935 hypothetical protein	9.36	4.98	281.25	266.57	10.22	8.14	10.72	18.63	23.34	16.23
VC1282 PTS system cellobiose-specific transporter subunit IIC	5.86	6.22	26.13	32.22	20.95	20.79	16.69	35.44	35.69	28.33
VC1415 hcp protein	24.61	27.09	302.98	344.57	5.24	6.47	8.3	31.92	62.53	45.79
VC1416 VgrG protein	6.3	7.44	26.68	32.69	4.93	4.33	3.08	6.13	12.82	8.01
VC1418 hypothetical protein	16.53	11.14	63.45	75.58	11.21	15.44	12.5	24.68	28	28.85
VC1419 hypothetical protein	11.89	8.33	91.39	82.61	3.05	3.61	6.42	13.02	11.87	14.97
VC1420 hypothetical protein	5.59	6.46	46.67	63.55	5.73	1.37	3.05	8.63	12.25	11.07
VC1448 RTX toxin transporter	18.08	26.77	75.61	83.32	19.97	29.9	28.28	40.23	56.46	46.52
VC1451 RTX toxin RtxA	76.1	65.87	765	649.68	19.51	21.11	16.24	30.97	40.71	23.59
VC1456 cholera enterotoxin subunit B	16.77	12.08	3568.69	3150.29	8.06	7.62	18.98	51.65	64.91	41.26
VC1457 cholera enterotoxin subunit A	12.65	18.1	3661.32	3711.97	30.71	23.56	22.42	116.1	250.48	121.54
VC1458 zona occludens toxin	6.39	6.55	16.97	20.41	11.96	8.82	7.73	18.48	17.8	18.67
VC1807	0.61	1.12	384.56	249.43	0.71	0	0.58	6.36	8.97	10.62
VC2387 hypothetical protein	214.98	114.15	643.15	500.98	129.78	131.29	171.12	305.14	288.17	434.99
VCA0017 hcp protein	444.32	421.17	3764.62	4010.02	79.23	189.31	160.5	417.77	729.34	583.39
VCA0105 hypothetical protein	272.96	354.86	1158.86	1332.7	339.06	352.95	282.19	937.86	1137.73	803.11
VCA0108 hypothetical protein	1397.61	1793.36	3974.91	4858.24	1811.35	2348.81	2693.64	3723.15	4294.45	3599.63
VCA0110 hypothetical protein	304.52	363.11	891.73	1466.83	624.94	715.01	708.34	1193.3	1539.46	1152.63
VCA0111 hypothetical protein	120.2	179.64	437.56	764.85	119.28	165.62	100.26	349.2	336.62	219.74
VCA0112 hypothetical protein	265.14	230.21	831.76	798.98	450.44	432.33	446.87	903.18	1038.13	668.58
VCA0114 hypothetical protein	385.01	574.29	1208.34	1500.49	640.68	779.77	552.95	1423.92	2048.38	980.1
VCA0115 hypothetical protein	402.03	636.48	1244.2	1415.03	244.38	284.1	270.9	840.4	810.9	507.61
VCA0116 clpB protein	508.83	834.99	1558.47	1755.26	370.24	245.58	206.34	769.86	749.68	439.17
VCA0117 sigma-54 dependent transcriptional regulator	502.29	710.66	1477.49	1685.34	212.96	210	164.98	484.6	435.93	365.43
VCA0118 hypothetical protein	203.09	538.97	945.39	1373.01	171.33	133.38	94.48	516.48	400.81	179.17
VCA0120 IcmF-like protein	326.72	461.86	863.75	1014.63	262.08	284.33	319.15	470.72	562.78	492.49
VCA0123 VgrG protein	283.84	192.29	736.52	567.32	201.97	258.14	266.63	396.6	437	414.27
VCA0161 tryptophanase	48.95	82.77	3501.08	3499.83	217.34	211.02	236.83	555.87	411.9	566.46
VCA0219 hemolysin	192.21	515.9	10963.9	14443.8	631.77	329.99	407.75	2278.93	1092.81	1292.18
VCA0363 hypothetical protein	85.3	66.78	482.86	353.71	36.07	27.36	54.59	147.57	118.01	163.36
VCA0406 lipoprotein Blc	436.13	455.23	963.47	957.92	127.5	72.54	222.66	311.53	382.97	419.13
VCA0414 hypothetical protein	319.57	199.12	807.94	647.32	559.85	483.24	451.75	1711.2	1430.85	1336.88
VCA0415 hypothetical protein	192.94	299.06	791.89	708.19	342.67	194.94	351.06	1048.81	680.36	710.89
VCA0451 hypothetical protein	38.82	39.07	242.87	135.01	41.04	56.03	34.4	134.31	200	129.5
VCA0457 hypothetical protein	365.92	238.72	870.56	757.18	213.96	349.95	513.75	966.49	642.65	908.45
VCA0459 hypothetical protein	316.96	197.72	910.98	593.57	175.92	108.42	117.76	439.8	372.1	340.53
VCA0460 hypothetical protein	311.36	337.5	969.05	687.75	496.28	416.78	569.51	1289.08	975.75	1035.78
VCA0874 hypothetical protein	749.06	399.81	20620.9	14537.8	161.26	412.82	225.28	2968.66	3738.35	4152.24
VCA0944 maltose transporter membrane protein malF	428.65	401.85	1022	1390.77	1631.76	1771.94	3145.86	576.77	1097.41	1481.85
