# Supplementary material for: Transcriptional Silencing by TsrA in the Evolution of Pathogenic Vibrio cholerae Biotypes
Source: mBio. 2020 Nov 24;11(6):e02901-20. doi: 10.1128/mBio.02901-20 (PMC7701989; doi:10.1128/mBio.02901-20)
Supplement: TABLE S5 [file mBio.02901-20-st005.xlsx]

## Sheet: Sheet1
Table S5. Strains, Plasmids, and Primers used in this study.
Strains	Genotype	Description	Strain number	Source
E. coli strains
DH5α	F– φ80lacZΔM15 Δ(lacZYA-argF)U169 recA1 endA1 hsdR17(rK–, mK+) phoA supE44 λ– thi-1 gyrA96 relA1	cloning strain		Laboratory collection
DH5α λ pir	λ pir lysogen of DH5α	cloning strain		Laboratory collection
SM10 λ pir	hi thr leu tonA lacy supE recA::RP-4-Tc::Mu (λ pir) R6K	strain used for conjugation of plasmids into V. cholerae		Laboratory collection
V. cholerae strains
0395-N1	ΔctxA Strr	in-frame deletion from base 116 to 505 in ctxA present in the small and large chromosomes (VC0395_RS10665 and VC0395_RS02455)	FC1255	Laboratory Collection
O395-N1 ∆tsrA	ΔctxA ∆tsrA Strr	tsrA (VC0395_RS17530) in-frame deletion	FC1258	This study
C6706 WT	Strr luxO* (G333S) repaired	luxO (VC1021) G333S mutation repaired to the wild type form	FC1145	This study
C6706 ∆tsrA	∆tsrA Strr luxO* (G333S) repaired	tsrA (VC0070) in-frame deletion	FC1138	This study
Haiti H1 WT	Strepr		FC966	Laboratory Collection
Haiti H1 ∆tsrA	∆tsrA Strr	tsrA (N900_RS00370) in-frame deletion	FC1031	This study
Plasmids
pWM91	oriR6K mobRP4 sacB Ampr Sucs	allelic exchange vector	FC123	Laboratory collection
pFC42	pWM91-∆tsrA	allelic exchange vector for tsrA locus deletion	FC1030	This study
pFC39	pWM91-luxO*fix	allelic exchange vector to fix luxO* G333S	FC1129	This study
Primer number	Sequence	Description
oFC729	attgggtaccgggccccccctcgaGATGGATAAATTGGGTACTC	forward 5' tsrA VC0070 homology region for Hifi assembly into pWM91 digested with XhoI
oFC730	attagcgtttTAGAGACATGGTGTTTTG	reverse 5' tsrA VC0070 homology region for Hifi assembly into pWM91 digested with XhoI
oFC731	catgtctctaAAACGCTAATCGAACGCTCATTC	forward 3' tsrA VC0070 homology region for Hifi assembly into pWM91 digested with XhoI
oFC732	gcttatcgataccgtcgacctcgagCGATGCTCGCACGCCTTAC	reverse 3' tsrA VC0070 homology region for Hifi assembly into pWM91 digested with XhoI
oFC058	TGCCACTGACCGTGCTACGC	forward N16961 tsrA locus detection within coding region
oFC059	TCGACTTGCTCGCCCTTGCG	reverse N16961 tsrA locus detection within coding region
oFC060	TGCCTCTTCGATACTGACTAACCGT	forward N16961 tsrA locus detection flanking coding region
oFC061	TCGTGGTACACGAACAAGGCGA	reverse N16961 tsrA locus detection flanking coding region
oFC745	attgggtaccgggcccccccTGTGCGTTTTGTGTGTGC	forward LuxO VC1021 to fix G333S luxO* mutation for Hifi assembly into pWM91 digested with XhoI
oFC746	gcttatcgataccgtcgaccCATCCAGATAGGTTGCGG	reverse LuxO VC1021 to fix G333S luxO* mutation for Hifi assembly into pWM91 digested with XhoI
oFC064	TCGTGGGTACCGGACGCGAT	forward N16961 luxO VC1021 locus within coding region
oFC065	CGGTCCGCTTCACACGGCTT	reverse N16961 luxO VC1021 locus within coding region
oFC062	TGGCTAGGCTATGCAACATAATCAATCT	forward N16961 luxO VC1021 locus flanking coding region
oFC063	CCGAGTTTGTCCGCGACCGT	reverse N16961 luxO VC1021 locus flanking coding region
oFC141	CTGTCCCTCCACAGAGTTATTAAG	fw VC1417 hcp1
oFC142	GCACAATGACCTGCCTATCA	rv VC1417 hcp1 for qRT-PCR
pZM99	TTGGAGCATTCCCACAACCC	fw ctxA for qRT-PCR
pZM100	GCTCCAGCAGCAGATGGTTA	rv ctxA for qRT-PCR
oFC330	AATGTGCTGGGCAACGACTG	fw gyrA VC1258 for qRT-PCR housekeeping
oFC331	GAGCCAAAGTTACCTTGGCC	rv gyrA VC1258 for qRT-PCR housekeeping
